# Supplementary material for: No Time to Waste: Transcriptome Study Reveals that Drought Tolerance in Barley May Be Attributed to Stressed-Like Expression Patterns that Exist before the Occurrence of Stress
Source: Front Plant Sci. 2018 Jan 9;8:2212. doi: 10.3389/fpls.2017.02212 (PMC5767312; doi:10.3389/fpls.2017.02212)
Supplement: Supplementary file 6 [file DataSheet1.XLSX]

## Sheet: Supplementary Data 1
Supplementary Data 1. Fold change (FC) of expression changes between drought-treated and control roots of CamB genotype detected for probes from Agilent Barley Gene Expression Array.
Corresponding gene IDs from Plaza Monocots and Ensembl Plants (barley genome assembly, version 082214v1) databases are provided for each probe
Array ID	FC [drought vs control]	Log FC [drought vs control]	Gene ID	Plaza ID
A_13_P060471	-3.58969	-1.84386	MLOC_19	HV100075G00010
A_13_P357767	-10.7957	-3.43238	MLOC_44	HV100258G00010
A_13_P135220	-3.15301	-1.65673	MLOC_51	HV100334G00010
A_13_P144245	-13.2893	-3.73219	MLOC_201	HV101272G00010
A_13_P461383	-29.4615	-4.88076	MLOC_213	HV101368G00010
A_13_P029041	-4.97569	-2.3149	MLOC_242	HV101647G00010
A_13_P109850	-7.43754	-2.89483	MLOC_154	HV101G00010
A_13_P174605	-6.82709	-2.77127	MLOC_545	HV103950G00010
A_13_P585814	-23.0988	-4.52974	MLOC_558	HV104023G00010
A_13_P477935	-7.89429	-2.98081	MLOC_568	HV104071G00010
A_13_P114580	-4.17979	-2.06343	MLOC_634	HV104673G00010
A_13_P562859	-3.96331	-1.98671	MLOC_689	HV105073G00010
A_13_P025501	-5.06522	-2.34062	MLOC_743	HV105488G00010
A_13_P566099	-6.10676	-2.61041	MLOC_761	HV105686G00010
A_13_P000191	-164.715	-7.36383	MLOC_1079	HV109047G00010
A_13_P239896	-8.3549	-3.06262	MLOC_1088	HV109181G00010
A_13_P098440	-11.0598	-3.46725	MLOC_1260	HV110938G00010
A_13_P414205	-3.6361	-1.86239	MLOC_1326	HV111665G00010
A_13_P163190	-12.11	-3.59813	MLOC_1392	HV112122G00010
A_13_P216369	-3.48484	-1.80109	MLOC_1482	HV113018G00010
A_13_P000411	-9.5609	-3.25715	MLOC_1673	HV114886G00010
A_13_P186549	-6.07691	-2.60334	MLOC_1799	HV116024G00010
A_13_P412625	-17.3642	-4.11804	MLOC_2425	HV121548G00010
A_13_P125750	-3.21302	-1.68393	MLOC_2431	HV121593G00010
A_13_P225074	-5.66615	-2.50237	MLOC_2431	HV121593G00010
A_13_P035801	-5.68136	-2.50624	MLOC_2431	HV121593G00010
A_13_P180839	-5.26565	-2.39661	MLOC_2492	HV122203G00020
A_13_P195589	-5.33041	-2.41425	MLOC_2723	HV124333G00010
A_13_P063536	-3.33578	-1.73802	MLOC_2769	HV124640G00010
A_13_P113030	-3.82556	-1.93567	MLOC_2769	HV124640G00010
A_13_P106695	-6.14189	-2.61868	MLOC_2875	HV125644G00010
A_13_P514559	-6.95634	-2.79833	MLOC_2875	HV125644G00010
A_13_P397540	-8.3609	-3.06366	MLOC_2895	HV125855G00010
A_13_P513824	-3.4355	-1.78052	MLOC_3173	HV128387G00010
A_13_P070761	-5.57019	-2.47773	MLOC_3239	HV128996G00010
A_13_P216269	-3.11008	-1.63695	MLOC_3247	HV129068G00010
A_13_P580074	-4.82822	-2.27149	MLOC_3385	HV130402G00020
A_13_P485470	-4.44869	-2.15338	MLOC_3420	HV130678G00010
A_13_P014696	-42.8842	-5.42237	MLOC_3462	HV130981G00010
A_13_P157815	-3.08392	-1.62476	MLOC_3599	HV131922G00010
A_13_P207769	-3.31752	-1.7301	MLOC_3613	HV132049G00010
A_13_P439801	-3.39186	-1.76208	MLOC_3613	HV132049G00010
A_13_P165570	-5.00756	-2.32411	MLOC_3665	HV132512G00010
A_13_P169945	-4.45677	-2.156	MLOC_3688	HV132700G00010
A_13_P329792	-3.81541	-1.93184	MLOC_3713	HV132862G00010
A_13_P206984	-8.06463	-3.01161	MLOC_3713	HV132862G00010
A_13_P487235	-21.7646	-4.44391	MLOC_3743	HV133120G00010
A_13_P221189	-4.69804	-2.23206	MLOC_3823	HV133790G00010
A_13_P164530	-5.24054	-2.38971	MLOC_3985	HV134543G00010
A_13_P291332	-3.26682	-1.70788	MLOC_4058	HV134629G00010
A_13_P460548	-93.5476	-6.54763	MLOC_4071	HV134652G00010
A_13_P001926	-13.1328	-3.7151	MLOC_4451	HV135145G00010
A_13_P536329	-5.12014	-2.35618	MLOC_4484	HV135178G00010
A_13_P238536	-3.29861	-1.72186	MLOC_4498	HV135194G00010
A_13_P586069	-11.5247	-3.52666	MLOC_4517	HV135213G00010
A_13_P401130	-6.56114	-2.71395	MLOC_4591	HV135298G00010
A_13_P168240	-4.36998	-2.12763	MLOC_4623	HV135333G00010
A_13_P514944	-8.63917	-3.11089	MLOC_4721	HV135429G00020
A_13_P056096	-31.4103	-4.97317	MLOC_4730	HV135443G00010
A_13_P008291	-3.1671	-1.66316	MLOC_4813	HV135532G00010
A_13_P534539	-3.47467	-1.79688	MLOC_4822	HV135544G00010
A_13_P033556	-3.44933	-1.78632	MLOC_4902	HV135646G00010
A_13_P461838	-18.6585	-4.22176	MLOC_4917	HV135662G00010
A_13_P169815	-110.467	-6.78747	MLOC_4945	HV135700G00010
A_13_P107465	-10.3504	-3.37161	MLOC_5009	HV135779G00010
A_13_P358232	-3.01224	-1.59084	MLOC_5021	HV135794G00010
A_13_P149965	-3.26384	-1.70657	MLOC_5021	HV135794G00010
A_13_P576329	-5.0813	-2.3452	MLOC_5059	HV135816G00010
A_13_P199299	-8.44402	-3.07793	MLOC_5059	HV135816G00010
A_13_P184184	-3.13225	-1.6472	MLOC_5071	HV135837G00010
A_13_P000006	-5.48491	-2.45547	MLOC_5108	HV135894G00010
A_13_P079851	-8.33358	-3.05894	MLOC_5108	HV135894G00010
A_13_P180884	-477.072	-8.89806	MLOC_5165	HV135949G00010
A_13_P076001	-20.6883	-4.37074	MLOC_5210	HV136019G00010
A_13_P059741	-3.66029	-1.87196	MLOC_5234	HV136046G00010
A_13_P459253	-3.60829	-1.85132	MLOC_5287	HV136101G00010
A_13_P207094	-29.5548	-4.88532	MLOC_5316	HV136119G00010
A_13_P556014	-9.59734	-3.26264	MLOC_5364	HV136184G00020
A_13_P224509	-5.85743	-2.55027	MLOC_5402	HV136238G00010
A_13_P173735	-6.22575	-2.63825	MLOC_5431	HV136269G00010
A_13_P207794	-3.54839	-1.82716	MLOC_5439	HV136276G00010
A_13_P548264	-3.14341	-1.65233	MLOC_5492	HV136328G00010
A_13_P571949	-4.59826	-2.20109	MLOC_5621	HV136464G00010
A_13_P175530	-4.7487	-2.24753	MLOC_5701	HV136575G00010
A_13_P070236	-3.25526	-1.70277	MLOC_5718	HV136598G00010
A_13_P173305	-3.45435	-1.78841	MLOC_5720	HV136609G00010
A_13_P048006	-84.4362	-6.39979	MLOC_5810	HV136725G00010
A_13_P476948	-14.1368	-3.82139	MLOC_5816	HV136735G00010
A_13_P067061	-10.2144	-3.35253	MLOC_5832	HV136756G00010
A_13_P201594	-4.65096	-2.21753	MLOC_5883	HV136830G00020
A_13_P179329	-4.15396	-2.05449	MLOC_5934	HV136882G00010
A_13_P173905	-8.66257	-3.11479	MLOC_6006	HV136971G00010
A_13_P098975	-65.236	-6.0276	MLOC_6053	HV137006G00010
A_13_P063641	-3.43134	-1.77877	MLOC_6059	HV137011G00010
A_13_P055656	-218.966	-7.77456	MLOC_6194	HV137196G00010
A_13_P114010	-3.21215	-1.68354	MLOC_6239	HV137257G00010
A_13_P108835	-5.10298	-2.35134	MLOC_6253	HV137284G00010
A_13_P205774	-52.6583	-5.71859	MLOC_6353	HV137416G00020
A_13_P042111	-13.1263	-3.71439	MLOC_6413	HV137524G00010
A_13_P131780	-5.10689	-2.35244	MLOC_6459	HV137586G00010
A_13_P548079	-11.832	-3.56462	MLOC_6463	HV137589G00010
A_13_P446828	-6.59661	-2.72173	MLOC_6582	HV137757G00010
A_13_P016066	-3.00996	-1.58974	MLOC_6679	HV137900G00010
A_13_P432476	-3.21788	-1.68611	MLOC_6759	HV138059G00010
A_13_P146245	-46.7009	-5.54538	MLOC_6766	HV138064G00010
A_13_P571669	-4.90378	-2.2939	MLOC_6813	HV138138G00010
A_13_P419060	-8.50398	-3.08814	MLOC_6839	HV138167G00010
A_13_P574574	-9.65159	-3.27077	MLOC_6839	HV138167G00010
A_13_P444548	-3.29172	-1.71884	MLOC_6861	HV138215G00010
A_13_P429661	-4.48789	-2.16604	MLOC_6875	HV138232G00010
A_13_P162995	-27.0881	-4.75959	MLOC_6919	HV138334G00010
A_13_P096395	-25.9622	-4.69834	MLOC_6986	HV138439G00010
A_13_P517829	-37.8714	-5.24304	MLOC_7086	HV138630G00020
A_13_P142180	-3.42319	-1.77534	MLOC_7202	HV138791G00010
A_13_P434396	-9.47732	-3.24448	MLOC_7342	HV139046G00010
A_13_P582169	-9.9684	-3.31736	MLOC_7342	HV139046G00010
A_13_P550079	-10.442	-3.38432	MLOC_7342	HV139046G00010
A_13_P137455	-8.87184	-3.14923	MLOC_7424	HV139199G00010
A_13_P285169	-3.8266	-1.93606	MLOC_7722	HV139954G00010
A_13_P025426	-4.37612	-2.12965	MLOC_7722	HV139954G00010
A_13_P082651	-3.11975	-1.64143	MLOC_7744	HV139994G00010
A_13_P113985	-3.1315	-1.64685	MLOC_7744	HV139994G00010
A_13_P000341	-3.18328	-1.67051	MLOC_7981	HV140738G00010
A_13_P607857	-3.00723	-1.58844	MLOC_8032	HV140919G00010
A_13_P601725	-3.14714	-1.65404	MLOC_8032	HV140919G00010
A_13_P642174	-3.91754	-1.96995	MLOC_8032	HV140919G00010
A_13_P404439	-3.51183	-1.81222	MLOC_8169	HV141366G00010
A_13_P425641	-5.15096	-2.36484	MLOC_8256	HV141742G00010
A_13_P173195	-6.58739	-2.71971	MLOC_8342	HV142091G00010
A_13_P530204	-9.31782	-3.21999	MLOC_8432	HV142889G00010
A_13_P155735	-5.81161	-2.53894	MLOC_8469	HV143235G00010
A_13_P181544	-3.21314	-1.68398	MLOC_8567	HV144363G00010
A_13_P147510	-9.92979	-3.31176	MLOC_8595	HV144564G00010
A_13_P555189	-3.14662	-1.6538	MLOC_8631	HV144928G00010
A_13_P067791	-52.102	-5.70327	MLOC_8870	HV147052G00010
A_13_P429591	-61.497	-5.94244	MLOC_8870	HV147052G00010
A_13_P051286	-6.51722	-2.70426	MLOC_9820	HV1557865G00010
A_13_P098435	-14.0171	-3.80911	MLOC_9841	HV1557922G00010
A_13_P240426	-3.17705	-1.66769	MLOC_9842	HV1557924G00010
A_13_P059461	-3.62869	-1.85945	MLOC_9842	HV1557924G00010
A_13_P485270	-5.27695	-2.39971	MLOC_9891	HV1558025G00010
A_13_P085341	-7.20982	-2.84996	MLOC_9891	HV1558025G00010
A_13_P057551	-5.34027	-2.41691	MLOC_9930	HV1558082G00010
A_13_P477398	-10.9285	-3.45002	MLOC_9930	HV1558082G00010
A_13_P105585	-4.73764	-2.24417	MLOC_9956	HV1558131G00010
A_13_P476403	-5.8263	-2.54258	MLOC_9956	HV1558131G00010
A_13_P492025	-9.25824	-3.21074	MLOC_9982	HV1558176G00010
A_13_P164900	-15.6505	-3.96813	MLOC_9988	HV1558194G00010
A_13_P475593	-3.69872	-1.88703	MLOC_10012	HV1558231G00010
A_13_P199364	-5.7736	-2.52947	MLOC_10012	HV1558231G00010
A_13_P112800	-3.34618	-1.74251	MLOC_10046	HV1558298G00010
A_13_P151160	-5.43947	-2.44347	MLOC_10049	HV1558313G00010
A_13_P552674	-5.44301	-2.4444	MLOC_10049	HV1558313G00010
A_13_P076376	-5.52932	-2.4671	MLOC_10049	HV1558313G00010
A_13_P243522	-6.33883	-2.66422	MLOC_10049	HV1558313G00010
A_13_P163235	-7.00054	-2.80747	MLOC_10049	HV1558313G00010
A_13_P109270	-3.51383	-1.81304	MLOC_10074	HV1558362G00010
A_13_P099535	-56.1774	-5.81192	MLOC_10110	HV1558444G00010
A_13_P154085	-18.982	-4.24656	MLOC_10116	HV1558449G00010
A_13_P202624	-52.7589	-5.72134	MLOC_10159	HV1558527G00010
A_13_P100220	-4.39067	-2.13444	MLOC_10242	HV1558679G00010
A_13_P435556	-8.22069	-3.03926	MLOC_10300	HV1558776G00010
A_13_P435946	-4.51761	-2.17556	MLOC_10355	HV1558890G00010
A_13_P558094	-6.77101	-2.75937	MLOC_10401	HV1558992G00010
A_13_P560369	-8.63102	-3.10953	MLOC_10439	HV1559080G00010
A_13_P122355	-3.52294	-1.81678	MLOC_10653	HV1559535G00020
A_13_P160550	-17.2384	-4.10755	MLOC_10669	HV1559567G00010
A_13_P142535	-3.37387	-1.7544	MLOC_10699	HV1559611G00010
A_13_P357852	-7.48196	-2.90342	MLOC_10723	HV1559674G00020
A_13_P256842	-10.1662	-3.34571	MLOC_10766	HV1559746G00010
A_13_P393050	-3.35989	-1.74841	MLOC_10770	HV1559751G00010
A_13_P416225	-34.5522	-5.11071	MLOC_10849	HV1559916G00010
A_13_P096335	-48.6407	-5.60409	MLOC_10906	HV1560011G00010
A_13_P163265	-4.57773	-2.19463	MLOC_10919	HV1560033G00010
A_13_P493910	-5.81661	-2.54018	MLOC_10957	HV1560090G00010
A_13_P123920	-5.83647	-2.5451	MLOC_10957	HV1560090G00010
A_13_P550044	-6.04473	-2.59568	MLOC_10957	HV1560090G00010
A_13_P518379	-51.3712	-5.68289	MLOC_10971	HV1560126G00010
A_13_P100330	-192.489	-7.58864	MLOC_11044	HV1560244G00010
A_13_P151140	-10.8416	-3.43851	MLOC_11064	HV1560281G00010
A_13_P220274	-5.16185	-2.36789	MLOC_11065	HV1560287G00010
A_13_P183359	-3.22018	-1.68714	MLOC_11152	HV1560504G00010
A_13_P486780	-3.42488	-1.77605	MLOC_11224	HV1560641G00010
A_13_P547339	-6.42224	-2.68308	MLOC_11248	HV1560682G00010
A_13_P209574	-3.0962	-1.6305	MLOC_11261	HV1560717G00010
A_13_P069486	-4.42872	-2.14689	MLOC_11261	HV1560717G00010
A_13_P189089	-4.83904	-2.27472	MLOC_11261	HV1560717G00010
A_13_P241662	-4.88698	-2.28894	MLOC_11262	HV1560717G00020
A_13_P180759	-3.99263	-1.99734	MLOC_11278	HV1560742G00010
A_13_P565604	-3.14936	-1.65506	MLOC_11338	HV1560856G00010
A_13_P438991	-5.85677	-2.5501	MLOC_11359	HV1560919G00010
A_13_P228739	-34.426	-5.10543	MLOC_11583	HV1561399G00010
A_13_P014371	-35.7557	-5.1601	MLOC_11583	HV1561399G00010
A_13_P095920	-3.84062	-1.94134	MLOC_11629	HV1561495G00010
A_13_P554339	-3.70687	-1.8902	MLOC_11663	HV1561586G00010
A_13_P010331	-15.0684	-3.91345	MLOC_11693	HV1561645G00010
A_13_P410407	-6.60001	-2.72247	MLOC_11751	HV1561763G00010
A_13_P075071	-7.0056	-2.80851	MLOC_11751	HV1561763G00010
A_13_P130835	-7.74437	-2.95315	MLOC_11751	HV1561763G00010
A_13_P252002	-9.45878	-3.24165	MLOC_11751	HV1561763G00010
A_13_P452038	-9.50712	-3.24901	MLOC_11751	HV1561763G00010
A_13_P170480	-5.64127	-2.49602	MLOC_11783	HV1561823G00010
A_13_P169290	-4.0333	-2.01196	MLOC_11789	HV1561828G00010
A_13_P053526	-6.82559	-2.77095	MLOC_11790	HV1561833G00010
A_13_P473238	-5.20903	-2.38101	MLOC_11885	HV1562058G00010
A_13_P410016	-107.816	-6.75243	MLOC_11897	HV1562103G00020
A_13_P184299	-195.589	-7.61168	MLOC_11897	HV1562103G00020
A_13_P400061	-3.54449	-1.82558	MLOC_11912	HV1562131G00010
A_13_P398216	-4.60125	-2.20202	MLOC_11912	HV1562131G00010
A_13_P204599	-6.16205	-2.62341	MLOC_11916	HV1562137G00010
A_13_P059016	-4.70008	-2.23269	MLOC_11977	HV1562276G00010
A_13_P577714	-85.9879	-6.42606	MLOC_12021	HV1562354G00010
A_13_P186509	-3.1424	-1.65187	MLOC_12036	HV1562404G00010
A_13_P105570	-11.9757	-3.58204	MLOC_12054	HV1562437G00020
A_13_P415065	-4.63311	-2.21198	MLOC_12066	HV1562468G00010
A_13_P554904	-6.0462	-2.59603	MLOC_12117	HV1562580G00010
A_13_P129840	-3.00917	-1.58936	MLOC_12120	HV1562587G00010
A_13_P110385	-5.02512	-2.32916	MLOC_12156	HV1562674G00010
A_13_P168075	-7.89413	-2.98078	MLOC_12156	HV1562674G00010
A_13_P446768	-9.18111	-3.19867	MLOC_12156	HV1562674G00010
A_13_P101730	-7.76308	-2.95663	MLOC_12302	HV1562997G00020
A_13_P026871	-8.37514	-3.06611	MLOC_12348	HV1563087G00010
A_13_P100800	-78.2036	-6.28916	MLOC_12466	HV1563347G00010
A_13_P186364	-4.58183	-2.19593	MLOC_12526	HV1563476G00010
A_13_P490975	-3.39314	-1.76262	MLOC_12619	HV1563733G00010
A_13_P126095	-9.22194	-3.20507	MLOC_12634	HV1563761G00010
A_13_P126100	-11.9467	-3.57854	MLOC_12634	HV1563761G00010
A_13_P398326	-18.8435	-4.23599	MLOC_12634	HV1563761G00010
A_13_P516309	-60.9063	-5.92852	MLOC_12693	HV1563886G00010
A_13_P208074	-3.25086	-1.70082	MLOC_12720	HV1563940G00010
A_13_P068631	-3.66331	-1.87315	MLOC_12768	HV1564058G00010
A_13_P150860	-10.7119	-3.42114	MLOC_12809	HV1564143G00010
A_13_P098380	-109.35	-6.77281	MLOC_12837	HV1564222G00010
A_13_P133605	-3.33327	-1.73694	MLOC_12946	HV1564471G00010
A_13_P201744	-31.3561	-4.97067	MLOC_13047	HV1564667G00010
A_13_P108650	-63.3709	-5.98575	MLOC_13047	HV1564667G00010
A_13_P358272	-19.7909	-4.30677	MLOC_13070	HV1564729G00010
A_13_P463568	-3.11257	-1.6381	MLOC_13107	HV1564814G00010
A_13_P264502	-3.46279	-1.79194	MLOC_13122	HV1564856G00010
A_13_P022706	-4.83099	-2.27232	MLOC_13173	HV1565039G00010
A_13_P071276	-3.9577	-1.98466	MLOC_13239	HV1565188G00010
A_13_P236428	-5.47461	-2.45276	MLOC_13295	HV1565302G00010
A_13_P517134	-5.70585	-2.51244	MLOC_13305	HV1565327G00010
A_13_P053766	-6.17768	-2.62706	MLOC_13305	HV1565327G00010
A_13_P354162	-3.31708	-1.72992	MLOC_13407	HV1565564G00010
A_13_P151455	-3.53916	-1.82341	MLOC_13407	HV1565564G00010
A_13_P210704	-23.9084	-4.57945	MLOC_13425	HV1565629G00010
A_13_P538389	-25.3923	-4.66632	MLOC_13618	HV1566093G00010
A_13_P182584	-10.2135	-3.3524	MLOC_13663	HV1566191G00010
A_13_P499904	-4.54488	-2.18424	MLOC_13673	HV1566213G00010
A_13_P439156	-3.30163	-1.72318	MLOC_13850	HV1566667G00010
A_13_P227719	-4.89426	-2.29109	MLOC_13871	HV1566694G00010
A_13_P269805	-5.01031	-2.3249	MLOC_13871	HV1566694G00010
A_13_P250605	-5.18144	-2.37335	MLOC_13871	HV1566694G00010
A_13_P000146	-5.25495	-2.39368	MLOC_13871	HV1566694G00010
A_13_P269653	-6.48717	-2.69759	MLOC_13871	HV1566694G00010
A_13_P228619	-10.4735	-3.38867	MLOC_13871	HV1566694G00010
A_13_P175805	-81.2474	-6.34425	MLOC_13874	HV1566704G00010
A_13_P158605	-3.05412	-1.61076	MLOC_13902	HV1566770G00010
A_13_P035456	-4.81349	-2.26708	MLOC_13908	HV156678G00010
A_13_P152080	-6.86494	-2.77925	MLOC_14009	HV1567030G00010
A_13_P436316	-8.4722	-3.08274	MLOC_14047	HV1567135G00010
A_13_P049391	-5.88994	-2.55825	MLOC_14191	HV1567493G00010
A_13_P030016	-3.68893	-1.8832	MLOC_14207	HV1567545G00010
A_13_P038326	-5.2187	-2.38369	MLOC_14218	HV1567589G00010
A_13_P462503	-3.02266	-1.59582	MLOC_14239	HV156763G00010
A_13_P553449	-7.55431	-2.9173	MLOC_14255	HV1567662G00020
A_13_P161845	-4.22866	-2.0802	MLOC_14294	HV1567720G00010
A_13_P459468	-33.7265	-5.07581	MLOC_14356	HV1567878G00010
A_13_P441869	-4.80105	-2.26335	MLOC_14604	HV1568483G00010
A_13_P199509	-18.6419	-4.22047	MLOC_14732	HV1568800G00010
A_13_P160930	-7.92293	-2.98603	MLOC_14747	HV1568853G00010
A_13_P523999	-3.3939	-1.76294	MLOC_14795	HV1569049G00010
A_13_P015591	-5.51119	-2.46236	MLOC_14812	HV1569091G00020
A_13_P518229	-75.4766	-6.23796	MLOC_14814	HV1569099G00010
A_13_P461073	-4.08682	-2.03098	MLOC_14819	HV1569110G00010
A_13_P156070	-5.54684	-2.47167	MLOC_14877	HV1569284G00010
A_13_P552434	-4.34309	-2.11872	MLOC_14881	HV1569303G00010
A_13_P153595	-18.3638	-4.1988	MLOC_15020	HV1569639G00010
A_13_P356792	-19.2218	-4.26467	MLOC_15020	HV1569639G00010
A_13_P044981	-4.43715	-2.14963	MLOC_15184	HV1570083G00010
A_13_P100475	-13.9971	-3.80705	MLOC_15252	HV1570242G00010
A_13_P233944	-4.59033	-2.1986	MLOC_15267	HV1570277G00010
A_13_P117490	-4.64759	-2.21648	MLOC_15267	HV1570277G00010
A_13_P559034	-3.2266	-1.69001	MLOC_15274	HV1570294G00010
A_13_P574619	-12.96	-3.69599	MLOC_15276	HV1570297G00010
A_13_P264452	-3.46999	-1.79493	MLOC_15295	HV1570349G00010
A_13_P514209	-5.04934	-2.3361	MLOC_15300	HV1570361G00020
A_13_P472098	-4.16521	-2.05839	MLOC_15396	HV1570582G00010
A_13_P489645	-14.4088	-3.84888	MLOC_15436	HV1570684G00010
A_13_P201294	-14.3118	-3.83913	MLOC_15580	HV1571059G00010
A_13_P490655	-3.10881	-1.63636	MLOC_15611	HV1571138G00010
A_13_P461418	-4.27319	-2.09531	MLOC_15632	HV1571182G00010
A_13_P184629	-3.17105	-1.66496	MLOC_15674	HV1571275G00020
A_13_P554129	-4.60109	-2.20198	MLOC_15681	HV1571309G00010
A_13_P462488	-3.59742	-1.84696	MLOC_15706	HV1571376G00010
A_13_P130945	-6.16626	-2.6244	MLOC_15761	HV1571479G00010
A_13_P358357	-18.2985	-4.19365	MLOC_15761	HV1571479G00010
A_13_P049561	-4.96439	-2.31162	MLOC_16076	HV1572307G00010
A_13_P572464	-3.9941	-1.99787	MLOC_16151	HV1572546G00010
A_13_P156255	-4.20104	-2.07075	MLOC_16275	HV1572940G00010
A_13_P303292	-9.77715	-3.28941	MLOC_16297	HV1572987G00010
A_13_P583764	-24.1617	-4.59465	MLOC_16300	HV1572998G00010
A_13_P394090	-33.7284	-5.07589	MLOC_16300	HV1572998G00010
A_13_P533969	-5.09094	-2.34793	MLOC_16514	HV1573586G00010
A_13_P101825	-11.1654	-3.48097	MLOC_16529	HV1573614G00010
A_13_P556439	-3.08249	-1.6241	MLOC_16590	HV1573874G00010
A_13_P023366	-3.52552	-1.81784	MLOC_16590	HV1573874G00010
A_13_P028461	-3.04707	-1.60743	MLOC_16610	HV1573939G00010
A_13_P066126	-30.6314	-4.93694	MLOC_16636	HV1574023G00010
A_13_P488310	-3.07592	-1.62102	MLOC_16674	HV1574163G00010
A_13_P022761	-3.10758	-1.63579	MLOC_16705	HV1574246G00010
A_13_P153955	-3.25296	-1.70175	MLOC_16719	HV1574274G00010
A_13_P069946	-3.32339	-1.73265	MLOC_16775	HV1574446G00010
A_13_P429656	-11.7071	-3.54932	MLOC_16831	HV1574606G00010
A_13_P105340	-6.23889	-2.64129	MLOC_17012	HV1575277G00010
A_13_P554489	-5.50852	-2.46166	MLOC_17127	HV1575673G00010
A_13_P002956	-21.393	-4.41907	MLOC_17298	HV1576241G00010
A_13_P546984	-3.16857	-1.66383	MLOC_17301	HV1576247G00010
A_13_P462833	-5.72329	-2.51685	MLOC_17320	HV1576299G00010
A_13_P584204	-7.39466	-2.88648	MLOC_17544	HV1577010G00010
A_13_P110085	-3.9386	-1.97768	MLOC_17575	HV1577132G00010
A_13_P417860	-4.55636	-2.18788	MLOC_17583	HV1577168G00010
A_13_P027016	-3.67306	-1.87698	MLOC_17638	HV157741G00010
A_13_P157295	-3.92727	-1.97353	MLOC_17690	HV157763G00010
A_13_P564884	-5.85958	-2.5508	MLOC_17690	HV157763G00010
A_13_P213354	-3.98394	-1.99419	MLOC_17778	HV1577991G00010
A_13_P140360	-3.25777	-1.70388	MLOC_17803	HV1578116G00010
A_13_P199109	-3.06551	-1.61613	MLOC_17894	HV1578480G00010
A_13_P065406	-7.67975	-2.94106	MLOC_17935	HV1578628G00010
A_13_P575574	-3.85654	-1.94731	MLOC_17983	HV1578763G00010
A_13_P538095	-7.76549	-2.95708	MLOC_17993	HV1578826G00010
A_13_P430131	-10.5124	-3.39402	MLOC_17990	HV157882G00010
A_13_P545979	-3.17058	-1.66475	MLOC_18031	HV1578987G00010
A_13_P010641	-3.30353	-1.72401	MLOC_18031	HV1578987G00010
A_13_P327857	-3.47437	-1.79675	MLOC_18031	HV1578987G00010
A_13_P233839	-4.79894	-2.26272	MLOC_18031	HV1578987G00010
A_13_P210374	-13.9393	-3.80109	MLOC_18121	HV1579312G00010
A_13_P088601	-5.22835	-2.38636	MLOC_18287	HV1579990G00010
A_13_P443723	-3.59555	-1.84621	MLOC_18334	HV1580177G00010
A_13_P516144	-8.88755	-3.15179	MLOC_18361	HV1580266G00010
A_13_P206284	-8.88317	-3.15107	MLOC_18450	HV1580627G00010
A_13_P077911	-11.7816	-3.55846	MLOC_18499	HV1580799G00010
A_13_P461368	-29.7583	-4.89522	MLOC_18559	HV158102G00010
A_13_P415585	-9.79982	-3.29276	MLOC_18587	HV1581112G00010
A_13_P131270	-1038.18	-10.0198	MLOC_18612	HV158122G00010
A_13_P236913	-1403.85	-10.4552	MLOC_18612	HV158122G00010
A_13_P131265	-2722.54	-11.4107	MLOC_18612	HV158122G00010
A_13_P235194	-3.03159	-1.60008	MLOC_18705	HV1581628G00010
A_13_P163335	-3.51453	-1.81333	MLOC_18823	HV1582113G00010
A_13_P058051	-3.35983	-1.74839	MLOC_18864	HV158236G00010
A_13_P486285	-22.6724	-4.50286	MLOC_18906	HV1582592G00010
A_13_P430081	-43.6982	-5.4495	MLOC_18906	HV1582592G00010
A_13_P059091	-7.18651	-2.84529	MLOC_18975	HV1582922G00010
A_13_P041521	-3.29186	-1.7189	MLOC_19039	HV1583223G00010
A_13_P475708	-5.07997	-2.34482	MLOC_19039	HV1583223G00010
A_13_P004676	-15.4429	-3.94887	MLOC_19132	HV1583622G00010
A_13_P077756	-14.4044	-3.84844	MLOC_19148	HV1583680G00010
A_13_P173980	-12.2698	-3.61704	MLOC_19201	HV1583899G00010
A_13_P011921	-17.4157	-4.12232	MLOC_19305	HV1584376G00010
A_13_P485895	-54.5062	-5.76835	MLOC_19397	HV1584792G00010
A_13_P516034	-31.1272	-4.9601	MLOC_19457	HV1585004G00010
A_13_P167435	-5.85904	-2.55066	MLOC_19648	HV1585816G00010
A_13_P178419	-5.77456	-2.52971	MLOC_19759	HV158632G00010
A_13_P049421	-3.75158	-1.9075	MLOC_19884	HV1586981G00010
A_13_P180949	-5.27046	-2.39793	MLOC_19896	HV158705G00010
A_13_P154900	-4.5815	-2.19582	MLOC_19954	HV158733G00010
A_13_P242525	-3.24583	-1.69859	MLOC_20059	HV1587781G00010
A_13_P015486	-5.23395	-2.3879	MLOC_20059	HV1587781G00010
A_13_P499874	-3.47874	-1.79856	MLOC_20101	HV1588036G00010
A_13_P242625	-3.8667	-1.9511	MLOC_20101	HV1588036G00010
A_13_P085771	-3.93935	-1.97796	MLOC_20101	HV1588036G00010
A_13_P512654	-4.44224	-2.15129	MLOC_20101	HV1588036G00010
A_13_P126340	-4.6184	-2.20739	MLOC_20101	HV1588036G00010
A_13_P165270	-45.7632	-5.51611	MLOC_20110	HV158807G00010
A_13_P574204	-56.7806	-5.82733	MLOC_20110	HV158807G00010
A_13_P183324	-24.0078	-4.58543	MLOC_20153	HV158830G00010
A_13_P106580	-24.7909	-4.63174	MLOC_20153	HV158830G00010
A_13_P108380	-5.466	-2.45049	MLOC_20210	HV158854G00010
A_13_P166055	-10.1892	-3.34897	MLOC_20244	HV158877G00010
A_13_P518024	-12.1333	-3.6009	MLOC_20301	HV158906G00010
A_13_P584524	-5.25716	-2.39428	MLOC_20306	HV158908G00010
A_13_P107475	-17.3271	-4.11496	MLOC_20462	HV158995G00010
A_13_P463093	-19.7571	-4.3043	MLOC_20462	HV158995G00010
A_13_P147680	-3.23462	-1.6936	MLOC_20597	HV159074G00010
A_13_P322097	-13.8691	-3.7938	MLOC_20747	HV159162G00010
A_13_P061561	-4.76004	-2.25097	MLOC_20784	HV1591802G00010
A_13_P441261	-4.58098	-2.19566	MLOC_20786	HV1591814G00010
A_13_P036386	-5.66319	-2.50162	MLOC_20786	HV1591814G00010
A_13_P209404	-30.7728	-4.94358	MLOC_20817	HV159191G00010
A_13_P184964	-5.83103	-2.54375	MLOC_20852	HV1592027G00010
A_13_P191609	-5.95932	-2.57515	MLOC_20901	HV1592230G00010
A_13_P192339	-5.12231	-2.3568	MLOC_20933	HV159238G00010
A_13_P206979	-7.23026	-2.85405	MLOC_21078	HV1593049G00010
A_13_P517489	-3.05941	-1.61325	MLOC_21177	HV159345G00010
A_13_P002731	-6.61637	-2.72604	MLOC_21234	HV1593755G00010
A_13_P439151	-6.23549	-2.6405	MLOC_21524	HV159589G00010
A_13_P245931	-3.81203	-1.93056	MLOC_21595	HV159655G00010
A_13_P431111	-3.80763	-1.92889	MLOC_21698	HV159786G00010
A_13_P127840	-4.21028	-2.07392	MLOC_21698	HV159786G00010
A_13_P536614	-4.35996	-2.12431	MLOC_21698	HV159786G00010
A_13_P205014	-30.4925	-4.93038	MLOC_21703	HV159793G00010
A_13_P288909	-26.0292	-4.70206	MLOC_21938	HV160034G00010
A_13_P126080	-3.38674	-1.7599	MLOC_21965	HV160069G00010
A_13_P415465	-5.20517	-2.37994	MLOC_22174	HV160336G00010
A_13_P287089	-4.92095	-2.29894	MLOC_22184	HV160351G00020
A_13_P161670	-13.6593	-3.77181	MLOC_22184	HV160351G00020
A_13_P076771	-14.7366	-3.88133	MLOC_22184	HV160351G00020
A_13_P066421	-15.2276	-3.92861	MLOC_22256	HV160451G00010
A_13_P015286	-4.14138	-2.05011	MLOC_22791	HV161194G00010
A_13_P123415	-10.7988	-3.4328	MLOC_23058	HV161653G00010
A_13_P437056	-13.4394	-3.7484	MLOC_23058	HV161653G00010
A_13_P284174	-8.39591	-3.06969	MLOC_23198	HV1619099G00010
A_13_P159055	-3.72258	-1.8963	MLOC_23297	HV162040G00010
A_13_P159045	-4.20278	-2.07134	MLOC_23297	HV162040G00010
A_13_P436061	-17.1713	-4.10193	MLOC_23501	HV1624093G00010
A_13_P019276	-13.1459	-3.71654	MLOC_23980	HV163356G00010
A_13_P558834	-3.93844	-1.97762	MLOC_24124	HV1637494G00010
A_13_P212519	-8.37126	-3.06544	MLOC_24214	HV163992G00010
A_13_P026891	-32.5628	-5.02515	MLOC_24900	HV166041G00010
A_13_P063306	-6.98314	-2.80388	MLOC_25036	HV166725G00010
A_13_P031811	-5.12779	-2.35834	MLOC_25651	HV170495G00010
A_13_P137930	-9.59053	-3.26161	MLOC_25763	HV171234G00010
A_13_P488975	-4.26028	-2.09095	MLOC_25824	HV1715432G00010
A_13_P117935	-8.84055	-3.14414	MLOC_25856	HV1717438G00010
A_13_P439391	-9.41205	-3.23451	MLOC_25856	HV1717438G00010
A_13_P207644	-5.27559	-2.39933	MLOC_25875	HV171897G00010
A_13_P093945	-5.07374	-2.34305	MLOC_26102	HV1735605G00010
A_13_P062606	-10.2073	-3.35153	MLOC_26759	HV1777737G00010
A_13_P565384	-7.93878	-2.98892	MLOC_26912	HV178945G00010
A_13_P358092	-18.2297	-4.18822	MLOC_27143	HV180926G00010
A_13_P436221	-13.2429	-3.72715	MLOC_27151	HV180969G00010
A_13_P013221	-14.3713	-3.84512	MLOC_27151	HV180969G00010
A_13_P097395	-16.8068	-4.07097	MLOC_27151	HV180969G00010
A_13_P097415	-17.1225	-4.09782	MLOC_27151	HV180969G00010
A_13_P176705	-124.523	-6.96027	MLOC_27473	HV1834700G00010
A_13_P641314	-11.9459	-3.57844	MLOC_27686	HV185444G00010
A_13_P657888	-12.1487	-3.60273	MLOC_27686	HV185444G00010
A_13_P595009	-12.5996	-3.65531	MLOC_27686	HV185444G00010
A_13_P647298	-13.0911	-3.71051	MLOC_27686	HV185444G00010
A_13_P590824	-12.6002	-3.65537	MLOC_28169	HV1897169G00010
A_13_P586959	-13.9262	-3.79973	MLOC_28169	HV1897169G00010
A_13_P024936	-3.59108	-1.84442	MLOC_28179	HV18982G00010
A_13_P317957	-7.39147	-2.88586	MLOC_28187	HV189894G00010
A_13_P086151	-7.85578	-2.97375	MLOC_28187	HV189894G00010
A_13_P029451	-205.693	-7.68435	MLOC_28370	HV191212G00010
A_13_P492045	-3.24725	-1.69922	MLOC_28459	HV192020G00010
A_13_P202219	-4.5169	-2.17533	MLOC_28603	HV193300G00020
A_13_P443123	-5.98527	-2.58142	MLOC_29188	HV1983425G00010
A_13_P118060	-6.80248	-2.76606	MLOC_29188	HV1983425G00010
A_13_P117970	-7.05907	-2.81948	MLOC_29188	HV1983425G00010
A_13_P483460	-5.72485	-2.51724	MLOC_29550	HV201532G00010
A_13_P569669	-6.40226	-2.67858	MLOC_30232	HV207544G00010
A_13_P519739	-3.36616	-1.7511	MLOC_30724	HV212121G00010
A_13_P148995	-19.2554	-4.26719	MLOC_30789	HV212682G00010
A_13_P439366	-3.02033	-1.59471	MLOC_30801	HV212778G00010
A_13_P080401	-19.003	-4.24815	MLOC_30809	HV212850G00010
A_13_P164260	-14.468	-3.85479	MLOC_31124	HV215963G00010
A_13_P094755	-122.738	-6.93944	MLOC_31124	HV215963G00010
A_13_P271389	-10.3537	-3.37207	MLOC_31152	HV2161967G00010
A_13_P097170	-11.3298	-3.50205	MLOC_31152	HV2161967G00010
A_13_P131220	-18.6112	-4.2181	MLOC_31321	HV217866G00010
A_13_P573399	-7.59492	-2.92504	MLOC_31567	HV220151G00010
A_13_P013106	-11.2735	-3.49486	MLOC_32238	HV226694G00010
A_13_P529054	-13.0626	-3.70737	MLOC_32238	HV226694G00010
A_13_P358042	-18.2017	-4.186	MLOC_32238	HV226694G00010
A_13_P416300	-32.6716	-5.02996	MLOC_32433	HV228594G00010
A_13_P150895	-5.54736	-2.4718	MLOC_32662	HV230813G00010
A_13_P555269	-4.25775	-2.09009	MLOC_32693	HV231151G00010
A_13_P250300	-3.42257	-1.77508	MLOC_33004	HV233679G00010
A_13_P448793	-13.4164	-3.74592	MLOC_33219	HV235453G00010
A_13_P057376	-7.91027	-2.98373	MLOC_33482	HV237770G00010
A_13_P459503	-8.34981	-3.06174	MLOC_33482	HV237770G00010
A_13_P000131	-236.903	-7.88815	MLOC_33518	HV238070G00010
A_13_P078416	-16.4611	-4.04099	MLOC_33768	HV240138G00010
A_13_P014441	-14.0503	-3.81253	MLOC_33876	HV241088G00020
A_13_P575509	-15.8853	-3.98962	MLOC_33876	HV241088G00020
A_13_P357862	-6.05841	-2.59894	MLOC_34131	HV242536G00010
A_13_P171020	-3.26176	-1.70565	MLOC_34336	HV243592G00010
A_13_P154665	-3.18151	-1.66971	MLOC_34350	HV243628G00010
A_13_P201909	-3.26695	-1.70795	MLOC_34488	HV244018G00010
A_13_P539039	-4.17496	-2.06176	MLOC_34510	HV244073G00010
A_13_P562774	-15.8177	-3.98347	MLOC_34653	HV244322G00010
A_13_P206904	-14.1368	-3.82139	MLOC_34706	HV244420G00010
A_13_P107605	-4.37756	-2.13013	MLOC_34750	HV244516G00010
A_13_P574769	-9.92522	-3.3111	MLOC_34772	HV244556G00010
A_13_P243762	-3.57631	-1.83847	MLOC_34838	HV244738G00010
A_13_P233174	-34.0317	-5.08881	MLOC_34875	HV244839G00010
A_13_P090451	-3.15365	-1.65702	MLOC_34919	HV244954G00010
A_13_P107845	-11.4052	-3.51162	MLOC_34965	HV245110G00010
A_13_P118005	-3.83625	-1.9397	MLOC_35005	HV245261G00010
A_13_P470213	-3.37147	-1.75338	MLOC_35029	HV245327G00010
A_13_P513999	-4.39341	-2.13534	MLOC_35270	HV246954G00010
A_13_P394055	-19.9832	-4.32072	MLOC_35270	HV246954G00010
A_13_P025451	-9.48307	-3.24535	MLOC_35818	HV2522905G00010
A_13_P073926	-17.8873	-4.16087	MLOC_36351	HV2546648G00010
A_13_P179574	-5.52505	-2.46599	MLOC_36402	HV2546753G00020
A_13_P067871	-5.95721	-2.57464	MLOC_36402	HV2546753G00020
A_13_P176185	-6.48599	-2.69733	MLOC_36500	HV2546891G00010
A_13_P568809	-10.3422	-3.37047	MLOC_36644	HV2547117G00010
A_13_P203074	-3.33206	-1.73641	MLOC_36799	HV2547350G00010
A_13_P059516	-3.65666	-1.87052	MLOC_36799	HV2547350G00010
A_13_P388432	-7.73676	-2.95173	MLOC_36824	HV2547378G00010
A_13_P141885	-3.26708	-1.708	MLOC_36951	HV2547544G00010
A_13_P564084	-5.61433	-2.48911	MLOC_37090	HV2547764G00010
A_13_P538344	-6.60287	-2.72309	MLOC_37090	HV2547764G00010
A_13_P347822	-6.91631	-2.79	MLOC_37115	HV2547798G00010
A_13_P104265	-3.31864	-1.73059	MLOC_37304	HV2548137G00010
A_13_P516584	-20.9783	-4.39082	MLOC_37474	HV2548475G00010
A_13_P415190	-33.1645	-5.05157	MLOC_37479	HV2548487G00010
A_13_P196064	-3.13036	-1.64633	MLOC_37499	HV2548533G00010
A_13_P164855	-3.16531	-1.66235	MLOC_37499	HV2548533G00010
A_13_P186944	-4.84724	-2.27716	MLOC_37499	HV2548533G00010
A_13_P193859	-3.30676	-1.72542	MLOC_37559	HV2548631G00010
A_13_P378472	-3.20145	-1.67873	MLOC_37576	HV2548662G00010
A_13_P101470	-34.797	-5.12089	MLOC_37601	HV2548695G00010
A_13_P437586	-3.63688	-1.8627	MLOC_37630	HV2548758G00010
A_13_P485015	-5.3149	-2.41004	MLOC_37652	HV2548807G00010
A_13_P080066	-6.99093	-2.80548	MLOC_37688	HV2548884G00010
A_13_P082351	-5.10086	-2.35074	MLOC_37707	HV2548929G00010
A_13_P253412	-6.34578	-2.6658	MLOC_37707	HV2548929G00010
A_13_P047306	-3.50667	-1.8101	MLOC_37719	HV2548950G00010
A_13_P335442	-3.20981	-1.68249	MLOC_37740	HV2548992G00010
A_13_P473808	-3.38725	-1.76012	MLOC_37740	HV2548992G00010
A_13_P519264	-3.42417	-1.77575	MLOC_37740	HV2548992G00010
A_13_P566229	-20.1613	-4.33352	MLOC_37745	HV2549001G00010
A_13_P149120	-8.69513	-3.12021	MLOC_37807	HV2549147G00010
A_13_P162250	-3.88265	-1.95704	MLOC_37944	HV2549401G00010
A_13_P125335	-4.28655	-2.09982	MLOC_37989	HV2549485G00010
A_13_P242152	-3.31315	-1.7282	MLOC_38027	HV2549567G00010
A_13_P117450	-5.94254	-2.57108	MLOC_38052	HV2549614G00010
A_13_P234314	-6.02711	-2.59147	MLOC_38052	HV2549614G00010
A_13_P483260	-8.00077	-3.00014	MLOC_38090	HV2549675G00010
A_13_P431556	-3.11125	-1.6375	MLOC_38109	HV2549712G00010
A_13_P585329	-3.81987	-1.93353	MLOC_38109	HV2549712G00010
A_13_P408901	-36.4242	-5.18683	MLOC_38262	HV2550051G00010
A_13_P153070	-3.7094	-1.89119	MLOC_38318	HV2550179G00010
A_13_P552844	-5.25174	-2.3928	MLOC_38342	HV2550234G00010
A_13_P571624	-5.96728	-2.57707	MLOC_38342	HV2550234G00010
A_13_P282099	-8.11937	-3.02137	MLOC_38384	HV2550356G00010
A_13_P134220	-9.12281	-3.18948	MLOC_38384	HV2550356G00010
A_13_P083051	-9.2504	-3.20952	MLOC_38384	HV2550356G00010
A_13_P108810	-3.34243	-1.7409	MLOC_38463	HV2550528G00010
A_13_P561014	-3.95728	-1.98451	MLOC_38473	HV2550543G00010
A_13_P163590	-4.57807	-2.19474	MLOC_38473	HV2550543G00010
A_13_P469588	-5.02177	-2.32819	MLOC_38473	HV2550543G00010
A_13_P006086	-3.95328	-1.98305	MLOC_38517	HV2550648G00010
A_13_P580234	-3.06524	-1.616	MLOC_38597	HV2550852G00010
A_13_P573474	-9.61206	-3.26485	MLOC_38613	HV2550892G00010
A_13_P573324	-5.14008	-2.36179	MLOC_38617	HV2550899G00010
A_13_P176490	-3.28017	-1.71377	MLOC_38629	HV2550938G00010
A_13_P087516	-3.84254	-1.94206	MLOC_38636	HV2550961G00010
A_13_P147560	-8.18571	-3.03311	MLOC_38636	HV2550961G00010
A_13_P550939	-5.0395	-2.33328	MLOC_38722	HV2551199G00010
A_13_P542947	-3.20247	-1.67919	MLOC_38752	HV2551273G00010
A_13_P135225	-4.9998	-2.32187	MLOC_38769	HV2551306G00020
A_13_P140025	-4.63249	-2.21179	MLOC_38810	HV2551446G00010
A_13_P556739	-5.88591	-2.55726	MLOC_38979	HV2551918G00010
A_13_P056131	-3.76835	-1.91393	MLOC_39000	HV2551997G00010
A_13_P461718	-21.3397	-4.41547	MLOC_39160	HV2552431G00010
A_13_P041976	-7.10268	-2.82836	MLOC_39203	HV2552579G00010
A_13_P566389	-7.4141	-2.89027	MLOC_39203	HV2552579G00010
A_13_P558124	-7.72137	-2.94886	MLOC_39203	HV2552579G00010
A_13_P165710	-6.42957	-2.68472	MLOC_39223	HV2552667G00010
A_13_P072186	-7.3816	-2.88393	MLOC_39223	HV2552667G00010
A_13_P547229	-3.15524	-1.65775	MLOC_39233	HV2552715G00010
A_13_P163525	-7.2159	-2.85118	MLOC_39307	HV2552985G00010
A_13_P432996	-5.32835	-2.41369	MLOC_39318	HV2553017G00010
A_13_P131110	-5.5182	-2.4642	MLOC_39318	HV2553017G00010
A_13_P131105	-5.65931	-2.50063	MLOC_39318	HV2553017G00010
A_13_P490040	-5.89252	-2.55888	MLOC_39318	HV2553017G00010
A_13_P277669	-6.44979	-2.68925	MLOC_39318	HV2553017G00010
A_13_P168980	-19.2593	-4.26749	MLOC_39332	HV2553056G00010
A_13_P251012	-3.46678	-1.7936	MLOC_39533	HV2553782G00010
A_13_P070326	-7.12822	-2.83354	MLOC_39668	HV2554247G00010
A_13_P079496	-4.17691	-2.06244	MLOC_39693	HV2554333G00010
A_13_P185734	-8.25571	-3.04539	MLOC_40031	HV2555901G00010
A_13_P459213	-3.38516	-1.75922	MLOC_40062	HV2556025G00010
A_13_P015606	-19.5927	-4.29225	MLOC_40225	HV2557182G00010
A_13_P182179	-6.96272	-2.79965	MLOC_40241	HV2557438G00010
A_13_P571884	-13.4814	-3.7529	MLOC_40592	HV2561600G00010
A_13_P357432	-46.5191	-5.53975	MLOC_40798	HV2564710G00010
A_13_P581184	-9.62303	-3.26649	MLOC_42935	HV266858G00010
A_13_P086136	-8.8332	-3.14294	MLOC_43049	HV267353G00010
A_13_P131790	-15.7582	-3.97804	MLOC_43152	HV268091G00010
A_13_P482530	-3.39382	-1.76291	MLOC_43168	HV268201G00010
A_13_P098775	-14.4891	-3.8569	MLOC_43244	HV268876G00010
A_13_P571604	-18.8334	-4.23522	MLOC_43396	HV270054G00010
A_13_P126465	-10.4698	-3.38816	MLOC_43526	HV271078G00010
A_13_P027121	-3.64674	-1.86661	MLOC_43613	HV271647G00010
A_13_P026611	-7.10735	-2.82931	MLOC_43678	HV272034G00010
A_13_P595734	-13.1883	-3.72118	MLOC_43749	HV272477G00010
A_13_P002856	-13.7786	-3.78436	MLOC_43749	HV272477G00010
A_13_P386292	-15.1522	-3.92146	MLOC_43749	HV272477G00010
A_13_P107275	-4.15206	-2.05383	MLOC_43775	HV272631G00010
A_13_P043066	-4.13849	-2.04911	MLOC_43857	HV273093G00010
A_13_P169320	-23.6316	-4.56264	MLOC_43875	HV273211G00010
A_13_P176545	-3.09252	-1.62878	MLOC_44042	HV273989G00010
A_13_P186929	-5.3146	-2.40996	MLOC_44059	HV274094G00010
A_13_P044471	-5.42688	-2.44012	MLOC_44074	HV274134G00010
A_13_P131350	-7.28992	-2.8659	MLOC_44080	HV274144G00010
A_13_P084626	-12.6359	-3.65945	MLOC_44090	HV274172G00010
A_13_P517854	-265.546	-8.05282	MLOC_44190	HV274321G00010
A_13_P011471	-384.121	-8.58542	MLOC_44190	HV274321G00010
A_13_P578459	-11.2856	-3.49641	MLOC_44247	HV274391G00010
A_13_P045701	-14.3847	-3.84647	MLOC_44309	HV274512G00010
A_13_P107830	-19.1329	-4.25798	MLOC_44309	HV274512G00010
A_13_P022391	-3.5035	-1.80879	MLOC_44365	HV274611G00010
A_13_P000441	-7.99482	-2.99906	MLOC_44387	HV274652G00010
A_13_P207989	-3.88197	-1.95679	MLOC_44487	HV274808G00020
A_13_P049546	-3.89955	-1.96331	MLOC_44487	HV274808G00020
A_13_P461923	-29.0778	-4.86185	MLOC_44556	HV274940G00010
A_13_P461868	-31.1485	-4.96109	MLOC_44556	HV274940G00010
A_13_P163500	-5.92385	-2.56654	MLOC_44720	HV275241G00010
A_13_P412300	-6.29506	-2.65422	MLOC_44720	HV275241G00010
A_13_P605798	-4.92545	-2.30025	MLOC_44755	HV275313G00010
A_13_P641494	-5.39309	-2.43111	MLOC_44755	HV275313G00010
A_13_P650128	-7.1666	-2.84129	MLOC_44755	HV275313G00010
A_13_P638782	-7.42677	-2.89274	MLOC_44755	HV275313G00010
A_13_P615007	-8.34401	-3.06074	MLOC_44755	HV275313G00010
A_13_P647278	-10.0803	-3.33347	MLOC_44755	HV275313G00010
A_13_P649173	-12.2878	-3.61915	MLOC_44755	HV275313G00010
A_13_P595464	-11.4069	-3.51184	MLOC_44757	HV275313G00020
A_13_P598474	-15.8969	-3.99067	MLOC_44757	HV275313G00020
A_13_P137700	-3.61066	-1.85226	MLOC_44763	HV275324G00010
A_13_P192119	-7.41629	-2.8907	MLOC_44818	HV275458G00010
A_13_P580569	-3.94458	-1.97987	MLOC_44822	HV275465G00010
A_13_P142460	-4.74284	-2.24575	MLOC_44822	HV275465G00010
A_13_P216544	-5.36619	-2.4239	MLOC_44822	HV275465G00010
A_13_P220379	-15.4918	-3.95344	MLOC_44822	HV275465G00010
A_13_P357277	-43.4285	-5.44057	MLOC_44938	HV275777G00010
A_13_P461448	-5.51666	-2.46379	MLOC_44978	HV275905G00010
A_13_P577219	-4.00989	-2.00356	MLOC_45055	HV276144G00010
A_13_P429166	-3.82309	-1.93474	MLOC_45114	HV276370G00010
A_13_P123160	-7.90618	-2.98298	MLOC_45125	HV276408G00010
A_13_P575154	-3.23082	-1.6919	MLOC_45136	HV276445G00010
A_13_P039321	-8.35701	-3.06299	MLOC_45140	HV276463G00010
A_13_P361747	-3.50927	-1.81117	MLOC_45395	HV277690G00010
A_13_P247308	-3.4456	-1.78475	MLOC_45726	HV280559G00010
A_13_P456063	-3.57256	-1.83696	MLOC_45747	HV280723G00010
A_13_P560829	-8.96523	-3.16434	MLOC_46186	HV286636G00010
A_13_P490075	-11.802	-3.56096	MLOC_46186	HV286636G00010
A_13_P250912	-23.9683	-4.58306	MLOC_46735	HV294906G00010
A_13_P163205	-3.06148	-1.61423	MLOC_46757	HV295119G00010
A_13_P139700	-3.40947	-1.76955	MLOC_48451	HV324012G00010
A_13_P528909	-3.86663	-1.95108	MLOC_48781	HV329526G00010
A_13_P513909	-8.82299	-3.14127	MLOC_49594	HV344714G00010
A_13_P461393	-4.79547	-2.26167	MLOC_49690	HV346300G00010
A_13_P091620	-8.98524	-3.16756	MLOC_49954	HV351344G00010
A_13_P417760	-12.4084	-3.63325	MLOC_50162	HV355646G00010
A_13_P251472	-13.0994	-3.71143	MLOC_50162	HV355646G00010
A_13_P163460	-4.7213	-2.23918	MLOC_50785	HV366388G00010
A_13_P520824	-12.0572	-3.59183	MLOC_50934	HV36781G00010
A_13_P051556	-12.4878	-3.64244	MLOC_50934	HV36781G00010
A_13_P575839	-3.15948	-1.65969	MLOC_50938	HV36785G00010
A_13_P566209	-5.20247	-2.3792	MLOC_50950	HV36792G00010
A_13_P181329	-4.40461	-2.13901	MLOC_50966	HV367999G00010
A_13_P066786	-4.47843	-2.16299	MLOC_50966	HV367999G00010
A_13_P053696	-11.6212	-3.53868	MLOC_50971	HV36802G00010
A_13_P096460	-3.51758	-1.81458	MLOC_51003	HV36818G00010
A_13_P026811	-3.97002	-1.98915	MLOC_51098	HV368515G00020
A_13_P194229	-3.00506	-1.58739	MLOC_51215	HV368728G00010
A_13_P224719	-4.41204	-2.14145	MLOC_51238	HV368769G00010
A_13_P189534	-63.7895	-5.99525	MLOC_51427	HV369207G00010
A_13_P080651	-66.1584	-6.04785	MLOC_51427	HV369207G00010
A_13_P187594	-23.6436	-4.56338	MLOC_51494	HV36944G00010
A_13_P445773	-4.36657	-2.1265	MLOC_51507	HV369493G00010
A_13_P028446	-50.1731	-5.64884	MLOC_51583	HV36977G00010
A_13_P202169	-59.5978	-5.89719	MLOC_51613	HV36991G00010
A_13_P062701	-173.662	-7.44014	MLOC_51613	HV36991G00010
A_13_P460283	-3.38761	-1.76027	MLOC_51651	HV37008G00010
A_13_P556399	-3.36357	-1.74999	MLOC_51702	HV37031G00010
A_13_P483520	-3.39141	-1.76189	MLOC_51702	HV37031G00010
A_13_P133110	-3.54225	-1.82467	MLOC_51702	HV37031G00010
A_13_P161050	-4.5824	-2.1961	MLOC_51833	HV37103G00010
A_13_P549239	-5.56884	-2.47738	MLOC_51833	HV37103G00010
A_13_P007586	-5.04117	-2.33376	MLOC_51834	HV37103G00020
A_13_P018526	-3.03001	-1.59932	MLOC_51843	HV37108G00010
A_13_P438046	-4.52837	-2.17899	MLOC_51888	HV37136G00010
A_13_P527954	-4.20558	-2.07231	MLOC_51955	HV37184G00010
A_13_P235404	-3.43206	-1.77907	MLOC_51984	HV37207G00010
A_13_P158390	-3.6249	-1.85794	MLOC_52022	HV37234G00010
A_13_P508729	-4.36632	-2.12642	MLOC_52022	HV37234G00010
A_13_P198589	-6.93037	-2.79293	MLOC_52044	HV37251G00010
A_13_P504684	-3.66082	-1.87217	MLOC_52092	HV37281G00010
A_13_P388159	-7.31081	-2.87003	MLOC_52149	HV37320G00010
A_13_P519974	-13.8634	-3.79321	MLOC_52170	HV37334G00010
A_13_P008806	-3.1682	-1.66366	MLOC_52332	HV37449G00010
A_13_P168795	-43.9243	-5.45695	MLOC_52344	HV37462G00010
A_13_P225379	-4.5765	-2.19425	MLOC_52435	HV37528G00010
A_13_P151415	-7.19419	-2.84683	MLOC_52504	HV37573G00010
A_13_P057006	-8.30436	-3.05387	MLOC_52557	HV37618G00010
A_13_P564254	-10.7162	-3.42172	MLOC_52557	HV37618G00010
A_13_P000371	-3.51223	-1.81239	MLOC_52579	HV37634G00010
A_13_P141795	-32.1286	-5.00579	MLOC_52613	HV37657G00010
A_13_P416185	-8.84645	-3.1451	MLOC_52753	HV37767G00010
A_13_P529089	-4.35103	-2.12136	MLOC_52896	HV37892G00010
A_13_P137160	-4.44346	-2.15168	MLOC_53061	HV38027G00020
A_13_P219254	-3.85778	-1.94777	MLOC_53134	HV38082G00010
A_13_P255212	-4.07829	-2.02796	MLOC_53134	HV38082G00010
A_13_P403705	-6.01751	-2.58917	MLOC_53175	HV38116G00010
A_13_P053796	-6.43785	-2.68658	MLOC_53175	HV38116G00010
A_13_P437516	-6.60695	-2.72398	MLOC_53175	HV38116G00010
A_13_P263387	-6.60962	-2.72457	MLOC_53175	HV38116G00010
A_13_P488720	-6.90865	-2.7884	MLOC_53175	HV38116G00010
A_13_P412740	-9.28301	-3.21459	MLOC_53204	HV38143G00010
A_13_P537364	-5.11	-2.35332	MLOC_53251	HV38180G00010
A_13_P083746	-3.91298	-1.96827	MLOC_53258	HV38184G00010
A_13_P298312	-4.4669	-2.15927	MLOC_53258	HV38184G00010
A_13_P115045	-6.00783	-2.58684	MLOC_53258	HV38184G00010
A_13_P515844	-14.3674	-3.84473	MLOC_53267	HV38190G00010
A_13_P539194	-3.33454	-1.73749	MLOC_53288	HV38206G00010
A_13_P551444	-4.60048	-2.20178	MLOC_53357	HV38289G00010
A_13_P072081	-8.67425	-3.11674	MLOC_53432	HV38366G00010
A_13_P031786	-3.73603	-1.90151	MLOC_53458	HV38384G00010
A_13_P398686	-3.30983	-1.72676	MLOC_53469	HV38392G00010
A_13_P117725	-4.14128	-2.05008	MLOC_53469	HV38392G00010
A_13_P194939	-12.962	-3.69621	MLOC_53497	HV38417G00010
A_13_P107965	-5.81327	-2.53935	MLOC_53744	HV38602G00010
A_13_P157750	-3.03256	-1.60054	MLOC_53783	HV38641G00010
A_13_P005121	-3.06451	-1.61566	MLOC_53783	HV38641G00010
A_13_P518409	-3.61526	-1.8541	MLOC_53860	HV38695G00010
A_13_P156240	-3.70682	-1.89018	MLOC_53860	HV38695G00010
A_13_P191504	-48.8418	-5.61004	MLOC_53939	HV38761G00020
A_13_P092760	-54.4275	-5.76626	MLOC_53950	HV38769G00010
A_13_P532774	-20.449	-4.35396	MLOC_54056	HV38844G00010
A_13_P032211	-6.97765	-2.80274	MLOC_54099	HV38887G00010
A_13_P080321	-9.0505	-3.178	MLOC_54110	HV38898G00010
A_13_P461648	-35.4748	-5.14872	MLOC_54126	HV38907G00010
A_13_P156110	-99.0746	-6.63044	MLOC_54246	HV38997G00010
A_13_P291062	-4.73419	-2.24312	MLOC_54379	HV39091G00010
A_13_P224494	-4.84523	-2.27656	MLOC_54379	HV39091G00010
A_13_P141955	-7.74768	-2.95376	MLOC_54379	HV39091G00010
A_13_P007941	-5.70201	-2.51147	MLOC_54383	HV39097G00030
A_13_P581044	-7.02882	-2.81328	MLOC_54654	HV39276G00010
A_13_P195089	-3.06296	-1.61493	MLOC_54712	HV39331G00010
A_13_P047756	-4.44086	-2.15084	MLOC_54725	HV39341G00010
A_13_P557669	-5.63267	-2.49382	MLOC_54731	HV39345G00010
A_13_P565549	-3.67917	-1.87938	MLOC_54786	HV39403G00010
A_13_P225819	-3.97412	-1.99064	MLOC_54786	HV39403G00010
A_13_P517604	-4.01405	-2.00506	MLOC_54786	HV39403G00010
A_13_P226229	-4.08027	-2.02866	MLOC_54786	HV39403G00010
A_13_P126020	-6.66977	-2.73764	MLOC_54786	HV39403G00010
A_13_P224754	-3.71771	-1.89441	MLOC_54787	HV39403G00020
A_13_P477915	-6.96416	-2.79995	MLOC_54850	HV39447G00010
A_13_P109755	-8.30784	-3.05447	MLOC_54850	HV39447G00010
A_13_P206849	-4.66221	-2.22102	MLOC_54912	HV39496G00020
A_13_P101100	-34.4317	-5.10567	MLOC_54924	HV39505G00010
A_13_P178069	-5.81886	-2.54074	MLOC_54945	HV39521G00030
A_13_P554799	-3.32718	-1.7343	MLOC_54972	HV39544G00010
A_13_P074296	-3.00408	-1.58692	MLOC_55029	HV39591G00010
A_13_P575359	-4.48497	-2.1651	MLOC_55032	HV39593G00010
A_13_P268532	-3.07047	-1.61846	MLOC_55081	HV39637G00010
A_13_P268677	-3.08554	-1.62552	MLOC_55081	HV39637G00010
A_13_P268217	-3.4209	-1.77438	MLOC_55081	HV39637G00010
A_13_P197229	-3.18454	-1.67108	MLOC_55137	HV39691G00010
A_13_P568924	-79.2973	-6.3092	MLOC_55207	HV39751G00020
A_13_P402300	-9.17566	-3.19781	MLOC_55294	HV39835G00010
A_13_P192749	-8.58275	-3.10144	MLOC_55385	HV39918G00010
A_13_P173650	-5.23395	-2.3879	MLOC_55399	HV39927G00020
A_13_P547874	-5.86512	-2.55216	MLOC_55487	HV40015G00010
A_13_P171170	-5.50295	-2.4602	MLOC_55517	HV40038G00030
A_13_P182209	-5.76607	-2.52759	MLOC_55524	HV40042G00010
A_13_P068681	-7.13997	-2.83592	MLOC_55524	HV40042G00010
A_13_P214489	-3.31298	-1.72813	MLOC_55542	HV40053G00010
A_13_P496503	-3.79283	-1.92327	MLOC_55542	HV40053G00010
A_13_P007456	-3.75579	-1.90912	MLOC_55616	HV40117G00030
A_13_P277999	-7.44383	-2.89604	MLOC_55663	HV40164G00010
A_13_P538399	-26.1204	-4.70711	MLOC_55663	HV40164G00010
A_13_P084651	-39.628	-5.30845	MLOC_55663	HV40164G00010
A_13_P109645	-6.62114	-2.72708	MLOC_55669	HV401675G00010
A_13_P547139	-3.9482	-1.98119	MLOC_55674	HV40172G00010
A_13_P141915	-4.53764	-2.18194	MLOC_55703	HV40197G00020
A_13_P141910	-4.66598	-2.22218	MLOC_55703	HV40197G00020
A_13_P180059	-4.65561	-2.21897	MLOC_55709	HV402018G00010
A_13_P428421	-5.76493	-2.5273	MLOC_55741	HV40227G00010
A_13_P462613	-7.42387	-2.89217	MLOC_55741	HV40227G00010
A_13_P117445	-8.42258	-3.07426	MLOC_55741	HV40227G00010
A_13_P080686	-24.363	-4.60662	MLOC_55770	HV40247G00010
A_13_P429576	-5.43619	-2.4426	MLOC_55847	HV40319G00020
A_13_P046696	-5.42054	-2.43844	MLOC_55853	HV40328G00010
A_13_P437396	-3.12724	-1.64489	MLOC_55950	HV40410G00020
A_13_P093105	-15.438	-3.94842	MLOC_55957	HV40419G00010
A_13_P160810	-15.9997	-3.99997	MLOC_55957	HV40419G00010
A_13_P152685	-7.82644	-2.96836	MLOC_56007	HV40473G00010
A_13_P185709	-4.59281	-2.19938	MLOC_56079	HV40528G00010
A_13_P488610	-4.51241	-2.1739	MLOC_56175	HV40605G00010
A_13_P567659	-5.5198	-2.46461	MLOC_56175	HV40605G00010
A_13_P176940	-3.50685	-1.81018	MLOC_56199	HV40627G00010
A_13_P530769	-4.35123	-2.12142	MLOC_56199	HV40627G00010
A_13_P004481	-8.30908	-3.05469	MLOC_56220	HV40636G00020
A_13_P159765	-8.71158	-3.12293	MLOC_56220	HV40636G00020
A_13_P168905	-13.3769	-3.74168	MLOC_56245	HV40653G00010
A_13_P228294	-3.12765	-1.64508	MLOC_56278	HV40687G00010
A_13_P106515	-5.31419	-2.40985	MLOC_56351	HV40748G00010
A_13_P391207	-7.89545	-2.98102	MLOC_56351	HV40748G00010
A_13_P113085	-3.26207	-1.70579	MLOC_56354	HV40752G00010
A_13_P097290	-3.47306	-1.79621	MLOC_56386	HV40780G00010
A_13_P129415	-4.20168	-2.07097	MLOC_56463	HV40861G00020
A_13_P007226	-4.79725	-2.26221	MLOC_56463	HV40861G00020
A_13_P226729	-3.42317	-1.77533	MLOC_56572	HV40959G00010
A_13_P463253	-45.4463	-5.50609	MLOC_56605	HV40984G00010
A_13_P476358	-4.22247	-2.07809	MLOC_56649	HV41025G00010
A_13_P273254	-86.997	-6.44289	MLOC_56649	HV41025G00010
A_13_P161565	-4.08751	-2.03122	MLOC_56655	HV41033G00010
A_13_P459708	-103.451	-6.6928	MLOC_56672	HV41043G00020
A_13_P191449	-3.20038	-1.67825	MLOC_56692	HV41053G00010
A_13_P004701	-3.33175	-1.73628	MLOC_56708	HV41073G00010
A_13_P023731	-3.42595	-1.7765	MLOC_56711	HV41075G00010
A_13_P484005	-7.75671	-2.95544	MLOC_56733	HV41096G00010
A_13_P414185	-4.17685	-2.06242	MLOC_56747	HV41103G00010
A_13_P238691	-5.06057	-2.3393	MLOC_56773	HV41133G00010
A_13_P489260	-3.5237	-1.81709	MLOC_56778	HV41142G00010
A_13_P483590	-3.95132	-1.98233	MLOC_56778	HV41142G00010
A_13_P281629	-3.98798	-1.99566	MLOC_56778	HV41142G00010
A_13_P156865	-3.10573	-1.63493	MLOC_56819	HV41178G00010
A_13_P192014	-6.34295	-2.66515	MLOC_56855	HV41196G00010
A_13_P416320	-51.5827	-5.68882	MLOC_56862	HV41200G00010
A_13_P006241	-3.38228	-1.75799	MLOC_56865	HV41202G00010
A_13_P579374	-8.71236	-3.12306	MLOC_56905	HV41236G00030
A_13_P640017	-13.518	-3.7568	MLOC_56924	HV41248G00010
A_13_P593269	-13.8212	-3.78881	MLOC_56924	HV41248G00010
A_13_P053316	-5.2267	-2.3859	MLOC_56927	HV41249G00020
A_13_P466393	-3.15184	-1.65619	MLOC_56971	HV41297G00010
A_13_P099855	-4.98271	-2.31693	MLOC_57004	HV41338G00010
A_13_P157280	-12.0972	-3.5966	MLOC_57075	HV41400G00010
A_13_P225569	-59.0182	-5.88309	MLOC_57100	HV41421G00010
A_13_P167035	-3.10683	-1.63544	MLOC_57147	HV41459G00010
A_13_P451508	-3.41263	-1.77088	MLOC_57200	HV41513G00010
A_13_P582904	-6.15303	-2.6213	MLOC_57200	HV41513G00010
A_13_P540964	-13.4594	-3.75054	MLOC_57236	HV41547G00010
A_13_P299897	-15.1332	-3.91964	MLOC_57236	HV41547G00010
A_13_P436996	-207.918	-7.69987	MLOC_57257	HV41577G00010
A_13_P240806	-14.8934	-3.8966	MLOC_57283	HV41604G00010
A_13_P560024	-21.7053	-4.43998	MLOC_57351	HV41667G00010
A_13_P238701	-3.56667	-1.83458	MLOC_57360	HV41680G00010
A_13_P520159	-6.435	-2.68594	MLOC_57417	HV41733G00010
A_13_P516334	-3.73192	-1.89992	MLOC_57455	HV41765G00020
A_13_P189834	-49.4083	-5.62668	MLOC_57501	HV41803G00010
A_13_P519729	-8.95147	-3.16213	MLOC_57605	HV41919G00010
A_13_P100320	-12.5818	-3.65326	MLOC_57721	HV42029G00010
A_13_P356727	-3.19029	-1.67369	MLOC_57751	HV42060G00010
A_13_P244420	-9.17377	-3.19752	MLOC_57810	HV42119G00010
A_13_P131195	-3.64576	-1.86622	MLOC_57850	HV42150G00010
A_13_P583324	-3.83217	-1.93816	MLOC_57850	HV42150G00010
A_13_P134040	-3.19888	-1.67757	MLOC_57877	HV42173G00010
A_13_P299837	-11.6599	-3.54348	MLOC_57881	HV42177G00010
A_13_P190294	-3.60688	-1.85075	MLOC_57925	HV42218G00010
A_13_P264457	-28.4033	-4.82798	MLOC_57969	HV42244G00010
A_13_P022916	-4.85722	-2.28013	MLOC_58017	HV42273G00010
A_13_P499244	-3.14166	-1.65153	MLOC_58041	HV42298G00010
A_13_P016496	-3.14997	-1.65534	MLOC_58041	HV42298G00010
A_13_P282559	-3.23662	-1.69449	MLOC_58041	HV42298G00010
A_13_P143060	-3.24295	-1.69731	MLOC_58041	HV42298G00010
A_13_P176040	-5.0932	-2.34857	MLOC_58044	HV42301G00010
A_13_P170255	-38.9945	-5.2852	MLOC_58046	HV42302G00010
A_13_P160725	-11.032	-3.46362	MLOC_58064	HV42315G00010
A_13_P444483	-3.15861	-1.65929	MLOC_58067	HV42316G00020
A_13_P032951	-3.60658	-1.85063	MLOC_58067	HV42316G00020
A_13_P207624	-4.8736	-2.28499	MLOC_58108	HV42354G00010
A_13_P160475	-12.0836	-3.59498	MLOC_58156	HV42399G00010
A_13_P160480	-13.573	-3.76267	MLOC_58156	HV42399G00010
A_13_P416655	-12.9858	-3.69886	MLOC_58219	HV42458G00010
A_13_P129935	-14.3953	-3.84752	MLOC_58262	HV42496G00010
A_13_P558234	-14.9269	-3.89984	MLOC_58358	HV42593G00010
A_13_P179794	-6.70613	-2.74548	MLOC_58410	HV42643G00010
A_13_P429296	-14.8991	-3.89716	MLOC_58411	HV42643G00020
A_13_P461503	-25.0903	-4.64906	MLOC_58420	HV42646G00010
A_13_P237153	-3.92588	-1.97302	MLOC_58493	HV42720G00010
A_13_P088681	-4.99019	-2.31909	MLOC_58493	HV42720G00010
A_13_P293602	-74.7297	-6.22361	MLOC_58520	HV42743G00010
A_13_P426366	-3.14829	-1.65457	MLOC_58610	HV42822G00010
A_13_P034351	-25.7868	-4.68856	MLOC_58639	HV42846G00010
A_13_P091650	-58.2516	-5.86423	MLOC_58639	HV42846G00010
A_13_P419605	-3.79925	-1.92571	MLOC_58678	HV42880G00010
A_13_P460228	-57.8282	-5.8537	MLOC_58691	HV42894G00010
A_13_P187574	-5.10798	-2.35275	MLOC_58744	HV42947G00010
A_13_P004761	-7.79005	-2.96163	MLOC_58795	HV43005G00010
A_13_P135990	-3.31988	-1.73113	MLOC_58803	HV43015G00010
A_13_P532204	-4.57784	-2.19467	MLOC_58820	HV43035G00010
A_13_P099030	-23.3907	-4.54786	MLOC_58830	HV43039G00030
A_13_P120560	-4.12539	-2.04453	MLOC_58872	HV43071G00010
A_13_P084621	-5.17221	-2.37078	MLOC_58872	HV43071G00010
A_13_P397955	-5.40252	-2.43363	MLOC_58872	HV43071G00010
A_13_P454518	-7.99991	-2.99998	MLOC_58896	HV43088G00010
A_13_P199149	-19.85	-4.31107	MLOC_58896	HV43088G00010
A_13_P572724	-7.89774	-2.98144	MLOC_58922	HV43113G00030
A_13_P202524	-3.10804	-1.63601	MLOC_58934	HV43123G00010
A_13_P090071	-5.9118	-2.5636	MLOC_59071	HV43243G00010
A_13_P549424	-5.49362	-2.45776	MLOC_59075	HV43248G00010
A_13_P445468	-5.9772	-2.57947	MLOC_59102	HV43266G00010
A_13_P355372	-6.40078	-2.67825	MLOC_59102	HV43266G00010
A_13_P010326	-6.55964	-2.71362	MLOC_59102	HV43266G00010
A_13_P146740	-7.60097	-2.92618	MLOC_59102	HV43266G00010
A_13_P415690	-7.06986	-2.82168	MLOC_59227	HV43378G00010
A_13_P154265	-8.23331	-3.04147	MLOC_59252	HV43410G00010
A_13_P570689	-3.47219	-1.79585	MLOC_59269	HV43420G00010
A_13_P023261	-16.2887	-4.0258	MLOC_59269	HV43420G00010
A_13_P089446	-13.1872	-3.72107	MLOC_59282	HV43426G00010
A_13_P201854	-9.70846	-3.27924	MLOC_59289	HV43435G00010
A_13_P042371	-89.8393	-6.48927	MLOC_59289	HV43435G00010
A_13_P185759	-3.61808	-1.85523	MLOC_59305	HV43456G00010
A_13_P179774	-6.2493	-2.64369	MLOC_59321	HV43475G00010
A_13_P091051	-4.48071	-2.16373	MLOC_59369	HV43519G00020
A_13_P135540	-3.24839	-1.69972	MLOC_59538	HV43699G00010
A_13_P150915	-4.53371	-2.18069	MLOC_59596	HV43747G00010
A_13_P579869	-11.7301	-3.55214	MLOC_59596	HV43747G00010
A_13_P181834	-8.84332	-3.14459	MLOC_59613	HV43767G00010
A_13_P152065	-17.8726	-4.15967	MLOC_59629	HV43775G00010
A_13_P463143	-6.62251	-2.72738	MLOC_59653	HV43795G00010
A_13_P212044	-6.10081	-2.609	MLOC_59663	HV43800G00010
A_13_P023176	-7.23193	-2.85438	MLOC_59663	HV43800G00010
A_13_P459983	-21.3819	-4.41832	MLOC_59803	HV43926G00010
A_13_P077566	-4.26936	-2.09402	MLOC_59831	HV43946G00010
A_13_P170305	-5.46848	-2.45114	MLOC_59831	HV43946G00010
A_13_P472343	-5.65767	-2.50021	MLOC_59964	HV44069G00010
A_13_P100895	-3.53115	-1.82014	MLOC_59972	HV44077G00010
A_13_P002651	-7.24612	-2.85721	MLOC_60022	HV44129G00010
A_13_P057671	-5.82124	-2.54133	MLOC_60090	HV44182G00010
A_13_P438961	-16.2603	-4.02328	MLOC_60168	HV44206G00010
A_13_P490380	-4.07275	-2.026	MLOC_60224	HV442174G00010
A_13_P274719	-122.935	-6.94175	MLOC_60240	HV442214G00010
A_13_P549454	-11.1724	-3.48187	MLOC_60266	HV44235G00010
A_13_P074856	-7.94509	-2.99006	MLOC_60358	HV44311G00010
A_13_P272804	-8.34674	-3.06121	MLOC_60358	HV44311G00010
A_13_P393480	-3.10007	-1.6323	MLOC_60412	HV44366G00010
A_13_P404345	-5.89131	-2.55859	MLOC_60412	HV44366G00010
A_13_P547134	-107.677	-6.75057	MLOC_60412	HV44366G00010
A_13_P137030	-116.261	-6.86123	MLOC_60412	HV44366G00010
A_13_P137035	-176.641	-7.46468	MLOC_60412	HV44366G00010
A_13_P064931	-372.342	-8.54049	MLOC_60412	HV44366G00010
A_13_P106780	-4.40661	-2.13967	MLOC_60474	HV44440G00010
A_13_P462853	-10.1623	-3.34516	MLOC_60492	HV44460G00020
A_13_P106990	-6.51099	-2.70288	MLOC_60499	HV44464G00010
A_13_P527069	-6.52679	-2.70637	MLOC_60499	HV44464G00010
A_13_P582129	-7.37057	-2.88178	MLOC_60617	HV44587G00010
A_13_P403635	-24.9075	-4.63851	MLOC_60633	HV44602G00010
A_13_P210679	-32.9019	-5.0401	MLOC_60633	HV44602G00010
A_13_P029171	-87.3453	-6.44866	MLOC_60633	HV44602G00010
A_13_P567494	-27.7196	-4.79283	MLOC_60694	HV44673G00020
A_13_P035231	-4.54496	-2.18427	MLOC_60720	HV44702G00010
A_13_P031466	-3.29848	-1.7218	MLOC_60742	HV44724G00010
A_13_P106430	-3.38975	-1.76118	MLOC_60771	HV44762G00010
A_13_P520889	-20.4958	-4.35726	MLOC_60793	HV44786G00010
A_13_P489390	-7.9631	-2.99333	MLOC_60802	HV44798G00010
A_13_P402942	-41.2009	-5.36461	MLOC_60802	HV44798G00010
A_13_P155420	-3.05187	-1.6097	MLOC_60834	HV44828G00020
A_13_P062046	-5.65368	-2.49919	MLOC_60948	HV44933G00010
A_13_P030511	-7.355	-2.87872	MLOC_60958	HV44942G00010
A_13_P097160	-26.0852	-4.70516	MLOC_60972	HV44953G00020
A_13_P183989	-5.49115	-2.45711	MLOC_60975	HV44956G00010
A_13_P429606	-10.9009	-3.44638	MLOC_60975	HV44956G00010
A_13_P526754	-8.74153	-3.12789	MLOC_60992	HV44980G00010
A_13_P578214	-12.4635	-3.63964	MLOC_61000	HV44988G00010
A_13_P108040	-4.90149	-2.29322	MLOC_61008	HV45000G00010
A_13_P161955	-7.54852	-2.91619	MLOC_61062	HV45050G00010
A_13_P221829	-8.90236	-3.15419	MLOC_61062	HV45050G00010
A_13_P137405	-3.65796	-1.87104	MLOC_61068	HV45067G00010
A_13_P170925	-7.65764	-2.9369	MLOC_61076	HV45075G00010
A_13_P566799	-10.3571	-3.37255	MLOC_61077	HV45076G00010
A_13_P112710	-8.29197	-3.05171	MLOC_61131	HV45137G00010
A_13_P106630	-3.50397	-1.80899	MLOC_61166	HV45174G00010
A_13_P401240	-3.3852	-1.75924	MLOC_61170	HV45176G00010
A_13_P443523	-5.17797	-2.37239	MLOC_61170	HV45176G00010
A_13_P459698	-9.11899	-3.18887	MLOC_61206	HV45263G00010
A_13_P173115	-8.33927	-3.05992	MLOC_61217	HV45276G00010
A_13_P213519	-6.34592	-2.66583	MLOC_61224	HV45285G00010
A_13_P570089	-63.6287	-5.99161	MLOC_61360	HV45426G00010
A_13_P583989	-41.0356	-5.35881	MLOC_61361	HV45426G00020
A_13_P516834	-7.88196	-2.97856	MLOC_61366	HV45434G00010
A_13_P559964	-4.88096	-2.28716	MLOC_61378	HV45441G00010
A_13_P572914	-11.0791	-3.46977	MLOC_61492	HV45564G00010
A_13_P565314	-3.865	-1.95047	MLOC_61730	HV45813G00010
A_13_P461083	-62.0482	-5.95532	MLOC_61784	HV45861G00020
A_13_P196309	-8.84386	-3.14468	MLOC_61912	HV45987G00010
A_13_P424081	-3.44816	-1.78583	MLOC_61944	HV46028G00010
A_13_P089741	-3.67224	-1.87666	MLOC_61944	HV46028G00010
A_13_P321777	-3.21405	-1.68439	MLOC_61959	HV46049G00010
A_13_P199649	-3.23793	-1.69507	MLOC_61971	HV460576G00010
A_13_P206969	-3.3308	-1.73587	MLOC_62021	HV46117G00010
A_13_P249170	-3.0542	-1.61079	MLOC_62041	HV46134G00010
A_13_P567339	-3.16195	-1.66081	MLOC_62041	HV46134G00010
A_13_P548464	-3.47974	-1.79898	MLOC_62041	HV46134G00010
A_13_P549294	-10.648	-3.41252	MLOC_62198	HV46288G00010
A_13_P004461	-3.15052	-1.65559	MLOC_62211	HV46300G00010
A_13_P459303	-15.3255	-3.93786	MLOC_62332	HV46449G00030
A_13_P282734	-10.503	-3.39273	MLOC_62394	HV46519G00010
A_13_P262717	-10.7615	-3.42781	MLOC_62394	HV46519G00010
A_13_P116520	-5.47593	-2.4531	MLOC_62417	HV46541G00010
A_13_P197134	-3.34697	-1.74286	MLOC_62464	HV46591G00010
A_13_P514834	-3.47582	-1.79735	MLOC_62464	HV46591G00010
A_13_P487625	-6.34309	-2.66519	MLOC_62464	HV46591G00010
A_13_P047696	-6.42797	-2.68436	MLOC_62464	HV46591G00010
A_13_P009126	-8.86899	-3.14877	MLOC_62475	HV466018G00010
A_13_P396415	-8.96557	-3.1644	MLOC_62475	HV466018G00010
A_13_P102325	-6.1663	-2.6244	MLOC_62487	HV46611G00010
A_13_P545017	-8.71107	-3.12285	MLOC_62541	HV46684G00010
A_13_P043111	-8.9153	-3.15628	MLOC_62541	HV46684G00010
A_13_P397380	-29.0866	-4.86228	MLOC_62565	HV46706G00010
A_13_P206944	-3.28328	-1.71514	MLOC_62589	HV46730G00010
A_13_P553929	-4.55186	-2.18646	MLOC_62605	HV46751G00010
A_13_P511829	-3.17962	-1.66885	MLOC_62617	HV46762G00010
A_13_P099895	-3.64599	-1.86631	MLOC_62617	HV46762G00010
A_13_P200494	-9.6222	-3.26637	MLOC_62649	HV46809G00010
A_13_P446188	-15.9618	-3.99655	MLOC_62657	HV46818G00020
A_13_P007766	-7.21903	-2.8518	MLOC_62754	HV46932G00010
A_13_P537994	-3.24785	-1.69949	MLOC_62889	HV47066G00010
A_13_P208879	-3.84395	-1.94259	MLOC_62897	HV47073G00010
A_13_P199804	-4.19929	-2.07015	MLOC_62927	HV47103G00010
A_13_P559214	-9.30729	-3.21836	MLOC_62927	HV47103G00010
A_13_P233899	-9.01438	-3.17223	MLOC_63000	HV47179G00010
A_13_P024016	-18.8849	-4.23916	MLOC_63015	HV47198G00010
A_13_P461613	-4.21693	-2.07619	MLOC_63061	HV47236G00020
A_13_P126370	-3.70451	-1.88928	MLOC_63125	HV47292G00020
A_13_P126380	-4.22192	-2.0779	MLOC_63125	HV47292G00020
A_13_P109430	-3.14496	-1.65304	MLOC_63142	HV47318G00010
A_13_P102165	-12.0551	-3.59157	MLOC_63340	HV47502G00020
A_13_P426536	-9.04614	-3.1773	MLOC_63383	HV47536G00010
A_13_P009241	-4.04378	-2.01571	MLOC_63436	HV47588G00010
A_13_P109450	-3.53857	-1.82316	MLOC_63465	HV47611G00010
A_13_P148935	-4.80057	-2.26321	MLOC_63464	HV47611G00020
A_13_P009516	-6.06592	-2.60073	MLOC_63510	HV47654G00010
A_13_P103750	-6.17861	-2.62728	MLOC_63669	HV47824G00010
A_13_P141585	-4.72345	-2.23984	MLOC_63678	HV47839G00010
A_13_P401365	-4.81695	-2.26812	MLOC_63678	HV47839G00010
A_13_P440591	-4.98796	-2.31845	MLOC_63678	HV47839G00010
A_13_P276304	-5.18896	-2.37544	MLOC_63678	HV47839G00010
A_13_P184849	-6.38197	-2.674	MLOC_63778	HV47960G00010
A_13_P556994	-4.72159	-2.23927	MLOC_63880	HV48072G00010
A_13_P024301	-3.07924	-1.62257	MLOC_63894	HV48093G00010
A_13_P106280	-7.02552	-2.81261	MLOC_63939	HV48168G00010
A_13_P112595	-4.52335	-2.17739	MLOC_63951	HV48177G00010
A_13_P565489	-3.85277	-1.9459	MLOC_63996	HV48254G00020
A_13_P014141	-4.62802	-2.21039	MLOC_64004	HV48259G00010
A_13_P100055	-3.3133	-1.72827	MLOC_64016	HV48276G00010
A_13_P460778	-3.45737	-1.78967	MLOC_64016	HV48276G00010
A_13_P192794	-9.40017	-3.23269	MLOC_64046	HV48304G00010
A_13_P391152	-3.38771	-1.76031	MLOC_64050	HV48305G00010
A_13_P205684	-6.54085	-2.70948	MLOC_64089	HV48350G00010
A_13_P157355	-3.07311	-1.6197	MLOC_64136	HV48408G00010
A_13_P225939	-9.2375	-3.2075	MLOC_64160	HV48440G00010
A_13_P232629	-5.01526	-2.32633	MLOC_64171	HV48446G00020
A_13_P159195	-7.42563	-2.89251	MLOC_64189	HV48473G00010
A_13_P539674	-3.63481	-1.86188	MLOC_64190	HV48473G00020
A_13_P535104	-8.69424	-3.12006	MLOC_64202	HV48495G00010
A_13_P069351	-12.9713	-3.69725	MLOC_64216	HV48507G00010
A_13_P491540	-14.8954	-3.8968	MLOC_64216	HV48507G00010
A_13_P500374	-17.1023	-4.09611	MLOC_64216	HV48507G00010
A_13_P082381	-9.26727	-3.21215	MLOC_64235	HV48528G00010
A_13_P196419	-4.95285	-2.30826	MLOC_64347	HV48690G00010
A_13_P142655	-9.64375	-3.26959	MLOC_64368	HV48724G00010
A_13_P439456	-43.4826	-5.44237	MLOC_64382	HV48746G00010
A_13_P168295	-4.90478	-2.29419	MLOC_64388	HV48750G00010
A_13_P162330	-5.8136	-2.53943	MLOC_64388	HV48750G00010
A_13_P074891	-6.17604	-2.62668	MLOC_64388	HV48750G00010
A_13_P107585	-3.23984	-1.69592	MLOC_64484	HV48894G00010
A_13_P027026	-11.599	-3.53593	MLOC_64485	HV48895G00010
A_13_P008951	-3.365	-1.75061	MLOC_64541	HV48973G00010
A_13_P284889	-3.38722	-1.7601	MLOC_64541	HV48973G00010
A_13_P202349	-3.45406	-1.78829	MLOC_64556	HV48991G00010
A_13_P048456	-7.47162	-2.90142	MLOC_64597	HV49049G00010
A_13_P350132	-66.4893	-6.05505	MLOC_64633	HV49116G00020
A_13_P010786	-3.02642	-1.59761	MLOC_64646	HV49145G00010
A_13_P036441	-3.57596	-1.83833	MLOC_64688	HV49195G00010
A_13_P173525	-3.34658	-1.74269	MLOC_64799	HV49331G00010
A_13_P182074	-35.1725	-5.13638	MLOC_64805	HV49340G00010
A_13_P124540	-9.35799	-3.2262	MLOC_64832	HV49380G00010
A_13_P073791	-10.5161	-3.39453	MLOC_64852	HV49400G00010
A_13_P162050	-4.49541	-2.16845	MLOC_64879	HV49454G00020
A_13_P072576	-6.41936	-2.68243	MLOC_64906	HV49487G00010
A_13_P126880	-3.41706	-1.77276	MLOC_64939	HV49536G00010
A_13_P232479	-3.72233	-1.89621	MLOC_64939	HV49536G00010
A_13_P518139	-3.72773	-1.8983	MLOC_64939	HV49536G00010
A_13_P067126	-27.1813	-4.76454	MLOC_64975	HV49586G00010
A_13_P082201	-3.4679	-1.79406	MLOC_64981	HV49591G00010
A_13_P419160	-3.03567	-1.60202	MLOC_65003	HV49613G00010
A_13_P225494	-9.8438	-3.29922	MLOC_65036	HV49656G00010
A_13_P003956	-5.86742	-2.55273	MLOC_65039	HV49661G00010
A_13_P016456	-19.0317	-4.25033	MLOC_65101	HV49753G00010
A_13_P153295	-23.2899	-4.54163	MLOC_65113	HV49770G00010
A_13_P126855	-12.0383	-3.58956	MLOC_65114	HV49772G00010
A_13_P189929	-3.32674	-1.73411	MLOC_65132	HV49790G00010
A_13_P113480	-8.37936	-3.06684	MLOC_65225	HV49929G00010
A_13_P522339	-3.65128	-1.8684	MLOC_65309	HV50029G00010
A_13_P484120	-22.442	-4.48813	MLOC_65371	HV50093G00010
A_13_P460578	-3.09418	-1.62956	MLOC_65372	HV50095G00010
A_13_P385747	-3.21565	-1.68511	MLOC_65378	HV50098G00010
A_13_P241136	-3.6565	-1.87046	MLOC_65378	HV50098G00010
A_13_P282349	-10.005	-3.32264	MLOC_65398	HV50130G00010
A_13_P139215	-16.257	-4.02299	MLOC_65439	HV50183G00010
A_13_P100355	-3.8026	-1.92699	MLOC_65480	HV50249G00010
A_13_P586559	-5.10512	-2.35195	MLOC_65523	HV50299G00010
A_13_P564169	-3.35384	-1.74581	MLOC_65526	HV50300G00010
A_13_P480500	-3.13014	-1.64623	MLOC_65527	HV50300G00020
A_13_P154940	-3.76878	-1.9141	MLOC_65527	HV50300G00020
A_13_P058801	-5.58922	-2.48265	MLOC_65527	HV50300G00020
A_13_P141390	-23.3559	-4.54572	MLOC_65639	HV50465G00020
A_13_P192399	-3.89873	-1.96301	MLOC_65699	HV50540G00010
A_13_P084936	-6.89651	-2.78587	MLOC_65700	HV50542G00010
A_13_P597329	-12.1476	-3.6026	MLOC_65700	HV50542G00010
A_13_P191769	-3.049	-1.60834	MLOC_65736	HV50593G00010
A_13_P180854	-10.4543	-3.38602	MLOC_65740	HV50603G00010
A_13_P026866	-3.27536	-1.71165	MLOC_65903	HV50856G00010
A_13_P226384	-72.4233	-6.17838	MLOC_65908	HV50860G00010
A_13_P557814	-10.2875	-3.36282	MLOC_65914	HV50865G00010
A_13_P108035	-6.63899	-2.73096	MLOC_65945	HV50920G00010
A_13_P026461	-3.27924	-1.71336	MLOC_65981	HV509674G00010
A_13_P262912	-3.16056	-1.66018	MLOC_65986	HV50978G00010
A_13_P008441	-3.03277	-1.60064	MLOC_66063	HV51060G00010
A_13_P157085	-6.46957	-2.69367	MLOC_66090	HV51090G00010
A_13_P165480	-3.32491	-1.73331	MLOC_66120	HV51128G00010
A_13_P069986	-3.50098	-1.80776	MLOC_66120	HV51128G00010
A_13_P155035	-3.23491	-1.69372	MLOC_66148	HV51157G00010
A_13_P527914	-3.37525	-1.755	MLOC_66148	HV51157G00010
A_13_P368062	-3.49612	-1.80576	MLOC_66148	HV51157G00010
A_13_P482035	-12.8224	-3.68059	MLOC_66302	HV51362G00010
A_13_P246536	-3.61457	-1.85383	MLOC_66382	HV51484G00020
A_13_P068431	-26.5169	-4.72884	MLOC_66404	HV51511G00010
A_13_P058966	-3.71895	-1.89489	MLOC_66417	HV51530G00010
A_13_P404315	-19.386	-4.27694	MLOC_66445	HV51565G00010
A_13_P225369	-3.24601	-1.69867	MLOC_66511	HV51679G00010
A_13_P233544	-3.26744	-1.70816	MLOC_66511	HV51679G00010
A_13_P233309	-3.27223	-1.71027	MLOC_66511	HV51679G00010
A_13_P002586	-3.28249	-1.71479	MLOC_66511	HV51679G00010
A_13_P236289	-3.33488	-1.73763	MLOC_66511	HV51679G00010
A_13_P268992	-3.34486	-1.74194	MLOC_66511	HV51679G00010
A_13_P402435	-3.36775	-1.75179	MLOC_66511	HV51679G00010
A_13_P245774	-3.56856	-1.83534	MLOC_66511	HV51679G00010
A_13_P224424	-3.62966	-1.85983	MLOC_66511	HV51679G00010
A_13_P482135	-3.66509	-1.87385	MLOC_66511	HV51679G00010
A_13_P393395	-3.70161	-1.88815	MLOC_66511	HV51679G00010
A_13_P211594	-3.75954	-1.91056	MLOC_66511	HV51679G00010
A_13_P390392	-3.91243	-1.96807	MLOC_66511	HV51679G00010
A_13_P122015	-3.97038	-1.98928	MLOC_66511	HV51679G00010
A_13_P285149	-4.45694	-2.15605	MLOC_66511	HV51679G00010
A_13_P440731	-4.65512	-2.21882	MLOC_66511	HV51679G00010
A_13_P453873	-5.04955	-2.33615	MLOC_66511	HV51679G00010
A_13_P448828	-5.07069	-2.34218	MLOC_66511	HV51679G00010
A_13_P227579	-5.10859	-2.35292	MLOC_66511	HV51679G00010
A_13_P393585	-5.12518	-2.3576	MLOC_66511	HV51679G00010
A_13_P454333	-5.25884	-2.39474	MLOC_66511	HV51679G00010
A_13_P391417	-5.37786	-2.42703	MLOC_66511	HV51679G00010
A_13_P473623	-10.0997	-3.33625	MLOC_66511	HV51679G00010
A_13_P050456	-6.44645	-2.6885	MLOC_66521	HV51702G00010
A_13_P529224	-7.59863	-2.92574	MLOC_66521	HV51702G00010
A_13_P019236	-13.348	-3.73856	MLOC_66568	HV51765G00010
A_13_P385722	-14.9171	-3.8989	MLOC_66568	HV51765G00010
A_13_P102055	-9.30575	-3.21812	MLOC_66578	HV51776G00010
A_13_P054491	-7.66777	-2.93881	MLOC_66760	HV52068G00010
A_13_P570484	-3.47987	-1.79904	MLOC_66780	HV52103G00010
A_13_P568969	-5.96408	-2.5763	MLOC_66781	HV52104G00010
A_13_P044541	-5.50337	-2.46031	MLOC_66788	HV52109G00020
A_13_P135430	-5.44147	-2.444	MLOC_66806	HV52137G00010
A_13_P358152	-7.27691	-2.86333	MLOC_66987	HV52406G00010
A_13_P008231	-18.7819	-4.23127	MLOC_66987	HV52406G00010
A_13_P398040	-7.68203	-2.94149	MLOC_66989	HV52406G00020
A_13_P148920	-3.54559	-1.82603	MLOC_67126	HV52606G00030
A_13_P148915	-4.43027	-2.14739	MLOC_67126	HV52606G00030
A_13_P537214	-4.49244	-2.1675	MLOC_67126	HV52606G00030
A_13_P229264	-4.2234	-2.0784	MLOC_67163	HV52655G00010
A_13_P409051	-7.85458	-2.97353	MLOC_67216	HV52734G00010
A_13_P411645	-5.53613	-2.46888	MLOC_67220	HV52743G00010
A_13_P571429	-60.5577	-5.92024	MLOC_67233	HV52761G00020
A_13_P537104	-5.23431	-2.388	MLOC_67234	HV52761G00030
A_13_P217999	-5.4217	-2.43874	MLOC_67234	HV52761G00030
A_13_P104750	-5.50702	-2.46127	MLOC_67234	HV52761G00030
A_13_P031031	-5.32685	-2.41328	MLOC_67247	HV52779G00010
A_13_P054776	-4.3809	-2.13123	MLOC_67268	HV52805G00010
A_13_P463098	-9.91016	-3.30891	MLOC_67268	HV52805G00010
A_13_P089276	-3.14294	-1.65211	MLOC_67284	HV52827G00020
A_13_P568739	-3.83669	-1.93986	MLOC_67381	HV53012G00010
A_13_P108565	-5.20289	-2.37931	MLOC_67385	HV53018G00010
A_13_P180479	-3.23398	-1.69331	MLOC_67418	HV53063G00010
A_13_P172010	-3.35663	-1.74702	MLOC_67418	HV53063G00010
A_13_P072751	-4.05823	-2.02085	MLOC_67435	HV53078G00010
A_13_P528084	-6.33156	-2.66256	MLOC_67450	HV53102G00010
A_13_P476818	-9.55381	-3.25608	MLOC_67450	HV53102G00010
A_13_P436031	-15.9445	-3.99499	MLOC_67450	HV53102G00010
A_13_P123665	-3.98753	-1.99549	MLOC_67524	HV53224G00010
A_13_P105220	-4.30896	-2.10734	MLOC_67537	HV53238G00010
A_13_P071341	-25.4788	-4.67122	MLOC_67541	HV53240G00010
A_13_P029176	-4.43222	-2.14803	MLOC_67712	HV53500G00010
A_13_P164635	-6.61384	-2.72549	MLOC_67740	HV53539G00010
A_13_P107670	-3.39401	-1.76299	MLOC_67826	HV53710G00010
A_13_P090966	-18.8336	-4.23523	MLOC_67879	HV53819G00010
A_13_P220314	-5.24357	-2.39055	MLOC_67961	HV53969G00010
A_13_P169305	-59.01	-5.88289	MLOC_68012	HV54060G00010
A_13_P210999	-3.27245	-1.71037	MLOC_68227	HV54415G00010
A_13_P293892	-9.10629	-3.18686	MLOC_68234	HV54427G00010
A_13_P176070	-5.83601	-2.54498	MLOC_68242	HV54445G00010
A_13_P002701	-10.7457	-3.42568	MLOC_68284	HV54520G00010
A_13_P517389	-11.8998	-3.57287	MLOC_68284	HV54520G00010
A_13_P202084	-8.9778	-3.16636	MLOC_68337	HV54608G00010
A_13_P565369	-16.6472	-4.0572	MLOC_68357	HV54636G00020
A_13_P151535	-21.9591	-4.45674	MLOC_68357	HV54636G00020
A_13_P047706	-11.3887	-3.50953	MLOC_68361	HV54646G00010
A_13_P044556	-17.0659	-4.09305	MLOC_68431	HV54778G00010
A_13_P561184	-4.56294	-2.18996	MLOC_68443	HV54799G00010
A_13_P145660	-11.1623	-3.48057	MLOC_68548	HV54938G00010
A_13_P025856	-4.17957	-2.06335	MLOC_68567	HV54970G00010
A_13_P395895	-4.21343	-2.07499	MLOC_68567	HV54970G00010
A_13_P417340	-29.2485	-4.87029	MLOC_68625	HV55059G00010
A_13_P226754	-39.8109	-5.31509	MLOC_68625	HV55059G00010
A_13_P170060	-48.1261	-5.58875	MLOC_68625	HV55059G00010
A_13_P572244	-4.67205	-2.22406	MLOC_68705	HV55219G00010
A_13_P157655	-4.84213	-2.27564	MLOC_68705	HV55219G00010
A_13_P159145	-17.9177	-4.16332	MLOC_68895	HV55533G00010
A_13_P003086	-18.1823	-4.18446	MLOC_68895	HV55533G00010
A_13_P240836	-7.84527	-2.97182	MLOC_68912	HV55565G00010
A_13_P460553	-10.1845	-3.3483	MLOC_68919	HV55572G00010
A_13_P177389	-13.7925	-3.78581	MLOC_69028	HV55774G00010
A_13_P122500	-5.00981	-2.32476	MLOC_69030	HV55785G00010
A_13_P300052	-5.66315	-2.5016	MLOC_69030	HV55785G00010
A_13_P122505	-7.43054	-2.89347	MLOC_69030	HV55785G00010
A_13_P242540	-8.01463	-3.00264	MLOC_69030	HV55785G00010
A_13_P077411	-3.59834	-1.84733	MLOC_69163	HV5601G00020
A_13_P127520	-3.43638	-1.78089	MLOC_69242	HV56145G00010
A_13_P127535	-3.68386	-1.88122	MLOC_69244	HV56145G00020
A_13_P069081	-3.3335	-1.73704	MLOC_69325	HV56258G00010
A_13_P080416	-4.34389	-2.11899	MLOC_69328	HV56263G00020
A_13_P053856	-7.25795	-2.85956	MLOC_69328	HV56263G00020
A_13_P473858	-7.94194	-2.98949	MLOC_69362	HV56313G00010
A_13_P065991	-15.7356	-3.97596	MLOC_69385	HV56340G00010
A_13_P025166	-108.584	-6.76266	MLOC_69433	HV56415G00020
A_13_P010286	-4.74482	-2.24635	MLOC_69453	HV56449G00010
A_13_P580824	-4.3634	-2.12545	MLOC_69492	HV5650G00010
A_13_P148120	-6.94847	-2.7967	MLOC_69598	HV56662G00010
A_13_P529084	-3.0801	-1.62298	MLOC_69612	HV56694G00010
A_13_P166730	-3.16742	-1.66331	MLOC_69612	HV56694G00010
A_13_P440911	-3.27667	-1.71223	MLOC_69612	HV56694G00010
A_13_P432251	-15.2631	-3.93198	MLOC_69670	HV56779G00010
A_13_P568609	-3.00952	-1.58953	MLOC_69770	HV56924G00010
A_13_P186014	-15.3305	-3.93833	MLOC_69795	HV56964G00010
A_13_P098085	-3.25393	-1.70218	MLOC_69853	HV57065G00010
A_13_P435746	-12.6812	-3.66462	MLOC_69872	HV57094G00010
A_13_P170810	-50.4645	-5.6572	MLOC_69899	HV57132G00010
A_13_P208944	-3.62601	-1.85838	MLOC_69902	HV57139G00010
A_13_P059386	-3.17132	-1.66509	MLOC_69940	HV5719G00010
A_13_P108755	-6.96655	-2.80044	MLOC_70035	HV57325G00010
A_13_P004126	-3.34357	-1.74139	MLOC_70060	HV5737G00020
A_13_P133180	-5.04705	-2.33544	MLOC_70104	HV57441G00020
A_13_P016081	-3.2205	-1.68729	MLOC_70112	HV57459G00020
A_13_P527819	-37.5026	-5.22892	MLOC_70130	HV57489G00010
A_13_P090356	-19.1385	-4.25841	MLOC_70157	HV57518G00010
A_13_P133920	-95.9299	-6.58391	MLOC_70158	HV57518G00020
A_13_P035326	-9.69755	-3.27762	MLOC_70254	HV57682G00010
A_13_P145890	-6.86136	-2.77849	MLOC_70285	HV57726G00010
A_13_P049161	-6.06412	-2.6003	MLOC_70343	HV57803G00010
A_13_P237143	-62.9249	-5.97556	MLOC_70406	HV57913G00010
A_13_P163120	-6.42928	-2.68466	MLOC_70444	HV57985G00010
A_13_P033121	-3.22697	-1.69018	MLOC_70458	HV58003G00010
A_13_P409626	-3.44008	-1.78244	MLOC_70531	HV58124G00010
A_13_P060256	-4.11252	-2.04002	MLOC_70573	HV5819G00020
A_13_P172790	-10.7736	-3.42943	MLOC_70659	HV58307G00010
A_13_P179399	-13.9744	-3.80471	MLOC_70877	HV58727G00010
A_13_P442798	-14.5541	-3.86335	MLOC_70877	HV58727G00010
A_13_P463008	-19.1688	-4.26068	MLOC_70904	HV58765G00010
A_13_P492085	-4.06209	-2.02222	MLOC_70966	HV58856G00020
A_13_P101305	-134.379	-7.07017	MLOC_70963	HV5885G00010
A_13_P500534	-5.10454	-2.35178	MLOC_71042	HV5903G00010
A_13_P117610	-5.11853	-2.35573	MLOC_71042	HV5903G00010
A_13_P551774	-3.95191	-1.98255	MLOC_71053	HV59051G00010
A_13_P415325	-3.9166	-1.9696	MLOC_71066	HV59074G00010
A_13_P572994	-7.49847	-2.9066	MLOC_71159	HV59255G00010
A_13_P566244	-3.93027	-1.97463	MLOC_71160	HV5926G00020
A_13_P032901	-3.82346	-1.93488	MLOC_71209	HV59357G00010
A_13_P133710	-3.52407	-1.81724	MLOC_71258	HV59439G00010
A_13_P514954	-5.35137	-2.41991	MLOC_71258	HV59439G00010
A_13_P109350	-3.80913	-1.92946	MLOC_71301	HV5956G00020
A_13_P184789	-10.2068	-3.35146	MLOC_71329	HV5962G00010
A_13_P187569	-13.2731	-3.73044	MLOC_71329	HV5962G00010
A_13_P145705	-11.3285	-3.50189	MLOC_71349	HV59669G00010
A_13_P100115	-21.7355	-4.44198	MLOC_71572	HV60089G00020
A_13_P459398	-23.0989	-4.52975	MLOC_71572	HV60089G00020
A_13_P142835	-270.381	-8.07885	MLOC_71584	HV60106G00010
A_13_P355557	-75.9692	-6.24734	MLOC_71597	HV60133G00010
A_13_P461388	-56.2726	-5.81436	MLOC_71615	HV60182G00010
A_13_P005291	-3.35172	-1.7449	MLOC_71630	HV60206G00010
A_13_P180599	-42.2339	-5.40033	MLOC_71681	HV60289G00010
A_13_P000401	-3.43505	-1.78033	MLOC_71693	HV60322G00010
A_13_P151115	-125.839	-6.97544	MLOC_71784	HV60496G00010
A_13_P482400	-28.8423	-4.85011	MLOC_71845	HV60593G00010
A_13_P235209	-36.3584	-5.18422	MLOC_71895	HV60679G00010
A_13_P234334	-37.8317	-5.24152	MLOC_71895	HV60679G00010
A_13_P168410	-8.14406	-3.02575	MLOC_71946	HV60752G00010
A_13_P569809	-18.8632	-4.2375	MLOC_71946	HV60752G00010
A_13_P095925	-3.15077	-1.6557	MLOC_71992	HV6084G00010
A_13_P209114	-3.36783	-1.75182	MLOC_72001	HV6086G00010
A_13_P517774	-61.7316	-5.94794	MLOC_72009	HV60881G00010
A_13_P419370	-5.83724	-2.54529	MLOC_72034	HV60934G00020
A_13_P486505	-4.73023	-2.24191	MLOC_72054	HV60968G00010
A_13_P278809	-20.7933	-4.37805	MLOC_72157	HV6116G00010
A_13_P262352	-22.6367	-4.50059	MLOC_72157	HV6116G00010
A_13_P099575	-3.65524	-1.86997	MLOC_72190	HV61216G00010
A_13_P062411	-3.8355	-1.93942	MLOC_72272	HV61344G00010
A_13_P128275	-3.13623	-1.64903	MLOC_72319	HV61431G00010
A_13_P128270	-3.72395	-1.89683	MLOC_72319	HV61431G00010
A_13_P049641	-5.86021	-2.55095	MLOC_72363	HV61506G00010
A_13_P495980	-4.65926	-2.2201	MLOC_72648	HV6205G00010
A_13_P436836	-5.87713	-2.55511	MLOC_72726	HV62223G00010
A_13_P060936	-4.65933	-2.22012	MLOC_72756	HV62308G00010
A_13_P109135	-6.11295	-2.61187	MLOC_72770	HV62331G00010
A_13_P017296	-6.71831	-2.7481	MLOC_72803	HV62405G00010
A_13_P579349	-4.10183	-2.03627	MLOC_72804	HV62405G00020
A_13_P498489	-11.1548	-3.47959	MLOC_72805	HV6241G00010
A_13_P187954	-7.17327	-2.84263	MLOC_72890	HV62562G00010
A_13_P513929	-3.6924	-1.88456	MLOC_73036	HV6282G00030
A_13_P286354	-6.2262	-2.63835	MLOC_73132	HV63039G00010
A_13_P090161	-6.46591	-2.69285	MLOC_73132	HV63039G00010
A_13_P393715	-26.7088	-4.73924	MLOC_73233	HV63200G00010
A_13_P081516	-29.5303	-4.88412	MLOC_73233	HV63200G00010
A_13_P047916	-4.48261	-2.16434	MLOC_73322	HV63381G00010
A_13_P093285	-3.23649	-1.69443	MLOC_73327	HV6340G00010
A_13_P208249	-24.1969	-4.59675	MLOC_73333	HV63412G00010
A_13_P154905	-10.9705	-3.45556	MLOC_73463	HV6371G00010
A_13_P518499	-50.9578	-5.67123	MLOC_73552	HV6390G00010
A_13_P201274	-10.023	-3.32524	MLOC_73614	HV64040G00010
A_13_P176260	-4.67812	-2.22593	MLOC_73670	HV64118G00010
A_13_P529199	-8.53501	-3.09339	MLOC_73802	HV64422G00010
A_13_P046276	-8.82219	-3.14114	MLOC_73802	HV64422G00010
A_13_P151280	-4.23212	-2.08138	MLOC_73967	HV64839G00010
A_13_P033801	-8.42713	-3.07504	MLOC_74073	HV65105G00010
A_13_P525339	-7.25889	-2.85975	MLOC_74149	HV6524G00010
A_13_P106970	-15.8119	-3.98294	MLOC_74149	HV6524G00010
A_13_P169585	-6.54936	-2.71135	MLOC_74184	HV65313G00010
A_13_P423441	-3.70117	-1.88798	MLOC_74183	HV6531G00020
A_13_P193349	-3.94572	-1.98029	MLOC_74183	HV6531G00020
A_13_P091136	-4.00331	-2.00119	MLOC_74183	HV6531G00020
A_13_P173160	-6.48778	-2.69773	MLOC_74189	HV65323G00010
A_13_P170545	-5.79429	-2.53463	MLOC_74232	HV65422G00010
A_13_P202164	-8.98303	-3.1672	MLOC_74264	HV65462G00010
A_13_P109305	-4.26812	-2.0936	MLOC_74330	HV65629G00010
A_13_P004936	-30.6532	-4.93797	MLOC_74526	HV66029G00010
A_13_P225434	-33.2146	-5.05375	MLOC_74526	HV66029G00010
A_13_P203014	-4.11016	-2.03919	MLOC_74585	HV66157G00010
A_13_P179944	-112.272	-6.81085	MLOC_74605	HV66186G00010
A_13_P054126	-160.305	-7.32467	MLOC_74605	HV66186G00010
A_13_P326422	-25.869	-4.69315	MLOC_74611	HV66194G00010
A_13_P120295	-7.28269	-2.86447	MLOC_74627	HV66220G00010
A_13_P120300	-9.78795	-3.29101	MLOC_74627	HV66220G00010
A_13_P179689	-8.34153	-3.06031	MLOC_74646	HV66256G00010
A_13_P209824	-7.02734	-2.81298	MLOC_74648	HV6626G00010
A_13_P414855	-8.8933	-3.15272	MLOC_74648	HV6626G00010
A_13_P203784	-13.7512	-3.78149	MLOC_74699	HV66375G00010
A_13_P585584	-3.93313	-1.97568	MLOC_74705	HV66390G00010
A_13_P141570	-15.467	-3.95112	MLOC_74781	HV66515G00010
A_13_P479025	-5.31031	-2.4088	MLOC_74808	HV66558G00010
A_13_P138520	-3.27023	-1.70939	MLOC_74856	HV66661G00010
A_13_P181924	-5.66719	-2.50263	MLOC_74945	HV66819G00010
A_13_P042926	-49.2528	-5.62213	MLOC_75000	HV66938G00010
A_13_P056376	-5.5176	-2.46404	MLOC_75020	HV66967G00010
A_13_P566379	-46.3717	-5.53517	MLOC_75020	HV66967G00010
A_13_P233474	-3.10937	-1.63662	MLOC_75040	HV67007G00010
A_13_P230194	-3.14316	-1.65221	MLOC_75040	HV67007G00010
A_13_P574799	-7.25104	-2.85819	MLOC_75055	HV67044G00010
A_13_P073921	-48.8479	-5.61023	MLOC_75087	HV67100G00010
A_13_P188654	-3.34716	-1.74294	MLOC_75096	HV67125G00010
A_13_P495990	-4.52251	-2.17712	MLOC_75124	HV6718G00010
A_13_P047961	-4.73551	-2.24352	MLOC_75131	HV67197G00010
A_13_P461488	-7.59356	-2.92478	MLOC_75135	HV67207G00010
A_13_P521329	-4.61949	-2.20773	MLOC_75272	HV67513G00010
A_13_P002966	-10.2896	-3.36311	MLOC_75285	HV67544G00010
A_13_P462058	-3.84155	-1.94169	MLOC_75346	HV67708G00010
A_13_P154550	-5.05855	-2.33873	MLOC_75346	HV67708G00010
A_13_P023801	-5.33602	-2.41576	MLOC_75346	HV67708G00010
A_13_P156495	-3.08095	-1.62338	MLOC_75464	HV67958G00010
A_13_P566324	-3.32008	-1.73122	MLOC_75464	HV67958G00010
A_13_P459198	-26.4325	-4.72424	MLOC_75478	HV67994G00010
A_13_P237103	-3.06262	-1.61477	MLOC_75504	HV6807G00010
A_13_P289322	-4.80516	-2.26458	MLOC_75528	HV68153G00010
A_13_P180614	-41.445	-5.37313	MLOC_75580	HV68256G00010
A_13_P154660	-6.03525	-2.59341	MLOC_75615	HV68349G00010
A_13_P076276	-3.97185	-1.98981	MLOC_75626	HV68411G00010
A_13_P543677	-4.19673	-2.06926	MLOC_75626	HV68411G00010
A_13_P435291	-4.20521	-2.07218	MLOC_75711	HV6866G00010
A_13_P486540	-8.34006	-3.06006	MLOC_75745	HV6883G00010
A_13_P002226	-18.4075	-4.20222	MLOC_75745	HV6883G00010
A_13_P358072	-81.1897	-6.34322	MLOC_75956	HV69600G00010
A_13_P352542	-9.40041	-3.23272	MLOC_76010	HV69814G00010
A_13_P263757	-9.33368	-3.22245	MLOC_76025	HV69867G00010
A_13_P131215	-14.5894	-3.86684	MLOC_76025	HV69867G00010
A_13_P517934	-130.581	-7.0288	MLOC_76130	HV70243G00010
A_13_P141520	-12.4818	-3.64176	MLOC_76160	HV70314G00010
A_13_P446668	-6.04323	-2.59532	MLOC_76229	HV7062G00010
A_13_P141185	-7.67239	-2.93968	MLOC_76349	HV71039G00010
A_13_P106925	-3.55992	-1.83184	MLOC_76395	HV71232G00010
A_13_P142465	-4.41328	-2.14185	MLOC_76410	HV7128G00020
A_13_P529249	-5.60374	-2.48639	MLOC_76410	HV7128G00020
A_13_P052766	-3.69432	-1.88531	MLOC_76462	HV7146G00010
A_13_P425081	-3.44165	-1.7831	MLOC_76536	HV71761G00010
A_13_P521704	-61.6807	-5.94675	MLOC_76558	HV71848G00010
A_13_P399206	-3.13652	-1.64917	MLOC_76562	HV71878G00010
A_13_P149360	-3.38474	-1.75905	MLOC_76562	HV71878G00010
A_13_P442968	-11.6059	-3.53679	MLOC_76584	HV7193G00010
A_13_P225944	-12.2417	-3.61374	MLOC_76584	HV7193G00010
A_13_P128210	-13.1645	-3.71859	MLOC_76584	HV7193G00010
A_13_P460458	-9.88837	-3.30573	MLOC_76695	HV7242G00010
A_13_P436336	-4.97761	-2.31545	MLOC_76709	HV72474G00010
A_13_P550579	-6.04026	-2.59461	MLOC_76747	HV72696G00010
A_13_P116360	-6.1722	-2.62578	MLOC_76747	HV72696G00010
A_13_P400645	-6.34127	-2.66477	MLOC_76747	HV72696G00010
A_13_P184369	-13.9143	-3.79849	MLOC_76757	HV72763G00010
A_13_P435696	-4.4441	-2.15189	MLOC_76823	HV73061G00010
A_13_P209669	-20.1612	-4.33351	MLOC_77155	HV74569G00010
A_13_P144595	-4.99787	-2.32131	MLOC_77257	HV74945G00010
A_13_P107290	-11.5588	-3.53091	MLOC_77422	HV7557G00010
A_13_P578334	-5.14856	-2.36417	MLOC_77519	HV76002G00010
A_13_P149755	-14.1793	-3.82571	MLOC_77667	HV76651G00010
A_13_P577649	-4.66131	-2.22074	MLOC_77705	HV76857G00010
A_13_P144640	-3.72307	-1.89649	MLOC_77763	HV7714G00010
A_13_P332287	-3.38701	-1.76001	MLOC_77784	HV77224G00010
A_13_P480860	-3.6628	-1.87295	MLOC_77784	HV77224G00010
A_13_P413730	-4.52814	-2.17892	MLOC_77784	HV77224G00010
A_13_P142960	-4.62322	-2.2089	MLOC_77784	HV77224G00010
A_13_P561894	-30.6999	-4.94016	MLOC_78101	HV78686G00010
A_13_P055846	-3.58776	-1.84308	MLOC_78414	HV80162G00010
A_13_P551009	-24.9177	-4.6391	MLOC_78461	HV80364G00010
A_13_P398706	-5.70607	-2.5125	MLOC_78630	HV81207G00010
A_13_P118760	-6.45669	-2.6908	MLOC_78630	HV81207G00010
A_13_P569349	-6.53596	-2.7084	MLOC_78630	HV81207G00010
A_13_P244430	-7.61332	-2.92853	MLOC_78630	HV81207G00010
A_13_P053571	-4.17926	-2.06325	MLOC_78716	HV81592G00010
A_13_P135535	-5.59461	-2.48404	MLOC_78725	HV81649G00010
A_13_P177859	-124.871	-6.9643	MLOC_78779	HV8185G00010
A_13_P074406	-5.35147	-2.41994	MLOC_79046	HV83118G00010
A_13_P229069	-4.47136	-2.16071	MLOC_79084	HV8330G00010
A_13_P285014	-4.29814	-2.10371	MLOC_79151	HV8366G00010
A_13_P028176	-4.2926	-2.10185	MLOC_79196	HV83838G00010
A_13_P461513	-3.79252	-1.92316	MLOC_79446	HV85065G00010
A_13_P161820	-4.28626	-2.09972	MLOC_79446	HV85065G00010
A_13_P490360	-3.06639	-1.61654	MLOC_79498	HV85326G00010
A_13_P328062	-29.0401	-4.85998	MLOC_79669	HV86247G00010
A_13_P357567	-29.9145	-4.90277	MLOC_79669	HV86247G00010
A_13_P166400	-7.14234	-2.8364	MLOC_79741	HV86739G00010
A_13_P398776	-22.6719	-4.50283	MLOC_79741	HV86739G00010
A_13_P142890	-4.21184	-2.07445	MLOC_79756	HV86812G00010
A_13_P085896	-4.71338	-2.23676	MLOC_79756	HV86812G00010
A_13_P209234	-23.8296	-4.57468	MLOC_80027	HV88217G00010
A_13_P003016	-11.1781	-3.48261	MLOC_80035	HV8828G00010
A_13_P612472	-3.03446	-1.60144	MLOC_80094	HV88585G00010
A_13_P638907	-3.3886	-1.76069	MLOC_80094	HV88585G00010
A_13_P602333	-4.0593	-2.02123	MLOC_80094	HV88585G00010
A_13_P083796	-4.10273	-2.03658	MLOC_80094	HV88585G00010
A_13_P091410	-3.18052	-1.66926	MLOC_80127	HV88787G00010
A_13_P223904	-4.56341	-2.19011	MLOC_80155	HV88984G00010
A_13_P224264	-9.5428	-3.25441	MLOC_80162	HV89042G00010
A_13_P154870	-389.75	-8.6064	MLOC_80183	HV89152G00010
A_13_P135635	-3.25931	-1.70457	MLOC_80267	HV8956G00010
A_13_P153390	-5.51577	-2.46356	MLOC_80445	HV90548G00010
A_13_P485080	-5.52836	-2.46685	MLOC_80445	HV90548G00010
A_13_P065996	-19.0133	-4.24894	MLOC_80465	HV9068G00010
A_13_P149800	-20.9076	-4.38596	MLOC_80465	HV9068G00010
A_13_P100545	-4.2773	-2.0967	MLOC_80496	HV90814G00010
A_13_P061391	-3.11647	-1.63991	MLOC_80687	HV92179G00010
A_13_P458628	-3.45651	-1.78932	MLOC_81045	HV94197G00010
A_13_P099910	-30.5001	-4.93074	MLOC_81062	HV94269G00010
A_13_P580889	-3.57077	-1.83624	MLOC_81064	HV94281G00010
A_13_P119715	-3.65029	-1.86801	MLOC_81367	HV95925G00010
A_13_P561104	-6.65962	-2.73544	MLOC_81496	HV96602G00020
A_13_P164420	-6.76194	-2.75744	MLOC_81608	HV97223G00010
A_13_P088926	-15.2276	-3.92862	MLOC_81630	HV97337G00010
A_13_P548534	-4.14516	-2.05143	MLOC_81642	HV97394G00010
A_13_P116390	-4.3772	-2.13001	MLOC_81642	HV97394G00010
A_13_P226594	-18.2593	-4.19056	MLOC_81773	HV98129G00010
A_13_P176020	-19.8129	-4.30837	MLOC_81844	HV98499G00010
A_13_P168955	-4.62357	-2.20901	MLOC_81956	HV9913G00010
A_13_P175840	-3.38549	-1.75936	MLOC_81993	HV99321G00020
A_13_P294397	3.08966	1.62745	MLOC_288	HV101963G00010
A_13_P197259	3.46637	1.79342	MLOC_288	HV101963G00010
A_13_P565929	3.16678	1.66302	MLOC_514	HV103636G00010
A_13_P099425	11.2598	3.49311	MLOC_571	HV10408G00010
A_13_P182779	3.29502	1.72029	MLOC_618	HV104559G00010
A_13_P464158	4.26004	2.09087	MLOC_679	HV104983G00010
A_13_P560554	6.22325	2.63767	MLOC_1248	HV110810G00010
A_13_P536794	3.37661	1.75558	MLOC_1614	HV114198G00010
A_13_P131335	4.00671	2.00242	MLOC_1614	HV114198G00010
A_13_P469343	3.78587	1.92062	MLOC_1996	HV117772G00010
A_13_P521454	7.50108	2.9071	MLOC_2180	HV119345G00010
A_13_P097810	63.0397	5.97819	MLOC_2337	HV120794G00010
A_13_P035196	17.6646	4.14279	MLOC_2498	HV122265G00010
A_13_P064681	5.25488	2.39366	MLOC_2675	HV123871G00010
A_13_P520904	7.34663	2.87708	MLOC_2934	HV126294G00020
A_13_P133085	7.46867	2.90085	MLOC_2934	HV126294G00020
A_13_P501464	7.75321	2.95479	MLOC_2934	HV126294G00020
A_13_P131890	11.033	3.46376	MLOC_3114	HV127916G00010
A_13_P194699	3.40797	1.76891	MLOC_3122	HV127943G00010
A_13_P147400	4.77625	2.25588	MLOC_3773	HV133395G00010
A_13_P172500	6.52494	2.70596	MLOC_3881	HV134140G00010
A_13_P423971	4.93975	2.30444	MLOC_4018	HV134582G00010
A_13_P296497	5.33994	2.41682	MLOC_4058	HV134629G00010
A_13_P059511	4.11428	2.04064	MLOC_4098	HV134684G00010
A_13_P166365	4.44731	2.15293	MLOC_4098	HV134684G00010
A_13_P058131	3.21311	1.68397	MLOC_4128	HV134723G00010
A_13_P338162	3.82637	1.93597	MLOC_4273	HV134941G00010
A_13_P270464	3.93171	1.97516	MLOC_4273	HV134941G00010
A_13_P289332	4.06609	2.02364	MLOC_4273	HV134941G00010
A_13_P004361	4.07901	2.02822	MLOC_4273	HV134941G00010
A_13_P185779	38.7759	5.27709	MLOC_4280	HV134952G00010
A_13_P057936	8.52763	3.09214	MLOC_3857	HV134G00010
A_13_P196669	3.30883	1.72632	MLOC_4373	HV135063G00020
A_13_P562449	9.5293	3.25237	MLOC_4399	HV135090G00010
A_13_P463183	3.11308	1.63834	MLOC_4480	HV135174G00010
A_13_P523674	6.24244	2.64211	MLOC_4492	HV135185G00010
A_13_P105360	3.82156	1.93416	MLOC_4557	HV135265G00010
A_13_P166010	3.49483	1.80522	MLOC_4598	HV135309G00010
A_13_P055201	3.02114	1.59509	MLOC_4629	HV135339G00010
A_13_P142985	1363.35	10.4129	MLOC_4663	HV135378G00010
A_13_P468253	3.60416	1.84966	MLOC_4672	HV135387G00010
A_13_P182484	3.09506	1.62997	MLOC_4762	HV135471G00010
A_13_P240796	3.75377	1.90834	MLOC_4762	HV135471G00010
A_13_P441141	3.96738	1.98819	MLOC_4817	HV135539G00010
A_13_P148360	6.3307	2.66236	MLOC_4832	HV135552G00020
A_13_P237896	3.03492	1.60166	MLOC_4966	HV135731G00010
A_13_P230279	5.09518	2.34913	MLOC_5173	HV135957G00010
A_13_P229529	6.50274	2.70105	MLOC_5173	HV135957G00010
A_13_P002626	7.16195	2.84035	MLOC_5173	HV135957G00010
A_13_P267027	5.54354	2.47081	MLOC_5174	HV135958G00010
A_13_P256027	9.41817	3.23545	MLOC_5179	HV135971G00010
A_13_P083646	66.1779	6.04828	MLOC_5179	HV135971G00010
A_13_P131010	3.9055	1.96551	MLOC_5181	HV135977G00020
A_13_P506749	3.9351	1.9764	MLOC_5181	HV135977G00020
A_13_P494300	4.76249	2.25172	MLOC_5205	HV136007G00010
A_13_P432936	4.00299	2.00108	MLOC_5212	HV136025G00010
A_13_P060026	3.08546	1.62548	MLOC_5431	HV136269G00010
A_13_P030206	20.7011	4.37164	MLOC_5540	HV136373G00010
A_13_P426251	4.71781	2.23812	MLOC_5597	HV136432G00010
A_13_P083366	16.4282	4.0381	MLOC_5618	HV136461G00010
A_13_P440036	3.47692	1.79781	MLOC_5664	HV136527G00020
A_13_P185729	3.50793	1.81062	MLOC_5664	HV136527G00020
A_13_P048181	3.59315	1.84525	MLOC_5739	HV136627G00020
A_13_P398576	9.74458	3.2846	MLOC_5767	HV136671G00010
A_13_P035031	16.8859	4.07775	MLOC_5767	HV136671G00010
A_13_P132240	7.8939	2.98074	MLOC_5940	HV136895G00010
A_13_P190524	6.3009	2.65556	MLOC_5957	HV136914G00010
A_13_P132330	7.05039	2.8177	MLOC_5958	HV136919G00010
A_13_P132335	8.51305	3.08968	MLOC_5958	HV136919G00010
A_13_P091233	3.9656	1.98754	MLOC_6125	HV137091G00010
A_13_P524409	3.03416	1.6013	MLOC_6327	HV137387G00010
A_13_P229404	3.06431	1.61556	MLOC_6327	HV137387G00010
A_13_P006286	4.33049	2.11453	MLOC_6327	HV137387G00010
A_13_P429506	3.93998	1.97819	MLOC_6620	HV137814G00010
A_13_P002371	6.93993	2.79492	MLOC_6767	HV138067G00010
A_13_P044141	26.8473	4.74671	MLOC_6942	HV138369G00010
A_13_P581424	3.363	1.74975	MLOC_7172	HV138746G00010
A_13_P138020	4.01831	2.00659	MLOC_7311	HV138987G00010
A_13_P119020	3.17985	1.66896	MLOC_7337	HV139042G00010
A_13_P176265	3.42836	1.77752	MLOC_7401	HV139155G00010
A_13_P485050	4.11412	2.04058	MLOC_7551	HV139511G00010
A_13_P034541	6.14836	2.6202	MLOC_7551	HV139511G00010
A_13_P044071	5.95106	2.57315	MLOC_7569	HV139536G00010
A_13_P138910	3.35559	1.74657	MLOC_7607	HV139648G00010
A_13_P195694	11.7445	3.55391	MLOC_7639	HV139750G00010
A_13_P060966	3.96003	1.98551	MLOC_7661	HV139783G00010
A_13_P586404	3.86691	1.95118	MLOC_7761	HV140043G00010
A_13_P037431	5.69753	2.51034	MLOC_7773	HV140086G00010
A_13_P139535	5.03616	2.33233	MLOC_7881	HV140438G00010
A_13_P440611	3.16999	1.66448	MLOC_7890	HV140451G00010
A_13_P470348	3.47084	1.79529	MLOC_7890	HV140451G00010
A_13_P445788	30.7358	4.94185	MLOC_7938	HV140604G00010
A_13_P127585	75.8524	6.24512	MLOC_7938	HV140604G00010
A_13_P439651	4.27565	2.09614	MLOC_7975	HV140726G00010
A_13_P583369	5.31761	2.41078	MLOC_7975	HV140726G00010
A_13_P208909	6.08393	2.605	MLOC_8706	HV14558G00010
A_13_P140675	12.626	3.65832	MLOC_9778	HV155657G00010
A_13_P465148	3.13755	1.64964	MLOC_9793	HV1557802G00010
A_13_P427586	4.22058	2.07744	MLOC_9793	HV1557802G00010
A_13_P469778	4.68297	2.22742	MLOC_9793	HV1557802G00010
A_13_P006531	3.40623	1.76818	MLOC_9815	HV1557849G00010
A_13_P520454	5.09876	2.35015	MLOC_9815	HV1557849G00010
A_13_P364982	64.3991	6.00897	MLOC_9865	HV1557975G00010
A_13_P280184	158.804	7.3111	MLOC_9865	HV1557975G00010
A_13_P213754	5.37664	2.42671	MLOC_10067	HV1558345G00020
A_13_P521654	5.36125	2.42257	MLOC_10140	HV1558483G00020
A_13_P412615	3.25641	1.70328	MLOC_10176	HV1558560G00010
A_13_P000011	3.80376	1.92743	MLOC_10176	HV1558560G00010
A_13_P211549	4.90941	2.29555	MLOC_10176	HV1558560G00010
A_13_P024816	3.55729	1.83078	MLOC_10312	HV1558798G00010
A_13_P063441	3.03583	1.60209	MLOC_10316	HV1558809G00010
A_13_P559669	3.22841	1.69082	MLOC_10316	HV1558809G00010
A_13_P029296	6.49359	2.69902	MLOC_10360	HV1558906G00010
A_13_P569464	21.8626	4.4504	MLOC_10408	HV1559008G00010
A_13_P137910	22.399	4.48536	MLOC_10408	HV1559008G00010
A_13_P172575	3.18256	1.67019	MLOC_10482	HV1559182G00010
A_13_P154955	3.54699	1.8266	MLOC_10482	HV1559182G00010
A_13_P147980	3.84633	1.94348	MLOC_10567	HV1559373G00010
A_13_P017896	4.06091	2.0218	MLOC_10606	HV1559454G00010
A_13_P419480	6.75663	2.7563	MLOC_10689	HV1559596G00010
A_13_P078306	7.30779	2.86944	MLOC_10689	HV1559596G00010
A_13_P073006	3.40102	1.76597	MLOC_10718	HV1559666G00010
A_13_P557809	4.40736	2.13991	MLOC_10729	HV1559679G00010
A_13_P135250	4.59445	2.19989	MLOC_10729	HV1559679G00010
A_13_P127355	3.5845	1.84177	MLOC_10769	HV1559750G00010
A_13_P049136	3.40516	1.76772	MLOC_10776	HV1559755G00010
A_13_P103675	17.7376	4.14874	MLOC_10916	HV1560028G00020
A_13_P099925	4.27819	2.097	MLOC_10999	HV1560175G00010
A_13_P551374	3.36025	1.74857	MLOC_11057	HV1560266G00010
A_13_P019546	3.02217	1.59558	MLOC_11161	HV1560528G00010
A_13_P206719	6.80761	2.76715	MLOC_11181	HV1560576G00010
A_13_P468158	7.53853	2.91428	MLOC_11431	HV1561072G00010
A_13_P183754	3.35828	1.74772	MLOC_11494	HV1561237G00010
A_13_P093090	3.63135	1.86051	MLOC_11692	HV1561639G00020
A_13_P124755	3.76073	1.91101	MLOC_11692	HV1561639G00020
A_13_P077736	5.28786	2.40268	MLOC_11726	HV1561710G00010
A_13_P454318	5.35437	2.42072	MLOC_11726	HV1561710G00010
A_13_P317087	10.9364	3.45107	MLOC_11838	HV1561909G00010
A_13_P449628	12.1119	3.59835	MLOC_11838	HV1561909G00010
A_13_P013531	15.1615	3.92234	MLOC_11854	HV1561958G00010
A_13_P398341	4.77808	2.25643	MLOC_11893	HV1562091G00010
A_13_P029406	4.86033	2.28105	MLOC_11893	HV1562091G00010
A_13_P477623	3.79948	1.9258	MLOC_12034	HV1562400G00010
A_13_P521984	5.14009	2.36179	MLOC_12034	HV1562400G00010
A_13_P049486	8.34953	3.06169	MLOC_12034	HV1562400G00010
A_13_P170680	3.05148	1.60951	MLOC_12177	HV1562739G00010
A_13_P183149	6.15564	2.62191	MLOC_12178	HV1562740G00010
A_13_P079586	6.4688	2.6935	MLOC_12178	HV1562740G00010
A_13_P445843	34.1128	5.09224	MLOC_12223	HV1562834G00010
A_13_P099180	3.58532	1.8421	MLOC_12255	HV1562893G00010
A_13_P229159	3.24829	1.69968	MLOC_12286	HV1562953G00010
A_13_P233249	3.31489	1.72896	MLOC_12286	HV1562953G00010
A_13_P480715	3.28777	1.71711	MLOC_12555	HV1563554G00010
A_13_P041746	3.87583	1.95451	MLOC_12611	HV1563715G00010
A_13_P128360	3.27379	1.71096	MLOC_12637	HV1563765G00010
A_13_P042461	7.63811	2.93322	MLOC_12664	HV1563826G00010
A_13_P173500	7.82899	2.96883	MLOC_12664	HV1563826G00010
A_13_P173210	3.04908	1.60837	MLOC_13050	HV1564674G00010
A_13_P177759	3.77718	1.91731	MLOC_13050	HV1564674G00010
A_13_P567184	3.83146	1.93789	MLOC_13050	HV1564674G00010
A_13_P184934	4.21037	2.07395	MLOC_13050	HV1564674G00010
A_13_P566844	6.76501	2.75809	MLOC_13175	HV1565040G00010
A_13_P077241	3.74038	1.90318	MLOC_13187	HV1565072G00010
A_13_P172770	4.81512	2.26757	MLOC_13222	HV1565145G00010
A_13_P214829	12.072	3.5936	MLOC_13305	HV1565327G00010
A_13_P008821	3.0012	1.58554	MLOC_13453	HV1565680G00010
A_13_P486735	6.3358	2.66353	MLOC_13480	HV1565790G00010
A_13_P162580	3.38234	1.75802	MLOC_13505	HV1565826G00010
A_13_P638577	3.07365	1.61995	MLOC_13519	HV1565866G00010
A_13_P600253	3.13632	1.64907	MLOC_13519	HV1565866G00010
A_13_P022091	6.85744	2.77767	MLOC_13527	HV1565876G00010
A_13_P557484	7.74141	2.9526	MLOC_13672	HV1566212G00010
A_13_P232884	3.0701	1.61829	MLOC_13682	HV1566231G00010
A_13_P552264	5.66578	2.50227	MLOC_13692	HV1566265G00020
A_13_P125355	3.33674	1.73844	MLOC_13739	HV1566381G00010
A_13_P211659	3.661	1.87224	MLOC_13739	HV1566381G00010
A_13_P580274	4.70322	2.23365	MLOC_13739	HV1566381G00010
A_13_P456388	5.08247	2.34553	MLOC_13739	HV1566381G00010
A_13_P568824	3.03007	1.59935	MLOC_13833	HV1566622G00010
A_13_P564779	8.29078	3.05151	MLOC_13881	HV1566723G00010
A_13_P139600	8.89981	3.15377	MLOC_13881	HV1566723G00010
A_13_P243930	3.31733	1.73002	MLOC_13912	HV1566790G00010
A_13_P483780	3.43489	1.78026	MLOC_13912	HV1566790G00010
A_13_P555569	3.50955	1.81129	MLOC_13912	HV1566790G00010
A_13_P019001	3.60024	1.84809	MLOC_13912	HV1566790G00010
A_13_P128775	5.95883	2.57503	MLOC_14118	HV1567295G00010
A_13_P541872	6.32885	2.66194	MLOC_14118	HV1567295G00010
A_13_P186554	3.46197	1.79159	MLOC_14131	HV1567340G00010
A_13_P276229	5.75179	2.52401	MLOC_14151	HV1567387G00010
A_13_P095455	5.81461	2.53968	MLOC_14151	HV1567387G00010
A_13_P575104	4.73537	2.24348	MLOC_14162	HV156742G00010
A_13_P035876	8.74969	3.12923	MLOC_14178	HV1567458G00010
A_13_P513289	5.86598	2.55237	MLOC_14228	HV1567608G00010
A_13_P220374	3.1325	1.64731	MLOC_14249	HV1567646G00010
A_13_P192134	17.5999	4.1375	MLOC_14295	HV1567721G00010
A_13_P166995	3.81258	1.93077	MLOC_14760	HV1568919G00010
A_13_P007321	3.55878	1.83138	MLOC_14794	HV1569048G00010
A_13_P170420	4.85233	2.27868	MLOC_14856	HV1569221G00010
A_13_P201039	5.53473	2.46851	MLOC_15021	HV1569640G00010
A_13_P185654	4.60521	2.20327	MLOC_15115	HV1569876G00010
A_13_P243052	3.48621	1.80166	MLOC_15181	HV1570064G00010
A_13_P105515	3.02467	1.59678	MLOC_15275	HV1570295G00010
A_13_P072386	5.39861	2.43259	MLOC_15316	HV157040G00010
A_13_P609817	4.3839	2.13221	MLOC_15578	HV1571056G00010
A_13_P605038	6.42535	2.68377	MLOC_15578	HV1571056G00010
A_13_P589249	7.17255	2.84249	MLOC_15578	HV1571056G00010
A_13_P632157	7.19721	2.84744	MLOC_15578	HV1571056G00010
A_13_P634597	8.32564	3.05756	MLOC_15578	HV1571056G00010
A_13_P123580	4.03204	2.01151	MLOC_15911	HV1571856G00010
A_13_P478365	4.69675	2.23166	MLOC_15911	HV1571856G00010
A_13_P511964	4.68846	2.22912	MLOC_15973	HV1572012G00020
A_13_P150790	3.68522	1.88175	MLOC_16005	HV1572083G00020
A_13_P143415	3.10523	1.6347	MLOC_16205	HV157274G00020
A_13_P107135	7.59442	2.92494	MLOC_16235	HV1572826G00010
A_13_P528779	7.71834	2.94829	MLOC_16235	HV1572826G00010
A_13_P038376	5.62705	2.49238	MLOC_16331	HV1573095G00010
A_13_P547679	4.39512	2.1359	MLOC_17001	HV1575250G00010
A_13_P513214	5.47989	2.45415	MLOC_17010	HV1575272G00010
A_13_P054701	4.42218	2.14476	MLOC_17167	HV1575828G00010
A_13_P456108	5.18271	2.37371	MLOC_17428	HV1576677G00010
A_13_P470638	5.00605	2.32367	MLOC_17518	HV1576957G00010
A_13_P471908	5.65635	2.49987	MLOC_17518	HV1576957G00010
A_13_P239651	5.30979	2.40866	MLOC_17595	HV1577243G00010
A_13_P557724	4.21373	2.0751	MLOC_17622	HV1577352G00010
A_13_P470893	3.01525	1.59228	MLOC_17692	HV1577632G00010
A_13_P098620	3.53337	1.82105	MLOC_17692	HV1577632G00010
A_13_P122445	32.1644	5.00739	MLOC_17754	HV1577917G00010
A_13_P122450	54.053	5.7563	MLOC_17754	HV1577917G00010
A_13_P246406	65.6697	6.03716	MLOC_17754	HV1577917G00010
A_13_P274024	73.6596	6.2028	MLOC_17754	HV1577917G00010
A_13_P027336	4.47798	2.16285	MLOC_18096	HV1579211G00010
A_13_P155340	3.16865	1.66387	MLOC_18151	HV1579449G00010
A_13_P131415	5.14255	2.36248	MLOC_18371	HV1580309G00010
A_13_P468348	3.06487	1.61582	MLOC_18451	HV1580630G00010
A_13_P442868	4.26283	2.09181	MLOC_18586	HV1581110G00010
A_13_P075596	4.43504	2.14895	MLOC_18586	HV1581110G00010
A_13_P031201	3.10267	1.63351	MLOC_18677	HV1581501G00010
A_13_P107795	3.68959	1.88346	MLOC_19039	HV1583223G00010
A_13_P459283	4.60871	2.20436	MLOC_19043	HV158324G00010
A_13_P548864	3.16015	1.66	MLOC_19136	HV1583646G00010
A_13_P158880	3.95677	1.98432	MLOC_19468	HV158503G00010
A_13_P410327	3.91135	1.96767	MLOC_19670	HV158592G00010
A_13_P014966	4.23308	2.08171	MLOC_19670	HV158592G00010
A_13_P214754	3.00947	1.58951	MLOC_19750	HV1586280G00010
A_13_P131295	3.36508	1.75064	MLOC_19750	HV1586280G00010
A_13_P162775	3.61252	1.85301	MLOC_19783	HV1586423G00010
A_13_P558944	3.33829	1.73911	MLOC_19824	HV158664G00010
A_13_P090176	3.35039	1.74433	MLOC_19930	HV158721G00010
A_13_P049336	3.78694	1.92103	MLOC_20076	HV1587881G00010
A_13_P144995	3.71029	1.89153	MLOC_20163	HV158835G00010
A_13_P037651	3.51408	1.81315	MLOC_20230	HV1588676G00010
A_13_P574789	4.87674	2.28592	MLOC_20230	HV1588676G00010
A_13_P155205	5.31717	2.41066	MLOC_20608	HV1590796G00010
A_13_P155200	6.418	2.68212	MLOC_20608	HV1590796G00010
A_13_P438871	6.68112	2.74009	MLOC_20608	HV1590796G00010
A_13_P099405	3.43347	1.77967	MLOC_20697	HV159139G00010
A_13_P069676	3.02668	1.59774	MLOC_20891	HV1592193G00010
A_13_P544722	6.00066	2.58512	MLOC_21289	HV159403G00010
A_13_P570234	9.63177	3.2678	MLOC_21560	HV159616G00010
A_13_P132955	8.79557	3.13678	MLOC_21677	HV159752G00010
A_13_P193284	10.5605	3.40061	MLOC_21709	HV159798G00010
A_13_P155495	10.7945	3.43222	MLOC_21709	HV159798G00010
A_13_P465478	4.0259	2.00931	MLOC_21732	HV159828G00010
A_13_P125975	4.52932	2.17929	MLOC_22022	HV160153G00010
A_13_P024061	5.24951	2.39218	MLOC_22050	HV160183G00010
A_13_P216964	3.36087	1.74883	MLOC_22255	HV160447G00010
A_13_P569489	3.48821	1.80249	MLOC_22315	HV1605258G00010
A_13_P299857	7.74416	2.95311	MLOC_22542	HV160825G00010
A_13_P565264	3.46882	1.79444	MLOC_23307	HV162059G00010
A_13_P147490	3.56721	1.8348	MLOC_23473	HV162350G00010
A_13_P207034	4.88266	2.28767	MLOC_23616	HV162642G00010
A_13_P239350	3.76046	1.91091	MLOC_24793	HV1655564G00010
A_13_P553579	19.4506	4.28174	MLOC_24874	HV165952G00010
A_13_P468108	40.5516	5.34169	MLOC_25291	HV168259G00010
A_13_P206169	4.03135	2.01126	MLOC_25425	HV169052G00010
A_13_P195574	3.39237	1.76229	MLOC_25460	HV169266G00010
A_13_P133865	3.08996	1.62759	MLOC_25601	HV170211G00010
A_13_P072536	6.2062	2.63371	MLOC_25632	HV170391G00010
A_13_P158940	5.00812	2.32427	MLOC_25901	HV172046G00010
A_13_P269513	5.72567	2.51744	MLOC_26717	HV177477G00010
A_13_P559114	5.95731	2.57466	MLOC_26717	HV177477G00010
A_13_P536599	4.45026	2.15389	MLOC_26864	HV1785813G00010
A_13_P000166	3.30644	1.72528	MLOC_27851	HV186847G00010
A_13_P090976	9.57136	3.25872	MLOC_28088	HV188982G00010
A_13_P564324	9.84225	3.29899	MLOC_28088	HV188982G00010
A_13_P358682	3.06318	1.61503	MLOC_29062	HV197130G00010
A_13_P103205	14.5123	3.85921	MLOC_29149	HV197904G00010
A_13_P001691	3.88145	1.95659	MLOC_29419	HV2003555G00010
A_13_P068436	3.58291	1.84113	MLOC_29827	HV2040329G00010
A_13_P004891	4.02701	2.00971	MLOC_30800	HV212775G00010
A_13_P153500	5.63718	2.49497	MLOC_30854	HV213310G00010
A_13_P476388	11.5547	3.53041	MLOC_31922	HV223524G00010
A_13_P127420	5.21079	2.3815	MLOC_32229	HV226559G00010
A_13_P127405	7.19901	2.8478	MLOC_32229	HV226559G00010
A_13_P237886	3.07627	1.62118	MLOC_32589	HV230032G00010
A_13_P095580	4.93406	2.30277	MLOC_32633	HV230478G00010
A_13_P251112	3.72703	1.89803	MLOC_32914	HV232942G00010
A_13_P017126	3.75338	1.90819	MLOC_32914	HV232942G00010
A_13_P443573	3.10092	1.6327	MLOC_33420	HV237165G00010
A_13_P089201	9.0353	3.17557	MLOC_33896	HV241222G00010
A_13_P482425	9.35715	3.22607	MLOC_33896	HV241222G00010
A_13_P100845	4.79357	2.2611	MLOC_34078	HV242322G00010
A_13_P010146	3.72271	1.89635	MLOC_34491	HV244031G00010
A_13_P035241	3.57334	1.83727	MLOC_34498	HV244047G00010
A_13_P094730	12.6952	3.66621	MLOC_34512	HV244081G00010
A_13_P152100	3.27959	1.71351	MLOC_34537	HV244126G00010
A_13_P234409	3.88867	1.95928	MLOC_34537	HV244126G00010
A_13_P212169	5.14606	2.36347	MLOC_34548	HV244145G00010
A_13_P094790	124.225	6.95681	MLOC_34630	HV244289G00010
A_13_P471583	3.2898	1.718	MLOC_34667	HV244348G00010
A_13_P025726	3.87546	1.95437	MLOC_34679	HV244364G00010
A_13_P405371	4.541	2.18301	MLOC_34745	HV244506G00010
A_13_P280019	3.15437	1.65735	MLOC_34860	HV244794G00010
A_13_P417600	4.23347	2.08184	MLOC_34935	HV244998G00010
A_13_P007246	7.98668	2.9976	MLOC_34990	HV245183G00010
A_13_P461993	9.10024	3.1859	MLOC_34990	HV245183G00010
A_13_P178754	9.14037	3.19225	MLOC_34990	HV245183G00010
A_13_P352937	6.33104	2.66244	MLOC_35013	HV245286G00010
A_13_P434536	5.0927	2.34843	MLOC_35016	HV245296G00010
A_13_P521584	4.14095	2.04996	MLOC_35167	HV246074G00020
A_13_P431141	4.59982	2.20158	MLOC_35217	HV246523G00010
A_13_P417580	11.4116	3.51243	MLOC_36374	HV2546699G00010
A_13_P167510	3.14436	1.65277	MLOC_36386	HV2546727G00010
A_13_P408341	7.44044	2.89539	MLOC_36451	HV2546824G00010
A_13_P073721	4.05325	2.01908	MLOC_36495	HV2546879G00010
A_13_P115540	3.31274	1.72802	MLOC_36541	HV2546945G00010
A_13_P569569	3.5222	1.81648	MLOC_36614	HV2547039G00010
A_13_P427061	3.57144	1.8365	MLOC_36614	HV2547039G00010
A_13_P103935	6.511	2.70288	MLOC_36644	HV2547117G00010
A_13_P214354	3.02976	1.5992	MLOC_36663	HV2547143G00010
A_13_P497264	3.6207	1.85627	MLOC_36865	HV2547427G00010
A_13_P515254	3.9501	1.98189	MLOC_36865	HV2547427G00010
A_13_P024226	3.1109	1.63733	MLOC_36879	HV2547450G00010
A_13_P153380	3.19337	1.67508	MLOC_36879	HV2547450G00010
A_13_P028796	3.68194	1.88047	MLOC_37032	HV2547669G00010
A_13_P033601	3.63677	1.86266	MLOC_37060	HV2547719G00010
A_13_P024151	7.03684	2.81493	MLOC_37080	HV2547742G00010
A_13_P267707	8.54241	3.09464	MLOC_37080	HV2547742G00010
A_13_P140480	8.60582	3.10531	MLOC_37080	HV2547742G00010
A_13_P502574	4.87346	2.28495	MLOC_37104	HV2547787G00010
A_13_P421415	4.9985	2.32149	MLOC_37104	HV2547787G00010
A_13_P004176	5.15795	2.3668	MLOC_37104	HV2547787G00010
A_13_P014836	3.13402	1.64801	MLOC_37167	HV2547899G00010
A_13_P050721	3.16605	1.66268	MLOC_37297	HV2548127G00010
A_13_P160880	8.10683	3.01914	MLOC_37416	HV2548355G00010
A_13_P562769	8.82166	3.14105	MLOC_37416	HV2548355G00010
A_13_P027176	3.74471	1.90485	MLOC_37545	HV2548602G00010
A_13_P127265	94.5399	6.56285	MLOC_37570	HV2548649G00010
A_13_P280024	170.642	7.41483	MLOC_37570	HV2548649G00010
A_13_P344312	173.932	7.44238	MLOC_37570	HV2548649G00010
A_13_P369037	221.792	7.79306	MLOC_37570	HV2548649G00010
A_13_P315107	3.07888	1.62241	MLOC_37646	HV2548782G00010
A_13_P038606	3.23281	1.69279	MLOC_37646	HV2548782G00010
A_13_P468898	3.54683	1.82653	MLOC_37646	HV2548782G00010
A_13_P149475	3.63399	1.86155	MLOC_37646	HV2548782G00010
A_13_P086906	11.6095	3.53723	MLOC_37693	HV2548904G00010
A_13_P196839	12.0361	3.58929	MLOC_37693	HV2548904G00010
A_13_P090291	3.11729	1.64029	MLOC_37738	HV2548987G00010
A_13_P237333	6.35385	2.66763	MLOC_37763	HV2549060G00010
A_13_P404030	6.91282	2.78928	MLOC_37763	HV2549060G00010
A_13_P016281	6.03002	2.59216	MLOC_37765	HV2549060G00020
A_13_P038406	3.6005	1.8482	MLOC_37806	HV2549144G00010
A_13_P578219	3.6793	1.87943	MLOC_37861	HV2549252G00010
A_13_P029531	3.44871	1.78606	MLOC_37918	HV2549358G00010
A_13_P191639	3.1271	1.64483	MLOC_37947	HV2549403G00010
A_13_P161995	8.38964	3.06861	MLOC_37998	HV2549504G00010
A_13_P183374	3.90716	1.96612	MLOC_38042	HV2549598G00010
A_13_P558509	7.84988	2.97267	MLOC_38117	HV2549731G00010
A_13_P207894	5.05342	2.33726	MLOC_38120	HV2549739G00010
A_13_P444108	6.29171	2.65345	MLOC_38120	HV2549739G00010
A_13_P099570	15.3847	3.94343	MLOC_38192	HV2549894G00010
A_13_P271814	3.04667	1.60723	MLOC_38450	HV2550487G00010
A_13_P244924	3.69127	1.88412	MLOC_38451	HV2550487G00020
A_13_P143755	3.44133	1.78297	MLOC_38536	HV2550674G00010
A_13_P369812	3.36955	1.75256	MLOC_38551	HV2550697G00010
A_13_P487010	24.6843	4.62552	MLOC_38749	HV2551266G00010
A_13_P163770	3.09006	1.62763	MLOC_38770	HV2551308G00010
A_13_P163765	3.31054	1.72707	MLOC_38770	HV2551308G00010
A_13_P053841	3.11704	1.64018	MLOC_38935	HV2551824G00010
A_13_P222624	3.19224	1.67457	MLOC_38935	HV2551824G00010
A_13_P406441	4.40318	2.13855	MLOC_39056	HV2552157G00010
A_13_P408861	4.72755	2.24109	MLOC_39056	HV2552157G00010
A_13_P431786	3.31625	1.72955	MLOC_39065	HV2552177G00010
A_13_P548654	7.39034	2.88564	MLOC_39369	HV2553152G00010
A_13_P152085	10.0785	3.33321	MLOC_39585	HV2553960G00010
A_13_P488210	5.74585	2.52252	MLOC_40001	HV2555770G00010
A_13_P224099	5.93461	2.56915	MLOC_40001	HV2555770G00010
A_13_P224114	5.97335	2.57854	MLOC_40001	HV2555770G00010
A_13_P072101	6.10112	2.60907	MLOC_40001	HV2555770G00010
A_13_P465393	3.32244	1.73224	MLOC_40002	HV2555770G00020
A_13_P217264	3.72815	1.89846	MLOC_42818	HV266457G00010
A_13_P141205	5.36222	2.42283	MLOC_43140	HV267979G00010
A_13_P085086	5.85503	2.54968	MLOC_43140	HV267979G00010
A_13_P239200	6.94002	2.79494	MLOC_43405	HV270093G00010
A_13_P028946	4.13227	2.04694	MLOC_43630	HV271787G00010
A_13_P253512	5.77023	2.52863	MLOC_43630	HV271787G00010
A_13_P047996	6.29772	2.65483	MLOC_43893	HV273294G00010
A_13_P513259	14.4154	3.84954	MLOC_44049	HV274038G00010
A_13_P193044	22.7408	4.50721	MLOC_44049	HV274038G00010
A_13_P204809	3.65321	1.86917	MLOC_44066	HV274121G00010
A_13_P353647	3.10441	1.63432	MLOC_44233	HV274359G00010
A_13_P167400	4.73327	2.24284	MLOC_44489	HV274815G00010
A_13_P470733	5.11007	2.35334	MLOC_44489	HV274815G00010
A_13_P242730	5.40362	2.43393	MLOC_44489	HV274815G00010
A_13_P244385	74.3727	6.2167	MLOC_44536	HV274906G00010
A_13_P126760	85.3383	6.41512	MLOC_44536	HV274906G00010
A_13_P143525	4.38807	2.13359	MLOC_44584	HV274991G00010
A_13_P144080	3.11769	1.64048	MLOC_44595	HV275001G00010
A_13_P285329	3.69228	1.88451	MLOC_44619	HV275045G00010
A_13_P166095	5.48847	2.4564	MLOC_44690	HV275185G00010
A_13_P196039	8.91183	3.15572	MLOC_44795	HV275396G00010
A_13_P445953	6.35289	2.66741	MLOC_44848	HV275525G00010
A_13_P138620	5.45459	2.44747	MLOC_45108	HV276341G00010
A_13_P142975	10.291	3.36331	MLOC_45120	HV276397G00010
A_13_P170930	6.62974	2.72895	MLOC_45138	HV276457G00010
A_13_P029446	3.20175	1.67886	MLOC_45474	HV278279G00010
A_13_P240156	3.91457	1.96886	MLOC_45963	HV283676G00010
A_13_P307812	3.00223	1.58604	MLOC_46305	HV288278G00010
A_13_P449103	23.7087	4.56734	MLOC_46407	HV289824G00010
A_13_P040381	28.0551	4.81019	MLOC_46407	HV289824G00010
A_13_P258557	20.5123	4.35842	MLOC_48429	HV323595G00010
A_13_P574639	6.83027	2.77194	MLOC_49687	HV346277G00010
A_13_P151460	4.26696	2.09321	MLOC_50786	HV366388G00020
A_13_P022416	4.97023	2.31331	MLOC_50786	HV366388G00020
A_13_P567299	4.77414	2.25524	MLOC_50847	HV366998G00010
A_13_P006841	4.97356	2.31428	MLOC_50847	HV366998G00010
A_13_P183949	12.6942	3.6661	MLOC_50941	HV36786G00010
A_13_P528419	3.88433	1.95766	MLOC_50945	HV36790G00010
A_13_P558114	3.94648	1.98057	MLOC_50945	HV36790G00010
A_13_P212219	4.60845	2.20428	MLOC_50964	HV36799G00010
A_13_P145220	4.90437	2.29407	MLOC_50964	HV36799G00010
A_13_P043156	3.1488	1.6548	MLOC_50972	HV36802G00020
A_13_P316487	3.41278	1.77095	MLOC_50972	HV36802G00020
A_13_P162970	3.80925	1.92951	MLOC_51002	HV368170G00010
A_13_P446318	4.54252	2.18349	MLOC_51093	HV368510G00010
A_13_P014511	3.15004	1.65537	MLOC_51134	HV368573G00010
A_13_P130590	336.519	8.39454	MLOC_51183	HV368665G00010
A_13_P505589	360.159	8.49249	MLOC_51183	HV368665G00010
A_13_P052311	3.33585	1.73805	MLOC_51308	HV368900G00010
A_13_P157455	9.40965	3.23414	MLOC_51316	HV36893G00010
A_13_P016211	9.44528	3.23959	MLOC_51316	HV36893G00010
A_13_P226709	5.36595	2.42383	MLOC_51405	HV369132G00010
A_13_P398135	4.64225	2.21482	MLOC_51422	HV369187G00010
A_13_P099125	4.65818	2.21977	MLOC_51422	HV369187G00010
A_13_P105450	5.21171	2.38176	MLOC_51535	HV36959G00010
A_13_P124635	3.15339	1.6569	MLOC_51591	HV36981G00020
A_13_P104215	25.0005	4.64388	MLOC_51613	HV36991G00010
A_13_P172480	3.04583	1.60684	MLOC_51712	HV37036G00010
A_13_P145810	6.03072	2.59233	MLOC_51882	HV37133G00010
A_13_P565899	3.34298	1.74113	MLOC_51937	HV37167G00010
A_13_P425581	3.43833	1.78171	MLOC_51937	HV37167G00010
A_13_P103995	3.44282	1.78359	MLOC_52017	HV372300G00010
A_13_P547774	11.2747	3.49502	MLOC_52040	HV37248G00010
A_13_P238201	3.55001	1.82782	MLOC_52144	HV37314G00010
A_13_P397315	7.50883	2.90859	MLOC_52193	HV37358G00020
A_13_P137640	8.33748	3.05961	MLOC_52193	HV37358G00020
A_13_P460393	3.5872	1.84286	MLOC_52327	HV37446G00010
A_13_P219319	5.09934	2.35031	MLOC_52352	HV37468G00010
A_13_P216419	5.4211	2.43859	MLOC_52352	HV37468G00010
A_13_P176690	3.89652	1.96218	MLOC_52360	HV37473G00010
A_13_P207949	5.16573	2.36897	MLOC_52372	HV37482G00010
A_13_P100260	4.13818	2.049	MLOC_52374	HV37484G00010
A_13_P068356	4.44262	2.15141	MLOC_52447	HV37535G00010
A_13_P192549	3.98492	1.99455	MLOC_52513	HV37578G00010
A_13_P365797	3.361	1.74889	MLOC_52518	HV37584G00010
A_13_P030481	3.52588	1.81798	MLOC_52518	HV37584G00010
A_13_P189859	3.31101	1.72727	MLOC_52525	HV37590G00010
A_13_P575179	4.16243	2.05743	MLOC_52748	HV37765G00010
A_13_P432216	3.19108	1.67405	MLOC_52791	HV37797G00020
A_13_P133115	3.54674	1.8265	MLOC_52900	HV37897G00010
A_13_P075426	3.40487	1.7676	MLOC_53120	HV38072G00010
A_13_P240046	3.2001	1.67812	MLOC_53292	HV38211G00010
A_13_P158075	6.04244	2.59513	MLOC_53353	HV38285G00010
A_13_P171425	14.4594	3.85393	MLOC_53441	HV38373G00010
A_13_P585534	10.1116	3.33794	MLOC_53442	HV38374G00010
A_13_P220264	4.38362	2.13212	MLOC_53551	HV38458G00010
A_13_P485120	5.50721	2.46132	MLOC_53551	HV38458G00010
A_13_P046176	6.92404	2.79161	MLOC_53577	HV38484G00010
A_13_P022036	3.03216	1.60035	MLOC_53895	HV38722G00010
A_13_P154670	3.13828	1.64997	MLOC_53933	HV38754G00010
A_13_P239936	8.36002	3.06351	MLOC_54059	HV38850G00010
A_13_P178264	3.06427	1.61554	MLOC_54486	HV39167G00030
A_13_P427321	4.20378	2.07169	MLOC_54563	HV39214G00020
A_13_P533484	7.81885	2.96696	MLOC_54711	HV39330G00010
A_13_P347162	9.65246	3.2709	MLOC_54711	HV39330G00010
A_13_P445318	9.74063	3.28401	MLOC_54711	HV39330G00010
A_13_P343402	10.3179	3.36708	MLOC_54711	HV39330G00010
A_13_P234609	4.23268	2.08157	MLOC_54750	HV39358G00010
A_13_P207149	5.47856	2.4538	MLOC_54858	HV39453G00010
A_13_P490110	3.24863	1.69983	MLOC_55077	HV39633G00010
A_13_P138185	3.04684	1.60731	MLOC_55135	HV39687G00020
A_13_P183044	5.79985	2.53601	MLOC_55157	HV39707G00010
A_13_P018781	5.20789	2.3807	MLOC_55210	HV397556G00010
A_13_P196764	13.1423	3.71614	MLOC_55254	HV39799G00020
A_13_P248363	4.3591	2.12403	MLOC_55338	HV39871G00020
A_13_P470113	4.81158	2.26651	MLOC_55348	HV39883G00010
A_13_P464508	3.04664	1.60722	MLOC_55357	HV39889G00010
A_13_P214359	3.16737	1.66328	MLOC_55366	HV39895G00010
A_13_P030911	3.33028	1.73565	MLOC_55366	HV39895G00010
A_13_P087331	3.37142	1.75336	MLOC_55370	HV39901G00010
A_13_P196654	3.42519	1.77618	MLOC_55415	HV39946G00020
A_13_P344907	17.5058	4.12976	MLOC_55590	HV40090G00020
A_13_P081481	3.42172	1.77472	MLOC_55612	HV40112G00010
A_13_P206039	3.28111	1.71418	MLOC_55792	HV40266G00010
A_13_P107840	14.6331	3.87116	MLOC_55914	HV40386G00020
A_13_P036886	4.58966	2.19839	MLOC_56050	HV40499G00010
A_13_P072221	3.29127	1.71865	MLOC_56083	HV40535G00010
A_13_P449558	4.50647	2.172	MLOC_56243	HV40651G00010
A_13_P404300	4.56881	2.19182	MLOC_56243	HV40651G00010
A_13_P021356	3.93438	1.97614	MLOC_56270	HV40681G00010
A_13_P173360	4.33086	2.11465	MLOC_56325	HV40729G00010
A_13_P131910	4.13896	2.04927	MLOC_56419	HV40811G00010
A_13_P016401	9.88636	3.30544	MLOC_56457	HV40851G00010
A_13_P525054	10.4261	3.38212	MLOC_56457	HV40851G00010
A_13_P249230	5.97981	2.5801	MLOC_56580	HV40969G00020
A_13_P242815	6.27583	2.64981	MLOC_56580	HV40969G00020
A_13_P079846	4.78879	2.25966	MLOC_56637	HV41016G00010
A_13_P179144	5.14469	2.36308	MLOC_56637	HV41016G00010
A_13_P553144	3.49943	1.80712	MLOC_56712	HV41078G00010
A_13_P168825	4.30298	2.10534	MLOC_56868	HV41203G00010
A_13_P137150	3.24256	1.69714	MLOC_56945	HV41270G00010
A_13_P238281	13.3251	3.73607	MLOC_56946	HV41272G00010
A_13_P179484	15.6785	3.97072	MLOC_56946	HV41272G00010
A_13_P015821	6.15684	2.62219	MLOC_57021	HV41351G00010
A_13_P560489	6.31697	2.65923	MLOC_57021	HV41351G00010
A_13_P103200	3.66722	1.87469	MLOC_57033	HV41361G00010
A_13_P022051	3.86645	1.95101	MLOC_57043	HV41375G00010
A_13_P487020	3.90306	1.9646	MLOC_57061	HV41390G00020
A_13_P104220	3.95863	1.985	MLOC_57192	HV41502G00010
A_13_P523354	5.23766	2.38892	MLOC_57199	HV41512G00010
[truncated: 388 more rows]

## Sheet: Supplementary Data 2
Supplementary Data 2. Fold change (FC) of expression changes between drought-treated and control roots of Maresi genotype detected for probes from Agilent Barley Gene Expression Array.
Corresponding gene IDs from Plaza Monocots and Ensembl Plants (barley genome assembly, version 082214v1) databases are provided for each probe
Array ID	FC [drought vs control]	Log FC [drought vs control]	Gene ID	Plaza ID
A_13_P060471	-4.19569	-2.06891	MLOC_19	HV100075G00010
A_13_P357767	-11.5852	-3.53421	MLOC_44	HV100258G00010
A_13_P463293	-3.41121	-1.77028	MLOC_67	HV100416G00010
A_13_P005856	-4.10462	-2.03725	MLOC_67	HV100416G00010
A_13_P074206	-4.97834	-2.31566	MLOC_165	HV101076G00010
A_13_P179544	-3.20774	-1.68156	MLOC_212	HV101357G00010
A_13_P461383	-442.676	-8.79011	MLOC_213	HV101368G00010
A_13_P149340	-3.16489	-1.66216	MLOC_279	HV101927G00010
A_13_P109850	-4.41938	-2.14384	MLOC_154	HV101G00010
A_13_P174605	-34.6628	-5.11532	MLOC_545	HV103950G00010
A_13_P585814	-251.438	-7.97406	MLOC_558	HV104023G00010
A_13_P114580	-10.9921	-3.45839	MLOC_634	HV104673G00010
A_13_P108490	-5.9005	-2.56084	MLOC_689	HV105073G00010
A_13_P562859	-7.5236	-2.91142	MLOC_689	HV105073G00010
A_13_P025501	-7.4611	-2.89939	MLOC_743	HV105488G00010
A_13_P566099	-25.7858	-4.68851	MLOC_761	HV105686G00010
A_13_P000191	-648.923	-9.3419	MLOC_1079	HV109047G00010
A_13_P005876	-3.0472	-1.60748	MLOC_1250	HV110838G00010
A_13_P098440	-15.7818	-3.98019	MLOC_1260	HV110938G00010
A_13_P025781	-3.01025	-1.58988	MLOC_1300	HV111387G00010
A_13_P414205	-5.56725	-2.47696	MLOC_1326	HV111665G00010
A_13_P163190	-50.2631	-5.65143	MLOC_1392	HV112122G00010
A_13_P215704	-3.5266	-1.81828	MLOC_1443	HV112714G00010
A_13_P254832	-3.72845	-1.89858	MLOC_1443	HV112714G00010
A_13_P207734	-3.96538	-1.98746	MLOC_1443	HV112714G00010
A_13_P000411	-3.28658	-1.71659	MLOC_1673	HV114886G00010
A_13_P186549	-81.7345	-6.35287	MLOC_1799	HV116024G00010
A_13_P463623	-8.27773	-3.04924	MLOC_2050	HV118145G00010
A_13_P134465	-10.5281	-3.39618	MLOC_2050	HV118145G00010
A_13_P412625	-15.3303	-3.93831	MLOC_2425	HV121548G00010
A_13_P093215	-5.73376	-2.51948	MLOC_2431	HV121593G00010
A_13_P125750	-16.1236	-4.0111	MLOC_2431	HV121593G00010
A_13_P035801	-47.3228	-5.56446	MLOC_2431	HV121593G00010
A_13_P225074	-53.9142	-5.75259	MLOC_2431	HV121593G00010
A_13_P180839	-4.34317	-2.11875	MLOC_2492	HV122203G00020
A_13_P063536	-9.41001	-3.2342	MLOC_2769	HV124640G00010
A_13_P113030	-11.9004	-3.57294	MLOC_2769	HV124640G00010
A_13_P106695	-8.56542	-3.09852	MLOC_2875	HV125644G00010
A_13_P514559	-11.2891	-3.49686	MLOC_2875	HV125644G00010
A_13_P105925	-7.14459	-2.83685	MLOC_2895	HV125855G00010
A_13_P397540	-47.5988	-5.57285	MLOC_2895	HV125855G00010
A_13_P145520	-3.11097	-1.63736	MLOC_3013	HV127028G00010
A_13_P579024	-3.75516	-1.90888	MLOC_3042	HV127288G00010
A_13_P170800	-3.58416	-1.84163	MLOC_3156	HV128231G00010
A_13_P434956	-3.6295	-1.85977	MLOC_3156	HV128231G00010
A_13_P177854	-3.97263	-1.9901	MLOC_3173	HV128387G00010
A_13_P580074	-8.46309	-3.08118	MLOC_3385	HV130402G00020
A_13_P014696	-27.7242	-4.79307	MLOC_3462	HV130981G00010
A_13_P157815	-9.86502	-3.30232	MLOC_3599	HV131922G00010
A_13_P439801	-18.5015	-4.20957	MLOC_3613	HV132049G00010
A_13_P207769	-24.0218	-4.58627	MLOC_3613	HV132049G00010
A_13_P169945	-3.54396	-1.82536	MLOC_3688	HV132700G00010
A_13_P206984	-13.3661	-3.7405	MLOC_3713	HV132862G00010
A_13_P329792	-26.669	-4.73709	MLOC_3713	HV132862G00010
A_13_P487235	-184.482	-7.52734	MLOC_3743	HV133120G00010
A_13_P057256	-3.52216	-1.81646	MLOC_3789	HV133487G00010
A_13_P221189	-9.76672	-3.28787	MLOC_3823	HV133790G00010
A_13_P163170	-6.53506	-2.7082	MLOC_3954	HV134484G00010
A_13_P036476	-3.62687	-1.85873	MLOC_3955	HV134485G00010
A_13_P164530	-22.4129	-4.48626	MLOC_3985	HV134543G00010
A_13_P026066	-5.735	-2.51979	MLOC_3996	HV134556G00010
A_13_P187474	-5.74358	-2.52195	MLOC_3996	HV134556G00010
A_13_P291332	-5.92874	-2.56773	MLOC_4058	HV134629G00010
A_13_P460548	-123.709	-6.95081	MLOC_4071	HV134652G00010
A_13_P044451	-3.60237	-1.84895	MLOC_4112	HV134701G00010
A_13_P487005	-4.04615	-2.01655	MLOC_4200	HV134830G00010
A_13_P105645	-3.70198	-1.8883	MLOC_4343	HV135032G00020
A_13_P162595	-3.14212	-1.65174	MLOC_4352	HV135038G00010
A_13_P001926	-62.2355	-5.95967	MLOC_4451	HV135145G00010
A_13_P447043	-3.01446	-1.5919	MLOC_4470	HV135165G00010
A_13_P548974	-5.38032	-2.42769	MLOC_4470	HV135165G00010
A_13_P549019	-3.11115	-1.63745	MLOC_4483	HV135176G00010
A_13_P419635	-3.52893	-1.81923	MLOC_4483	HV135176G00010
A_13_P564149	-4.93822	-2.30399	MLOC_4483	HV135176G00010
A_13_P103810	-7.82969	-2.96896	MLOC_4505	HV135200G00010
A_13_P586069	-49.2343	-5.62159	MLOC_4517	HV135213G00010
A_13_P196389	-3.40812	-1.76898	MLOC_4555	HV135263G00010
A_13_P003536	-4.884	-2.28806	MLOC_4559	HV135266G00010
A_13_P572694	-10.3184	-3.36715	MLOC_4581	HV135289G00010
A_13_P072786	-3.11556	-1.63949	MLOC_4586	HV135294G00020
A_13_P401130	-7.45746	-2.89868	MLOC_4591	HV135298G00010
A_13_P073781	-6.90682	-2.78802	MLOC_4597	HV135304G00010
A_13_P542502	-3.30689	-1.72547	MLOC_4609	HV135322G00010
A_13_P150835	-3.46916	-1.79459	MLOC_4609	HV135322G00010
A_13_P206629	-5.27268	-2.39854	MLOC_4620	HV135328G00010
A_13_P168240	-3.91602	-1.96939	MLOC_4623	HV135333G00010
A_13_P481165	-3.7575	-1.90977	MLOC_4674	HV135391G00010
A_13_P514944	-38.7028	-5.27437	MLOC_4721	HV135429G00020
A_13_P056096	-118.659	-6.89068	MLOC_4730	HV135443G00010
A_13_P425016	-7.39105	-2.88578	MLOC_4738	HV135449G00010
A_13_P180304	-8.19106	-3.03405	MLOC_4738	HV135449G00010
A_13_P557704	-5.07414	-2.34316	MLOC_4744	HV135453G00010
A_13_P159225	-3.34889	-1.74368	MLOC_4783	HV135496G00010
A_13_P008291	-3.23543	-1.69396	MLOC_4813	HV135532G00010
A_13_P033556	-4.32558	-2.11289	MLOC_4902	HV135646G00010
A_13_P461838	-7.55095	-2.91666	MLOC_4917	HV135662G00010
A_13_P169815	-98.0502	-6.61545	MLOC_4945	HV135700G00010
A_13_P107465	-34.1393	-5.09336	MLOC_5009	HV135779G00010
A_13_P288659	-6.58891	-2.72004	MLOC_5020	HV135793G00010
A_13_P482195	-7.97438	-2.99537	MLOC_5020	HV135793G00010
A_13_P274884	-8.29594	-3.0524	MLOC_5020	HV135793G00010
A_13_P458593	-3.52999	-1.81967	MLOC_5021	HV135794G00010
A_13_P358232	-10.7889	-3.43148	MLOC_5021	HV135794G00010
A_13_P149965	-11.6799	-3.54595	MLOC_5021	HV135794G00010
A_13_P184184	-6.56903	-2.71568	MLOC_5071	HV135837G00010
A_13_P079851	-3.65301	-1.86909	MLOC_5108	HV135894G00010
A_13_P000006	-16.1847	-4.01655	MLOC_5108	HV135894G00010
A_13_P460513	-3.28599	-1.71633	MLOC_5148	HV135924G00010
A_13_P180884	-443.064	-8.79137	MLOC_5165	HV135949G00010
A_13_P076001	-900.107	-9.81395	MLOC_5210	HV136019G00010
A_13_P059741	-8.1114	-3.01995	MLOC_5234	HV136046G00010
A_13_P459253	-8.48464	-3.08485	MLOC_5287	HV136101G00010
A_13_P207094	-12.8346	-3.68196	MLOC_5316	HV136119G00010
A_13_P185604	-3.36726	-1.75157	MLOC_5326	HV136143G00010
A_13_P133230	-3.51981	-1.8155	MLOC_5352	HV136170G00010
A_13_P024766	-4.73603	-2.24368	MLOC_5352	HV136170G00010
A_13_P556014	-28.3423	-4.82488	MLOC_5364	HV136184G00020
A_13_P224509	-19.9904	-4.32124	MLOC_5402	HV136238G00010
A_13_P050416	-6.23952	-2.64144	MLOC_5421	HV136254G00010
A_13_P529189	-6.24778	-2.64334	MLOC_5421	HV136254G00010
A_13_P184094	-4.43423	-2.14868	MLOC_5429	HV136260G00010
A_13_P173735	-14.5676	-3.86469	MLOC_5431	HV136269G00010
A_13_P573044	-3.36088	-1.74884	MLOC_5438	HV136274G00010
A_13_P207794	-9.31643	-3.21978	MLOC_5439	HV136276G00010
A_13_P224179	-3.00907	-1.58932	MLOC_5449	HV136284G00010
A_13_P128215	-3.14196	-1.65167	MLOC_5449	HV136284G00010
A_13_P059591	-3.20439	-1.68005	MLOC_5460	HV136292G00010
A_13_P420095	-3.15177	-1.65616	MLOC_5468	HV136297G00010
A_13_P555659	-6.01298	-2.58808	MLOC_5491	HV136327G00010
A_13_P281419	-12.57	-3.65192	MLOC_5491	HV136327G00010
A_13_P409826	-14.0061	-3.80799	MLOC_5491	HV136327G00010
A_13_P032816	-14.4278	-3.85078	MLOC_5491	HV136327G00010
A_13_P161585	-14.4579	-3.85379	MLOC_5491	HV136327G00010
A_13_P548264	-5.0484	-2.33583	MLOC_5492	HV136328G00010
A_13_P571949	-8.35415	-3.06249	MLOC_5621	HV136464G00010
A_13_P175530	-3.91625	-1.96947	MLOC_5701	HV136575G00010
A_13_P070236	-9.06667	-3.18057	MLOC_5718	HV136598G00010
A_13_P173305	-14.8368	-3.89111	MLOC_5720	HV136609G00010
A_13_P584709	-6.42057	-2.6827	MLOC_5775	HV136684G00010
A_13_P048006	-36.5193	-5.19059	MLOC_5810	HV136725G00010
A_13_P476948	-65.0805	-6.02415	MLOC_5816	HV136735G00010
A_13_P151375	-4.21144	-2.07431	MLOC_5821	HV136745G00010
A_13_P067061	-5.30455	-2.40723	MLOC_5832	HV136756G00010
A_13_P557579	-7.33694	-2.87518	MLOC_5835	HV136758G00010
A_13_P201594	-14.795	-3.88704	MLOC_5883	HV136830G00020
A_13_P179329	-7.18772	-2.84553	MLOC_5934	HV136882G00010
A_13_P173905	-9.71347	-3.27999	MLOC_6006	HV136971G00010
A_13_P569839	-3.74382	-1.90451	MLOC_6032	HV136993G00010
A_13_P098975	-206.318	-7.68873	MLOC_6053	HV137006G00010
A_13_P063641	-10.2993	-3.36447	MLOC_6059	HV137011G00010
A_13_P182874	-11.176	-3.48233	MLOC_6059	HV137011G00010
A_13_P400740	-4.21473	-2.07544	MLOC_6065	HV137016G00010
A_13_P184554	-3.93415	-1.97605	MLOC_6095	HV137058G00010
A_13_P061946	-5.17153	-2.37059	MLOC_6095	HV137058G00010
A_13_P139245	-3.00822	-1.58891	MLOC_6134	HV137099G00010
A_13_P055656	-264.536	-8.04732	MLOC_6194	HV137196G00010
A_13_P114010	-7.23386	-2.85477	MLOC_6239	HV137257G00010
A_13_P153055	-5.57866	-2.47992	MLOC_6250	HV137273G00010
A_13_P108835	-11.8023	-3.561	MLOC_6253	HV137284G00010
A_13_P157485	-3.6732	-1.87704	MLOC_6323	HV137378G00010
A_13_P205774	-43.6722	-5.44864	MLOC_6353	HV137416G00020
A_13_P042111	-41.2711	-5.36706	MLOC_6413	HV137524G00010
A_13_P131780	-7.93738	-2.98866	MLOC_6459	HV137586G00010
A_13_P548079	-10.4192	-3.38118	MLOC_6463	HV137589G00010
A_13_P143935	-16.2987	-4.02669	MLOC_6513	HV137660G00010
A_13_P238636	-3.05563	-1.61147	MLOC_6581	HV137756G00010
A_13_P104960	-6.88754	-2.78399	MLOC_6589	HV137763G00010
A_13_P520269	-3.14162	-1.65151	MLOC_6671	HV137881G00010
A_13_P016066	-3.65117	-1.86836	MLOC_6679	HV137900G00010
A_13_P145625	-6.03864	-2.59422	MLOC_6715	HV137996G00010
A_13_P432476	-3.95456	-1.98352	MLOC_6759	HV138059G00010
A_13_P146245	-112.461	-6.81328	MLOC_6766	HV138064G00010
A_13_P035656	-5.87474	-2.55452	MLOC_6791	HV138102G00010
A_13_P571669	-3.43282	-1.7794	MLOC_6813	HV138138G00010
A_13_P574574	-14.8529	-3.89268	MLOC_6839	HV138167G00010
A_13_P419060	-14.9497	-3.90204	MLOC_6839	HV138167G00010
A_13_P429661	-5.89551	-2.55962	MLOC_6875	HV138232G00010
A_13_P162995	-12.7921	-3.67718	MLOC_6919	HV138334G00010
A_13_P096395	-52.6439	-5.71819	MLOC_6986	HV138439G00010
A_13_P227829	-4.70716	-2.23486	MLOC_7040	HV138547G00010
A_13_P474453	-5.05557	-2.33787	MLOC_7045	HV138553G00010
A_13_P092935	-9.08442	-3.1834	MLOC_7045	HV138553G00010
A_13_P517829	-44.0164	-5.45997	MLOC_7086	HV138630G00020
A_13_P161930	-4.48545	-2.16525	MLOC_7170	HV138741G00020
A_13_P543512	-4.50806	-2.17251	MLOC_7170	HV138741G00020
A_13_P550079	-56.6446	-5.82387	MLOC_7342	HV139046G00010
A_13_P582169	-59.9059	-5.90463	MLOC_7342	HV139046G00010
A_13_P434396	-60.5589	-5.92027	MLOC_7342	HV139046G00010
A_13_P526384	-5.90174	-2.56114	MLOC_7408	HV139171G00010
A_13_P137455	-4.3538	-2.12228	MLOC_7424	HV139199G00010
A_13_P135775	-3.32404	-1.73294	MLOC_7518	HV139442G00010
A_13_P285169	-3.97828	-1.99215	MLOC_7722	HV139954G00010
A_13_P025426	-11.1853	-3.48353	MLOC_7722	HV139954G00010
A_13_P113985	-6.95387	-2.79782	MLOC_7744	HV139994G00010
A_13_P082651	-6.98449	-2.80415	MLOC_7744	HV139994G00010
A_13_P000341	-26.6972	-4.73862	MLOC_7981	HV140738G00010
A_13_P180209	-5.34287	-2.41762	MLOC_8040	HV140963G00010
A_13_P156725	-5.78194	-2.53155	MLOC_8139	HV141254G00010
A_13_P404439	-6.68027	-2.73991	MLOC_8169	HV141366G00010
A_13_P135110	-3.93722	-1.97718	MLOC_8223	HV141650G00010
A_13_P528679	-8.86111	-3.14749	MLOC_8256	HV141742G00010
A_13_P425641	-14.0512	-3.81262	MLOC_8256	HV141742G00010
A_13_P446598	-3.64256	-1.86495	MLOC_8295	HV141911G00010
A_13_P173195	-33.3256	-5.05856	MLOC_8342	HV142091G00010
A_13_P530204	-35.9118	-5.16639	MLOC_8432	HV142889G00010
A_13_P155735	-20.3742	-4.34867	MLOC_8469	HV143235G00010
A_13_P181544	-3.70867	-1.8909	MLOC_8567	HV144363G00010
A_13_P147510	-12.4804	-3.64159	MLOC_8595	HV144564G00010
A_13_P067791	-64.6524	-6.01463	MLOC_8870	HV147052G00010
A_13_P429591	-70.7691	-6.14505	MLOC_8870	HV147052G00010
A_13_P024351	-3.20895	-1.6821	MLOC_9784	HV1557783G00010
A_13_P051286	-22.0934	-4.46555	MLOC_9820	HV1557865G00010
A_13_P098435	-20.7615	-4.37584	MLOC_9841	HV1557922G00010
A_13_P485270	-12.0997	-3.5969	MLOC_9891	HV1558025G00010
A_13_P085341	-15.25	-3.93074	MLOC_9891	HV1558025G00010
A_13_P057551	-6.92207	-2.7912	MLOC_9930	HV1558082G00010
A_13_P477398	-14.544	-3.86236	MLOC_9930	HV1558082G00010
A_13_P476403	-3.78111	-1.91881	MLOC_9956	HV1558131G00010
A_13_P105585	-11.3583	-3.50568	MLOC_9956	HV1558131G00010
A_13_P082006	-3.06083	-1.61392	MLOC_9957	HV1558133G00010
A_13_P492025	-7.98981	-2.99816	MLOC_9982	HV1558176G00010
A_13_P164900	-14.9192	-3.8991	MLOC_9988	HV1558194G00010
A_13_P475593	-6.90079	-2.78676	MLOC_10012	HV1558231G00010
A_13_P199364	-33.0299	-5.0457	MLOC_10012	HV1558231G00010
A_13_P170260	-3.53213	-1.82054	MLOC_10019	HV1558249G00010
A_13_P112800	-4.12078	-2.04292	MLOC_10046	HV1558298G00010
A_13_P163235	-11.3957	-3.51042	MLOC_10049	HV1558313G00010
A_13_P151160	-14.1042	-3.81805	MLOC_10049	HV1558313G00010
A_13_P243522	-14.8504	-3.89243	MLOC_10049	HV1558313G00010
A_13_P552674	-17.6927	-4.14508	MLOC_10049	HV1558313G00010
A_13_P076376	-18.1206	-4.17956	MLOC_10049	HV1558313G00010
A_13_P109270	-11.2148	-3.48733	MLOC_10074	HV1558362G00010
A_13_P099535	-291.439	-8.18705	MLOC_10110	HV1558444G00010
A_13_P154085	-142.695	-7.1568	MLOC_10116	HV1558449G00010
A_13_P036646	-4.02078	-2.00748	MLOC_10146	HV1558503G00020
A_13_P202624	-25.0478	-4.64661	MLOC_10159	HV1558527G00010
A_13_P336407	-3.15242	-1.65646	MLOC_10224	HV1558655G00010
A_13_P480295	-3.72764	-1.89826	MLOC_10224	HV1558655G00010
A_13_P013466	-3.84391	-1.94257	MLOC_10224	HV1558655G00010
A_13_P140705	-8.16204	-3.02893	MLOC_10264	HV1558712G00010
A_13_P435556	-7.36459	-2.88061	MLOC_10300	HV1558776G00010
A_13_P248348	-3.38008	-1.75706	MLOC_10343	HV1558864G00010
A_13_P435946	-32.2201	-5.00989	MLOC_10355	HV1558890G00010
A_13_P558094	-17.1436	-4.0996	MLOC_10401	HV1558992G00010
A_13_P203729	-3.49945	-1.80713	MLOC_10413	HV1559020G00010
A_13_P560369	-6.56907	-2.71569	MLOC_10439	HV1559080G00010
A_13_P487275	-4.82985	-2.27198	MLOC_10471	HV1559145G00010
A_13_P169315	-3.18364	-1.67068	MLOC_10598	HV1559431G00010
A_13_P567509	-3.92499	-1.97269	MLOC_10598	HV1559431G00010
A_13_P160550	-291.219	-8.18596	MLOC_10669	HV1559567G00010
A_13_P471033	-11.5313	-3.52748	MLOC_10671	HV1559571G00010
A_13_P142535	-7.44131	-2.89556	MLOC_10699	HV1559611G00010
A_13_P357852	-4.36416	-2.1257	MLOC_10723	HV1559674G00020
A_13_P256842	-16.1144	-4.01028	MLOC_10766	HV1559746G00010
A_13_P393050	-3.39197	-1.76212	MLOC_10770	HV1559751G00010
A_13_P289083	-4.47155	-2.16078	MLOC_10770	HV1559751G00010
A_13_P023821	-5.37609	-2.42656	MLOC_10770	HV1559751G00010
A_13_P416225	-15.3953	-3.94442	MLOC_10849	HV1559916G00010
A_13_P038946	-7.40788	-2.88906	MLOC_10855	HV1559936G00010
A_13_P096335	-50.9424	-5.67079	MLOC_10906	HV1560011G00010
A_13_P163265	-16.9559	-4.08372	MLOC_10919	HV1560033G00010
A_13_P123920	-15.2236	-3.92824	MLOC_10957	HV1560090G00010
A_13_P493910	-15.9707	-3.99736	MLOC_10957	HV1560090G00010
A_13_P550044	-16.8228	-4.07235	MLOC_10957	HV1560090G00010
A_13_P518379	-269.084	-8.07191	MLOC_10971	HV1560126G00010
A_13_P534589	-3.06914	-1.61783	MLOC_11008	HV1560191G00010
A_13_P100330	-108.885	-6.76667	MLOC_11044	HV1560244G00010
A_13_P151140	-32.8232	-5.03664	MLOC_11064	HV1560281G00010
A_13_P183359	-6.78779	-2.76294	MLOC_11152	HV1560504G00010
A_13_P530209	-9.39094	-3.23127	MLOC_11190	HV1560590G00010
A_13_P011276	-9.98974	-3.32045	MLOC_11190	HV1560590G00010
A_13_P048826	-3.84748	-1.94392	MLOC_11203	HV1560614G00010
A_13_P486780	-7.06136	-2.81995	MLOC_11224	HV1560641G00010
A_13_P575389	-5.04399	-2.33457	MLOC_11246	HV1560676G00010
A_13_P547339	-10.1755	-3.34702	MLOC_11248	HV1560682G00010
A_13_P209574	-5.91717	-2.56491	MLOC_11261	HV1560717G00010
A_13_P189089	-8.79441	-3.13659	MLOC_11261	HV1560717G00010
A_13_P069486	-9.42806	-3.23696	MLOC_11261	HV1560717G00010
A_13_P241662	-8.69072	-3.11948	MLOC_11262	HV1560717G00020
A_13_P517899	-3.389	-1.76086	MLOC_11267	HV1560726G00010
A_13_P180759	-5.6256	-2.49201	MLOC_11278	HV1560742G00010
A_13_P438991	-9.66854	-3.2733	MLOC_11359	HV1560919G00010
A_13_P274564	-3.31523	-1.72911	MLOC_11464	HV1561168G00010
A_13_P445283	-5.58347	-2.48116	MLOC_11508	HV1561261G00010
A_13_P556689	-3.50649	-1.81003	MLOC_11562	HV1561353G00010
A_13_P171387	-4.31044	-2.10783	MLOC_11568	HV1561361G00010
A_13_P014371	-180.398	-7.49504	MLOC_11583	HV1561399G00010
A_13_P228739	-266.624	-8.05866	MLOC_11583	HV1561399G00010
A_13_P554339	-4.43713	-2.14963	MLOC_11663	HV1561586G00010
A_13_P185139	-4.38144	-2.13141	MLOC_11665	HV1561587G00010
A_13_P010331	-13.0199	-3.70265	MLOC_11693	HV1561645G00010
A_13_P449248	-3.6621	-1.87267	MLOC_11707	HV1561680G00010
A_13_P106415	-5.68201	-2.5064	MLOC_11730	HV1561728G00010
A_13_P252002	-7.09001	-2.82579	MLOC_11751	HV1561763G00010
A_13_P452038	-8.21751	-3.0387	MLOC_11751	HV1561763G00010
A_13_P410407	-19.4364	-4.28069	MLOC_11751	HV1561763G00010
A_13_P075071	-20.227	-4.33821	MLOC_11751	HV1561763G00010
A_13_P130835	-21.6298	-4.43495	MLOC_11751	HV1561763G00010
A_13_P170480	-10.7133	-3.42133	MLOC_11783	HV1561823G00010
A_13_P169290	-5.79715	-2.53534	MLOC_11789	HV1561828G00010
A_13_P053526	-8.85119	-3.14587	MLOC_11790	HV1561833G00010
A_13_P559049	-5.43763	-2.44298	MLOC_11804	HV1561859G00010
A_13_P098015	-6.99805	-2.80695	MLOC_11896	HV1562103G00010
A_13_P410016	-154.663	-7.27299	MLOC_11897	HV1562103G00020
A_13_P184299	-310.018	-8.27621	MLOC_11897	HV1562103G00020
A_13_P398216	-3.5327	-1.82077	MLOC_11912	HV1562131G00010
A_13_P204599	-4.51776	-2.17561	MLOC_11916	HV1562137G00010
A_13_P140050	-4.51317	-2.17414	MLOC_11977	HV1562276G00010
A_13_P059016	-8.97208	-3.16544	MLOC_11977	HV1562276G00010
A_13_P577714	-753.2	-9.55689	MLOC_12021	HV1562354G00010
A_13_P561729	-3.36283	-1.74968	MLOC_12024	HV1562359G00010
A_13_P186509	-16.6528	-4.05769	MLOC_12036	HV1562404G00010
A_13_P105570	-43.7348	-5.45071	MLOC_12054	HV1562437G00020
A_13_P415065	-3.69446	-1.88536	MLOC_12066	HV1562468G00010
A_13_P110385	-22.1365	-4.46836	MLOC_12156	HV1562674G00010
A_13_P446768	-22.9771	-4.52213	MLOC_12156	HV1562674G00010
A_13_P168075	-36.0673	-5.17262	MLOC_12156	HV1562674G00010
A_13_P011776	-7.13756	-2.83543	MLOC_12179	HV1562741G00010
A_13_P013901	-9.60617	-3.26396	MLOC_12233	HV1562861G00010
A_13_P178184	-5.80779	-2.53799	MLOC_12252	HV1562891G00010
A_13_P461843	-6.136	-2.6173	MLOC_12296	HV1562977G00010
A_13_P101730	-8.19535	-3.03481	MLOC_12302	HV1562997G00020
A_13_P026871	-4.44793	-2.15313	MLOC_12348	HV1563087G00010
A_13_P100800	-17.5815	-4.13598	MLOC_12466	HV1563347G00010
A_13_P574174	-6.03533	-2.59343	MLOC_12477	HV1563381G00010
A_13_P546589	-3.02708	-1.59793	MLOC_12491	HV1563404G00010
A_13_P186364	-4.04936	-2.01769	MLOC_12526	HV1563476G00010
A_13_P139800	-4.58326	-2.19637	MLOC_12616	HV1563728G00010
A_13_P126095	-3.47163	-1.79561	MLOC_12634	HV1563761G00010
A_13_P398326	-4.41016	-2.14083	MLOC_12634	HV1563761G00010
A_13_P077791	-3.90502	-1.96533	MLOC_12653	HV1563794G00010
A_13_P580519	-3.93418	-1.97606	MLOC_12653	HV1563794G00010
A_13_P516309	-68.2452	-6.09266	MLOC_12693	HV1563886G00010
A_13_P531374	-9.63224	-3.26787	MLOC_12694	HV1563887G00010
A_13_P137710	-3.29915	-1.7221	MLOC_12715	HV1563927G00010
A_13_P269037	-3.63292	-1.86113	MLOC_12715	HV1563927G00010
A_13_P293457	-4.00162	-2.00058	MLOC_12715	HV1563927G00010
A_13_P150860	-45.6505	-5.51256	MLOC_12809	HV1564143G00010
A_13_P099280	-4.08204	-2.02929	MLOC_12827	HV1564189G00010
A_13_P098380	-936.631	-9.87134	MLOC_12837	HV1564222G00010
A_13_P149150	-3.23745	-1.69486	MLOC_12847	HV1564252G00010
A_13_P369237	-3.63964	-1.8638	MLOC_12847	HV1564252G00010
A_13_P535054	-3.02906	-1.59887	MLOC_12946	HV1564471G00010
A_13_P133605	-3.6549	-1.86983	MLOC_12946	HV1564471G00010
A_13_P108770	-8.22598	-3.04019	MLOC_12979	HV1564543G00020
A_13_P503694	-3.31838	-1.73048	MLOC_12984	HV1564548G00010
A_13_P487125	-3.32221	-1.73214	MLOC_12984	HV1564548G00010
A_13_P134430	-3.59941	-1.84776	MLOC_12984	HV1564548G00010
A_13_P201744	-100.631	-6.65294	MLOC_13047	HV1564667G00010
A_13_P108650	-150.475	-7.23338	MLOC_13047	HV1564667G00010
A_13_P358272	-79.6034	-6.31476	MLOC_13070	HV1564729G00010
A_13_P204529	-7.2113	-2.85026	MLOC_13141	HV1564922G00010
A_13_P022706	-12.5041	-3.64433	MLOC_13173	HV1565039G00010
A_13_P413965	-7.85908	-2.97436	MLOC_13179	HV156505G00010
A_13_P144985	-3.17871	-1.66844	MLOC_13213	HV1565119G00020
A_13_P071276	-29.1421	-4.86503	MLOC_13239	HV1565188G00010
A_13_P236428	-7.10641	-2.82912	MLOC_13295	HV1565302G00010
A_13_P132765	-5.51286	-2.4628	MLOC_13305	HV1565327G00010
A_13_P415740	-6.48649	-2.69744	MLOC_13305	HV1565327G00010
A_13_P053766	-6.58515	-2.71922	MLOC_13305	HV1565327G00010
A_13_P517134	-19.0866	-4.25449	MLOC_13305	HV1565327G00010
A_13_P008846	-5.72322	-2.51683	MLOC_13350	HV1565425G00010
A_13_P151455	-10.1688	-3.34607	MLOC_13407	HV1565564G00010
A_13_P354162	-14.9188	-3.89906	MLOC_13407	HV1565564G00010
A_13_P210704	-37.4752	-5.22787	MLOC_13425	HV1565629G00010
A_13_P538389	-24.0555	-4.58829	MLOC_13618	HV1566093G00010
A_13_P031701	-4.24474	-2.08568	MLOC_13648	HV1566142G00010
A_13_P470928	-6.22879	-2.63895	MLOC_13654	HV1566169G00010
A_13_P182584	-7.56885	-2.92007	MLOC_13663	HV1566191G00010
A_13_P499904	-9.33746	-3.22303	MLOC_13673	HV1566213G00010
A_13_P169995	-3.24213	-1.69694	MLOC_13768	HV1566469G00010
A_13_P564019	-5.07192	-2.34253	MLOC_13840	HV1566639G00010
A_13_P429261	-7.31039	-2.86995	MLOC_13849	HV1566664G00010
A_13_P439156	-3.52969	-1.81954	MLOC_13850	HV1566667G00010
A_13_P227719	-4.23286	-2.08163	MLOC_13871	HV1566694G00010
A_13_P228619	-4.63589	-2.21285	MLOC_13871	HV1566694G00010
A_13_P269805	-6.3989	-2.67782	MLOC_13871	HV1566694G00010
A_13_P269653	-8.79683	-3.13698	MLOC_13871	HV1566694G00010
A_13_P250605	-13.3679	-3.7407	MLOC_13871	HV1566694G00010
A_13_P000146	-13.8182	-3.7885	MLOC_13871	HV1566694G00010
A_13_P175805	-305.045	-8.25288	MLOC_13874	HV1566704G00010
A_13_P158605	-13.7608	-3.78249	MLOC_13902	HV1566770G00010
A_13_P035456	-17.0094	-4.08826	MLOC_13908	HV156678G00010
A_13_P152080	-5.3981	-2.43245	MLOC_14009	HV1567030G00010
A_13_P436316	-16.9398	-4.08234	MLOC_14047	HV1567135G00010
A_13_P056016	-4.19428	-2.06842	MLOC_14127	HV1567320G00010
A_13_P569529	-6.49432	-2.69918	MLOC_14127	HV1567320G00010
A_13_P073011	-3.72802	-1.89841	MLOC_14153	HV1567398G00010
A_13_P049391	-15.5797	-3.9616	MLOC_14191	HV1567493G00010
A_13_P211139	-6.41468	-2.68138	MLOC_14202	HV1567530G00010
A_13_P030016	-4.45346	-2.15493	MLOC_14207	HV1567545G00010
A_13_P153885	-3.34696	-1.74285	MLOC_14209	HV156755G00020
A_13_P038326	-3.60424	-1.8497	MLOC_14218	HV1567589G00010
A_13_P100440	-8.00695	-3.00125	MLOC_14243	HV1567637G00010
A_13_P485165	-5.26885	-2.39749	MLOC_14239	HV156763G00010
A_13_P462503	-9.24645	-3.2089	MLOC_14239	HV156763G00010
A_13_P391142	-9.27464	-3.21329	MLOC_14239	HV156763G00010
A_13_P146290	-10.9723	-3.4558	MLOC_14239	HV156763G00010
A_13_P553449	-9.10964	-3.18739	MLOC_14255	HV1567662G00020
A_13_P161845	-11.3041	-3.49877	MLOC_14294	HV1567720G00010
A_13_P204319	-5.74882	-2.52327	MLOC_14346	HV156786G00010
A_13_P459468	-39.347	-5.29818	MLOC_14356	HV1567878G00010
A_13_P074021	-7.25248	-2.85847	MLOC_14392	HV1567957G00010
A_13_P071746	-4.32365	-2.11225	MLOC_14483	HV1568180G00010
A_13_P441869	-6.74198	-2.75317	MLOC_14604	HV1568483G00010
A_13_P428891	-5.33064	-2.41431	MLOC_14727	HV1568778G00010
A_13_P199509	-12.481	-3.64166	MLOC_14732	HV1568800G00010
A_13_P160930	-20.0746	-4.3273	MLOC_14747	HV1568853G00010
A_13_P532589	-6.77388	-2.75998	MLOC_14780	HV1569010G00020
A_13_P523999	-3.98353	-1.99405	MLOC_14795	HV1569049G00010
A_13_P490440	-6.9878	-2.80484	MLOC_14795	HV1569049G00010
A_13_P093520	-11.1096	-3.47373	MLOC_14795	HV1569049G00010
A_13_P536464	-11.6199	-3.53853	MLOC_14795	HV1569049G00010
A_13_P015591	-8.36379	-3.06416	MLOC_14812	HV1569091G00020
A_13_P518229	-452.951	-8.82321	MLOC_14814	HV1569099G00010
A_13_P156070	-6.98256	-2.80376	MLOC_14877	HV1569284G00010
A_13_P552434	-8.91288	-3.15589	MLOC_14881	HV1569303G00010
A_13_P118910	-10.458	-3.38654	MLOC_14945	HV1569474G00010
A_13_P473068	-4.25565	-2.08938	MLOC_15011	HV1569613G00010
A_13_P356792	-7.29785	-2.86747	MLOC_15020	HV1569639G00010
A_13_P153595	-7.65943	-2.93724	MLOC_15020	HV1569639G00010
A_13_P155055	-3.50245	-1.80837	MLOC_15027	HV1569647G00020
A_13_P044981	-8.97693	-3.16622	MLOC_15184	HV1570083G00010
A_13_P100475	-57.3554	-5.84186	MLOC_15252	HV1570242G00010
A_13_P117490	-10.8824	-3.44392	MLOC_15267	HV1570277G00010
A_13_P233944	-11.383	-3.50881	MLOC_15267	HV1570277G00010
A_13_P021926	-3.07226	-1.6193	MLOC_15274	HV1570294G00010
A_13_P559034	-3.61738	-1.85495	MLOC_15274	HV1570294G00010
A_13_P574619	-140.052	-7.12982	MLOC_15276	HV1570297G00010
A_13_P264452	-15.8861	-3.98969	MLOC_15295	HV1570349G00010
A_13_P520514	-3.80178	-1.92668	MLOC_15300	HV1570361G00020
A_13_P514209	-10.0409	-3.32782	MLOC_15300	HV1570361G00020
A_13_P436296	-7.82847	-2.96873	MLOC_15430	HV1570666G00010
A_13_P201294	-38.7117	-5.2747	MLOC_15580	HV1571059G00010
A_13_P490655	-4.00704	-2.00254	MLOC_15611	HV1571138G00010
A_13_P186249	-6.53547	-2.70829	MLOC_15612	HV1571138G00020
A_13_P568419	-29.8647	-4.90037	MLOC_15629	HV1571169G00010
A_13_P461418	-26.972	-4.75339	MLOC_15632	HV1571182G00010
A_13_P184629	-4.69537	-2.23124	MLOC_15674	HV1571275G00020
A_13_P554129	-25.6225	-4.67934	MLOC_15681	HV1571309G00010
A_13_P462488	-6.78774	-2.76293	MLOC_15706	HV1571376G00010
A_13_P130945	-6.63848	-2.73085	MLOC_15761	HV1571479G00010
A_13_P358357	-7.7198	-2.94856	MLOC_15761	HV1571479G00010
A_13_P175195	-3.04138	-1.60473	MLOC_15954	HV1571959G00010
A_13_P179634	-4.30647	-2.1065	MLOC_15954	HV1571959G00010
A_13_P526574	-5.41137	-2.436	MLOC_15960	HV1571979G00010
A_13_P199679	-4.88754	-2.28911	MLOC_15973	HV1572012G00020
A_13_P049561	-10.9627	-3.45454	MLOC_16076	HV1572307G00010
A_13_P048366	-3.88134	-1.95656	MLOC_16151	HV1572546G00010
A_13_P572464	-7.75675	-2.95545	MLOC_16151	HV1572546G00010
A_13_P473718	-4.30053	-2.10451	MLOC_16156	HV1572560G00010
A_13_P130385	-3.35752	-1.74739	MLOC_16249	HV1572858G00010
A_13_P156255	-12.1416	-3.60188	MLOC_16275	HV1572940G00010
A_13_P303292	-9.49845	-3.24769	MLOC_16297	HV1572987G00010
A_13_P583764	-96.6161	-6.59419	MLOC_16300	HV1572998G00010
A_13_P394090	-173.685	-7.44033	MLOC_16300	HV1572998G00010
A_13_P419715	-6.423	-2.68325	MLOC_16340	HV1573111G00010
A_13_P157270	-3.49132	-1.80377	MLOC_16360	HV1573162G00010
A_13_P287884	-7.63423	-2.93248	MLOC_16398	HV1573254G00010
A_13_P111635	-3.20419	-1.67996	MLOC_16399	HV1573264G00010
A_13_P533969	-14.1548	-3.82322	MLOC_16514	HV1573586G00010
A_13_P101825	-5.57377	-2.47865	MLOC_16529	HV1573614G00010
A_13_P556439	-4.16858	-2.05955	MLOC_16590	HV1573874G00010
A_13_P023366	-4.8559	-2.27974	MLOC_16590	HV1573874G00010
A_13_P028461	-3.25532	-1.7028	MLOC_16610	HV1573939G00010
A_13_P448683	-3.59394	-1.84557	MLOC_16610	HV1573939G00010
A_13_P066126	-46.8063	-5.54863	MLOC_16636	HV1574023G00010
A_13_P153955	-6.14572	-2.61958	MLOC_16719	HV1574274G00010
A_13_P069946	-6.06027	-2.59938	MLOC_16775	HV1574446G00010
A_13_P423551	-3.05382	-1.61062	MLOC_16792	HV1574503G00010
A_13_P429656	-6.82398	-2.77061	MLOC_16831	HV1574606G00010
A_13_P213249	-4.43865	-2.15012	MLOC_16989	HV157518G00010
A_13_P105340	-23.7927	-4.57245	MLOC_17012	HV1575277G00010
A_13_P106585	-4.46235	-2.1578	MLOC_17148	HV1575756G00010
A_13_P419770	-5.06384	-2.34023	MLOC_17196	HV1575911G00010
A_13_P247888	-157.809	-7.30204	MLOC_17220	HV157599G00010
A_13_P002956	-31.0273	-4.95547	MLOC_17298	HV1576241G00010
A_13_P546984	-8.82708	-3.14194	MLOC_17301	HV1576247G00010
A_13_P462833	-12.3895	-3.63104	MLOC_17320	HV1576299G00010
A_13_P195899	-5.49051	-2.45694	MLOC_17328	HV1576333G00020
A_13_P067571	-4.01964	-2.00707	MLOC_17358	HV1576423G00020
A_13_P110085	-14.9276	-3.89992	MLOC_17575	HV1577132G00010
A_13_P417860	-3.84935	-1.94462	MLOC_17583	HV1577168G00010
A_13_P572099	-3.80769	-1.92891	MLOC_17605	HV1577306G00020
A_13_P566369	-4.52948	-2.17935	MLOC_17605	HV1577306G00020
A_13_P027016	-4.27138	-2.0947	MLOC_17638	HV157741G00010
A_13_P175940	-10.575	-3.40258	MLOC_17680	HV1577599G00010
A_13_P157295	-4.06465	-2.02313	MLOC_17690	HV157763G00010
A_13_P564884	-24.2866	-4.60209	MLOC_17690	HV157763G00010
A_13_P522939	-3.53717	-1.82259	MLOC_17699	HV1577655G00010
A_13_P213354	-4.18352	-2.06472	MLOC_17778	HV1577991G00010
A_13_P140360	-5.55168	-2.47292	MLOC_17803	HV1578116G00010
A_13_P132930	-4.14068	-2.04987	MLOC_17826	HV1578205G00010
A_13_P132935	-4.38361	-2.13212	MLOC_17826	HV1578205G00010
A_13_P483465	-4.70992	-2.2357	MLOC_17826	HV1578205G00010
A_13_P199109	-7.85325	-2.97329	MLOC_17894	HV1578480G00010
A_13_P065406	-19.1078	-4.25609	MLOC_17935	HV1578628G00010
A_13_P575574	-8.62336	-3.10825	MLOC_17983	HV1578763G00010
A_13_P538095	-6.11612	-2.61262	MLOC_17993	HV1578826G00010
A_13_P430131	-19.0712	-4.25332	MLOC_17990	HV157882G00010
A_13_P155835	-4.99861	-2.32153	MLOC_17999	HV1578852G00010
A_13_P545979	-12.4007	-3.63235	MLOC_18031	HV1578987G00010
A_13_P327857	-12.6533	-3.66145	MLOC_18031	HV1578987G00010
A_13_P010641	-13.3095	-3.73438	MLOC_18031	HV1578987G00010
A_13_P233839	-25.5452	-4.67498	MLOC_18031	HV1578987G00010
A_13_P160570	-5.98535	-2.58144	MLOC_18065	HV1579096G00010
A_13_P210374	-19.1017	-4.25563	MLOC_18121	HV1579312G00010
A_13_P579434	-4.48086	-2.16378	MLOC_18254	HV1579877G00010
A_13_P223384	-14.4662	-3.85461	MLOC_18280	HV1579980G00010
A_13_P086841	-16.2902	-4.02593	MLOC_18280	HV1579980G00010
A_13_P088601	-32.02	-5.0009	MLOC_18287	HV1579990G00010
A_13_P562944	-6.32779	-2.6617	MLOC_18292	HV1580013G00010
A_13_P238880	-6.7363	-2.75196	MLOC_18292	HV1580013G00010
A_13_P443723	-16.2429	-4.02173	MLOC_18334	HV1580177G00010
A_13_P516144	-39.5016	-5.30384	MLOC_18361	HV1580266G00010
A_13_P401625	-3.46517	-1.79293	MLOC_18432	HV1580565G00010
A_13_P571274	-3.87275	-1.95336	MLOC_18432	HV1580565G00010
A_13_P077911	-58.6247	-5.87344	MLOC_18499	HV1580799G00010
A_13_P461368	-42.028	-5.39328	MLOC_18559	HV158102G00010
A_13_P415585	-10.9753	-3.45619	MLOC_18587	HV1581112G00010
A_13_P131270	-1746.26	-10.7701	MLOC_18612	HV158122G00010
A_13_P236913	-2482.66	-11.2777	MLOC_18612	HV158122G00010
A_13_P131265	-4488.11	-12.1319	MLOC_18612	HV158122G00010
A_13_P001656	-3.52652	-1.81824	MLOC_18650	HV1581374G00010
A_13_P270774	-3.67606	-1.87816	MLOC_18650	HV1581374G00010
A_13_P118050	-15.3444	-3.93964	MLOC_18705	HV1581628G00010
A_13_P235194	-17.5949	-4.13709	MLOC_18705	HV1581628G00010
A_13_P158165	-3.41769	-1.77302	MLOC_18790	HV1582012G00010
A_13_P163335	-8.20311	-3.03617	MLOC_18823	HV1582113G00010
A_13_P058051	-4.40431	-2.13892	MLOC_18864	HV158236G00010
A_13_P486285	-5.49669	-2.45856	MLOC_18906	HV1582592G00010
A_13_P430081	-86.7696	-6.43912	MLOC_18906	HV1582592G00010
A_13_P059091	-12.2666	-3.61666	MLOC_18975	HV1582922G00010
A_13_P041521	-4.24423	-2.0855	MLOC_19039	HV1583223G00010
A_13_P475708	-6.12642	-2.61504	MLOC_19039	HV1583223G00010
A_13_P225089	-3.03712	-1.6027	MLOC_19132	HV1583622G00010
A_13_P004676	-160.211	-7.32383	MLOC_19132	HV1583622G00010
A_13_P077756	-12.1417	-3.6019	MLOC_19148	HV1583680G00010
A_13_P046961	-4.79961	-2.26292	MLOC_19185	HV158384G00010
A_13_P504599	-4.83825	-2.27448	MLOC_19185	HV158384G00010
A_13_P146655	-4.89036	-2.28994	MLOC_19185	HV158384G00010
A_13_P173980	-18.7708	-4.23042	MLOC_19201	HV1583899G00010
A_13_P004096	-4.48273	-2.16438	MLOC_19196	HV158389G00010
A_13_P109505	-11.8614	-3.5682	MLOC_19255	HV158412G00010
A_13_P406631	-3.42994	-1.77818	MLOC_19292	HV1584314G00010
A_13_P246271	-3.47548	-1.79721	MLOC_19292	HV1584314G00010
A_13_P558204	-3.47826	-1.79837	MLOC_19292	HV1584314G00010
A_13_P011921	-32.7067	-5.03151	MLOC_19305	HV1584376G00010
A_13_P485895	-178.656	-7.48104	MLOC_19397	HV1584792G00010
A_13_P516034	-93.9483	-6.5538	MLOC_19457	HV1585004G00010
A_13_P448048	-3.07199	-1.61917	MLOC_19531	HV1585243G00010
A_13_P572784	-4.16696	-2.059	MLOC_19573	HV1585462G00010
A_13_P149995	-3.43663	-1.78099	MLOC_19572	HV158546G00010
A_13_P499079	-4.38856	-2.13375	MLOC_19597	HV158557G00010
A_13_P156740	-11.6908	-3.5473	MLOC_19642	HV158580G00010
A_13_P167435	-5.35441	-2.42073	MLOC_19648	HV1585816G00010
A_13_P178419	-9.96025	-3.31618	MLOC_19759	HV158632G00010
A_13_P562024	-4.71552	-2.23742	MLOC_19829	HV158668G00010
A_13_P238850	-18.8288	-4.23487	MLOC_19863	HV1586888G00010
A_13_P049421	-3.44266	-1.78352	MLOC_19884	HV1586981G00010
A_13_P154900	-5.18634	-2.37472	MLOC_19954	HV158733G00010
A_13_P242525	-12.1038	-3.59739	MLOC_20059	HV1587781G00010
A_13_P015486	-27.6372	-4.78854	MLOC_20059	HV1587781G00010
A_13_P165270	-16.8796	-4.07721	MLOC_20110	HV158807G00010
A_13_P574204	-19.5812	-4.2914	MLOC_20110	HV158807G00010
A_13_P545301	-4.81157	-2.26651	MLOC_20146	HV158825G00010
A_13_P443558	-5.36629	-2.42393	MLOC_20146	HV158825G00010
A_13_P055096	-4.94769	-2.30676	MLOC_20153	HV158830G00010
A_13_P106580	-21.28	-4.41142	MLOC_20153	HV158830G00010
A_13_P183324	-72.6029	-6.18195	MLOC_20153	HV158830G00010
A_13_P166055	-11.0921	-3.47146	MLOC_20244	HV158877G00010
A_13_P518024	-6.99064	-2.80542	MLOC_20301	HV158906G00010
A_13_P584524	-3.31635	-1.72959	MLOC_20306	HV158908G00010
A_13_P148755	-3.97758	-1.99189	MLOC_20318	HV1589152G00010
A_13_P202334	-4.56285	-2.18994	MLOC_20338	HV1589260G00010
A_13_P107475	-86.8641	-6.44069	MLOC_20462	HV158995G00010
A_13_P463093	-139.697	-7.12616	MLOC_20462	HV158995G00010
A_13_P026191	-3.65156	-1.86851	MLOC_20538	HV159041G00010
A_13_P553704	-5.22274	-2.38481	MLOC_20690	HV1591357G00010
A_13_P322097	-33.7867	-5.07838	MLOC_20747	HV159162G00010
A_13_P198419	-34.4295	-5.10557	MLOC_20759	HV159168G00010
A_13_P061561	-6.31916	-2.65973	MLOC_20784	HV1591802G00010
A_13_P441261	-4.18341	-2.06468	MLOC_20786	HV1591814G00010
A_13_P036386	-4.30476	-2.10593	MLOC_20786	HV1591814G00010
A_13_P559254	-8.23906	-3.04248	MLOC_20802	HV1591861G00010
A_13_P209404	-38.7912	-5.27766	MLOC_20817	HV159191G00010
A_13_P521489	-8.55856	-3.09737	MLOC_20895	HV1592209G00010
A_13_P191609	-4.25703	-2.08985	MLOC_20901	HV1592230G00010
A_13_P192339	-4.50942	-2.17294	MLOC_20933	HV159238G00010
A_13_P226224	-3.05441	-1.61089	MLOC_20940	HV1592432G00010
A_13_P005231	-3.36937	-1.75248	MLOC_20940	HV1592432G00010
A_13_P131225	-5.46306	-2.44971	MLOC_20940	HV1592432G00010
A_13_P157220	-3.05701	-1.61212	MLOC_20962	HV159255G00010
A_13_P144525	-5.78288	-2.53179	MLOC_21021	HV1592845G00010
A_13_P413855	-6.20473	-2.63337	MLOC_21021	HV1592845G00010
A_13_P031596	-6.27846	-2.65041	MLOC_21021	HV1592845G00010
A_13_P404330	-3.51088	-1.81183	MLOC_21032	HV159287G00010
A_13_P206979	-16.7683	-4.06767	MLOC_21078	HV1593049G00010
A_13_P039521	-3.94576	-1.9803	MLOC_21112	HV159320G00010
A_13_P395715	-7.32631	-2.87309	MLOC_21155	HV1593340G00010
A_13_P002731	-18.7897	-4.23187	MLOC_21234	HV1593755G00010
A_13_P296922	-3.32878	-1.73499	MLOC_21379	HV159466G00010
A_13_P439151	-4.17166	-2.06062	MLOC_21524	HV159589G00010
A_13_P245931	-5.00335	-2.32289	MLOC_21595	HV159655G00010
A_13_P205014	-780.592	-9.60842	MLOC_21703	HV159793G00010
A_13_P288909	-109.139	-6.77002	MLOC_21938	HV160034G00010
A_13_P478195	-6.28765	-2.65252	MLOC_21961	HV1600612G00010
A_13_P126080	-4.41651	-2.14291	MLOC_21965	HV160069G00010
A_13_P458308	-3.3074	-1.7257	MLOC_22072	HV160213G00010
A_13_P577759	-3.68685	-1.88239	MLOC_22072	HV160213G00010
A_13_P415465	-66.5809	-6.05704	MLOC_22174	HV160336G00010
A_13_P287089	-5.53167	-2.46772	MLOC_22184	HV160351G00020
A_13_P161670	-59.8387	-5.90301	MLOC_22184	HV160351G00020
A_13_P076771	-67.0283	-6.0667	MLOC_22184	HV160351G00020
A_13_P066421	-9.64412	-3.26965	MLOC_22256	HV160451G00010
A_13_P006366	-3.01879	-1.59397	MLOC_22521	HV160797G00010
A_13_P572929	-3.70396	-1.88907	MLOC_22521	HV160797G00010
A_13_P189759	-5.20813	-2.38077	MLOC_22579	HV160879G00010
A_13_P107895	-3.1837	-1.6707	MLOC_22596	HV160894G00010
A_13_P123415	-27.2614	-4.76879	MLOC_23058	HV161653G00010
A_13_P437056	-33.923	-5.08419	MLOC_23058	HV161653G00010
A_13_P284174	-28.3548	-4.82552	MLOC_23198	HV1619099G00010
A_13_P159055	-5.69998	-2.51096	MLOC_23297	HV162040G00010
A_13_P159045	-6.28081	-2.65095	MLOC_23297	HV162040G00010
A_13_P436061	-42.0225	-5.39309	MLOC_23501	HV1624093G00010
A_13_P007956	-3.61365	-1.85346	MLOC_23596	HV162605G00010
A_13_P019276	-70.0745	-6.13082	MLOC_23980	HV163356G00010
A_13_P212519	-19.1181	-4.25687	MLOC_24214	HV163992G00010
A_13_P568659	-3.7631	-1.91192	MLOC_24388	HV164413G00010
A_13_P026891	-78.1461	-6.2881	MLOC_24900	HV166041G00010
A_13_P169440	-3.98752	-1.99549	MLOC_25507	HV169630G00010
A_13_P137930	-10.1774	-3.34729	MLOC_25763	HV171234G00010
A_13_P117935	-36.4248	-5.18685	MLOC_25856	HV1717438G00010
A_13_P439391	-36.7197	-5.19848	MLOC_25856	HV1717438G00010
A_13_P207644	-22.2595	-4.47635	MLOC_25875	HV171897G00010
A_13_P566719	-4.09346	-2.03332	MLOC_26071	HV173320G00010
A_13_P093945	-5.05646	-2.33813	MLOC_26102	HV1735605G00010
A_13_P062606	-7.31077	-2.87002	MLOC_26759	HV1777737G00010
A_13_P226829	-3.10971	-1.63678	MLOC_26767	HV177829G00010
A_13_P138030	-3.01984	-1.59447	MLOC_26911	HV178929G00010
A_13_P565384	-10.7735	-3.42942	MLOC_26912	HV178945G00010
A_13_P358092	-103.521	-6.69378	MLOC_27143	HV180926G00010
A_13_P436221	-135.373	-7.0808	MLOC_27151	HV180969G00010
A_13_P013221	-137.021	-7.09825	MLOC_27151	HV180969G00010
A_13_P097395	-374.797	-8.54997	MLOC_27151	HV180969G00010
A_13_P097415	-383.685	-8.58378	MLOC_27151	HV180969G00010
A_13_P176705	-113.887	-6.83146	MLOC_27473	HV1834700G00010
A_13_P647298	-26.0824	-4.705	MLOC_27686	HV185444G00010
A_13_P595009	-27.0444	-4.75726	MLOC_27686	HV185444G00010
A_13_P641314	-28.939	-4.85494	MLOC_27686	HV185444G00010
A_13_P657888	-33.5955	-5.0702	MLOC_27686	HV185444G00010
A_13_P586959	-32.5647	-5.02524	MLOC_28169	HV1897169G00010
A_13_P590824	-33.1632	-5.05151	MLOC_28169	HV1897169G00010
A_13_P024936	-3.19521	-1.67591	MLOC_28179	HV18982G00010
A_13_P317957	-10.7044	-3.42013	MLOC_28187	HV189894G00010
A_13_P086151	-34.0625	-5.09011	MLOC_28187	HV189894G00010
A_13_P029451	-232.489	-7.86102	MLOC_28370	HV191212G00010
A_13_P492045	-4.60162	-2.20214	MLOC_28459	HV192020G00010
A_13_P026551	-5.19211	-2.37632	MLOC_28495	HV1924110G00010
A_13_P443123	-43.6292	-5.44722	MLOC_29188	HV1983425G00010
A_13_P117970	-45.7593	-5.51599	MLOC_29188	HV1983425G00010
A_13_P118060	-46.5479	-5.54064	MLOC_29188	HV1983425G00010
A_13_P464488	-3.05482	-1.61109	MLOC_29530	HV201365G00010
A_13_P483460	-39.6575	-5.30952	MLOC_29550	HV201532G00010
A_13_P569669	-15.2813	-3.9337	MLOC_30232	HV207544G00010
A_13_P047971	-22.1136	-4.46686	MLOC_30573	HV211G00010
A_13_P148995	-11.9243	-3.57583	MLOC_30789	HV212682G00010
A_13_P182004	-3.01976	-1.59443	MLOC_30801	HV212778G00010
A_13_P439366	-5.19816	-2.378	MLOC_30801	HV212778G00010
A_13_P080401	-6.80441	-2.76647	MLOC_30809	HV212850G00010
A_13_P164260	-8.12348	-3.0221	MLOC_31124	HV215963G00010
A_13_P094755	-67.9348	-6.08608	MLOC_31124	HV215963G00010
A_13_P097170	-14.9479	-3.90187	MLOC_31152	HV2161967G00010
A_13_P271389	-15.7924	-3.98115	MLOC_31152	HV2161967G00010
A_13_P131220	-28.7197	-4.84397	MLOC_31321	HV217866G00010
A_13_P013106	-151.683	-7.24491	MLOC_32238	HV226694G00010
A_13_P529054	-208.367	-7.70298	MLOC_32238	HV226694G00010
A_13_P358042	-241.388	-7.91521	MLOC_32238	HV226694G00010
A_13_P416300	-21.4823	-4.42508	MLOC_32433	HV228594G00010
A_13_P150895	-7.96012	-2.99279	MLOC_32662	HV230813G00010
A_13_P555269	-5.31171	-2.40918	MLOC_32693	HV231151G00010
A_13_P250300	-5.03642	-2.3324	MLOC_33004	HV233679G00010
A_13_P448793	-9.02896	-3.17456	MLOC_33219	HV235453G00010
A_13_P402700	-21.5932	-4.43251	MLOC_33439	HV237375G00010
A_13_P057376	-6.58601	-2.71941	MLOC_33482	HV237770G00010
A_13_P459503	-6.65157	-2.7337	MLOC_33482	HV237770G00010
A_13_P000131	-313.526	-8.29244	MLOC_33518	HV238070G00010
A_13_P078416	-5.40839	-2.4352	MLOC_33768	HV240138G00010
A_13_P014441	-61.9612	-5.95329	MLOC_33876	HV241088G00020
A_13_P575509	-79.2145	-6.30769	MLOC_33876	HV241088G00020
A_13_P180564	-5.21757	-2.38338	MLOC_34088	HV242367G00010
A_13_P357862	-3.27539	-1.71167	MLOC_34131	HV242536G00010
A_13_P081331	-4.10009	-2.03565	MLOC_34262	HV243068G00010
A_13_P121725	-4.35054	-2.1212	MLOC_34262	HV243068G00010
A_13_P171020	-6.23713	-2.64088	MLOC_34336	HV243592G00010
A_13_P154665	-5.83148	-2.54386	MLOC_34350	HV243628G00010
A_13_P469853	-4.56384	-2.19025	MLOC_34357	HV243641G00010
A_13_P288534	-4.13581	-2.04817	MLOC_34376	HV243681G00010
A_13_P161380	-6.51007	-2.70267	MLOC_34457	HV243956G00010
A_13_P201909	-4.76608	-2.2528	MLOC_34488	HV244018G00010
A_13_P448453	-6.59318	-2.72098	MLOC_34511	HV244076G00010
A_13_P161385	-3.56361	-1.83334	MLOC_34565	HV244176G00010
A_13_P181534	-5.10856	-2.35292	MLOC_34614	HV244253G00010
A_13_P582099	-4.97345	-2.31425	MLOC_34637	HV244305G00010
A_13_P562774	-3.96469	-1.98721	MLOC_34653	HV244322G00010
A_13_P206904	-28.8128	-4.84864	MLOC_34706	HV244420G00010
A_13_P107605	-37.0569	-5.21167	MLOC_34750	HV244516G00010
A_13_P574769	-17.1342	-4.0988	MLOC_34772	HV244556G00010
A_13_P243762	-4.43616	-2.14931	MLOC_34838	HV244738G00010
A_13_P012551	-4.49867	-2.1695	MLOC_34838	HV244738G00010
A_13_P233174	-124.829	-6.96381	MLOC_34875	HV244839G00010
A_13_P090451	-4.60959	-2.20464	MLOC_34919	HV244954G00010
A_13_P169340	-3.01306	-1.59123	MLOC_34930	HV244991G00010
A_13_P107845	-36.7335	-5.19902	MLOC_34965	HV245110G00010
A_13_P548279	-6.48003	-2.696	MLOC_35005	HV245261G00010
A_13_P482055	-6.8183	-2.76941	MLOC_35005	HV245261G00010
A_13_P118005	-9.07408	-3.18175	MLOC_35005	HV245261G00010
A_13_P165355	-3.1237	-1.64325	MLOC_35087	HV245566G00010
A_13_P513999	-6.12411	-2.6145	MLOC_35270	HV246954G00010
A_13_P025451	-5.85686	-2.55013	MLOC_35818	HV2522905G00010
A_13_P398416	-4.77866	-2.2566	MLOC_35914	HV2525767G00010
A_13_P133785	-5.86714	-2.55266	MLOC_35914	HV2525767G00010
A_13_P357572	-6.65299	-2.734	MLOC_35914	HV2525767G00010
A_13_P488215	-4.56928	-2.19197	MLOC_36301	HV2546562G00010
A_13_P518264	-3.07177	-1.61907	MLOC_36341	HV2546636G00010
A_13_P315782	-3.11774	-1.6405	MLOC_36341	HV2546636G00010
A_13_P225604	-3.15995	-1.6599	MLOC_36341	HV2546636G00010
A_13_P082716	-3.1972	-1.67681	MLOC_36341	HV2546636G00010
A_13_P073926	-48.7366	-5.60693	MLOC_36351	HV2546648G00010
A_13_P135860	-4.94769	-2.30676	MLOC_36358	HV2546669G00010
A_13_P232804	-8.08057	-3.01446	MLOC_36364	HV2546689G00010
A_13_P016706	-5.42485	-2.43958	MLOC_36398	HV2546752G00010
A_13_P170515	-7.93081	-2.98747	MLOC_36398	HV2546752G00010
A_13_P179574	-17.5025	-4.12949	MLOC_36402	HV2546753G00020
A_13_P067871	-20.5498	-4.36105	MLOC_36402	HV2546753G00020
A_13_P130715	-3.84363	-1.94247	MLOC_36414	HV2546767G00010
A_13_P207719	-7.15112	-2.83817	MLOC_36456	HV2546833G00010
A_13_P176185	-3.82277	-1.93462	MLOC_36500	HV2546891G00010
A_13_P047626	-3.81205	-1.93057	MLOC_36554	HV2546965G00010
A_13_P182144	-3.59312	-1.84524	MLOC_36627	HV2547072G00010
A_13_P128300	-4.54984	-2.18582	MLOC_36634	HV2547099G00010
A_13_P401140	-5.08144	-2.34524	MLOC_36634	HV2547099G00010
A_13_P128305	-5.85641	-2.55002	MLOC_36634	HV2547099G00010
A_13_P403095	-3.47978	-1.799	MLOC_36667	HV2547149G00010
A_13_P409861	-3.86136	-1.94911	MLOC_36667	HV2547149G00010
A_13_P121530	-4.78609	-2.25885	MLOC_36667	HV2547149G00010
A_13_P448938	-3.67999	-1.8797	MLOC_36731	HV2547254G00010
A_13_P357047	-3.3616	-1.74915	MLOC_36786	HV2547328G00010
A_13_P225174	-4.69908	-2.23238	MLOC_36786	HV2547328G00010
A_13_P179234	-8.47066	-3.08247	MLOC_36786	HV2547328G00010
A_13_P203074	-11.7709	-3.55715	MLOC_36799	HV2547350G00010
A_13_P059516	-14.9438	-3.90148	MLOC_36799	HV2547350G00010
A_13_P388432	-19.074	-4.25353	MLOC_36824	HV2547378G00010
A_13_P184039	-13.0395	-3.70481	MLOC_36933	HV2547509G00010
A_13_P242745	-5.27396	-2.39889	MLOC_36951	HV2547544G00010
A_13_P317687	-5.68547	-2.50728	MLOC_36951	HV2547544G00010
A_13_P141885	-7.14122	-2.83617	MLOC_36951	HV2547544G00010
A_13_P401020	-3.33861	-1.73925	MLOC_36971	HV2547577G00010
A_13_P101545	-4.57028	-2.19228	MLOC_37013	HV2547649G00010
A_13_P139705	-3.93556	-1.97657	MLOC_37049	HV2547700G00010
A_13_P564084	-10.5518	-3.39941	MLOC_37090	HV2547764G00010
A_13_P538344	-14.0016	-3.80752	MLOC_37090	HV2547764G00010
A_13_P347822	-18.7925	-4.23208	MLOC_37115	HV2547798G00010
A_13_P001626	-6.89971	-2.78654	MLOC_37207	HV2547977G00010
A_13_P212369	-6.94157	-2.79526	MLOC_37207	HV2547977G00010
A_13_P483680	-7.48051	-2.90314	MLOC_37207	HV2547977G00010
A_13_P156905	-3.08759	-1.62648	MLOC_37222	HV2548000G00010
A_13_P145205	-4.49128	-2.16713	MLOC_37244	HV2548035G00010
A_13_P104265	-3.43403	-1.7799	MLOC_37304	HV2548137G00010
A_13_P158035	-5.09258	-2.3484	MLOC_37312	HV2548155G00010
A_13_P137155	-3.78914	-1.92187	MLOC_37324	HV2548177G00010
A_13_P018971	-4.51685	-2.17532	MLOC_37324	HV2548177G00010
A_13_P120105	-6.86606	-2.77948	MLOC_37378	HV2548257G00010
A_13_P120125	-11.8462	-3.56636	MLOC_37378	HV2548257G00010
A_13_P000436	-12.1227	-3.59964	MLOC_37378	HV2548257G00010
A_13_P205069	-7.88465	-2.97905	MLOC_37403	HV2548329G00010
A_13_P516584	-48.4443	-5.59825	MLOC_37474	HV2548475G00010
A_13_P415190	-76.6283	-6.2598	MLOC_37479	HV2548487G00010
A_13_P164855	-4.51609	-2.17508	MLOC_37499	HV2548533G00010
A_13_P483625	-3.55703	-1.83067	MLOC_37532	HV2548573G00010
A_13_P140730	-6.379	-2.67333	MLOC_37549	HV2548612G00010
A_13_P445078	-3.24576	-1.69855	MLOC_37568	HV2548647G00010
A_13_P101470	-57.9329	-5.85631	MLOC_37601	HV2548695G00010
A_13_P485015	-3.33603	-1.73813	MLOC_37652	HV2548807G00010
A_13_P080476	-3.94507	-1.98005	MLOC_37657	HV2548824G00010
A_13_P080066	-13.9353	-3.80067	MLOC_37688	HV2548884G00010
A_13_P253412	-7.49959	-2.90681	MLOC_37707	HV2548929G00010
A_13_P082351	-17.5068	-4.12984	MLOC_37707	HV2548929G00010
A_13_P047306	-8.72998	-3.12598	MLOC_37719	HV2548950G00010
A_13_P519264	-8.28921	-3.05123	MLOC_37740	HV2548992G00010
A_13_P473808	-8.36991	-3.06521	MLOC_37740	HV2548992G00010
A_13_P335442	-8.96974	-3.16507	MLOC_37740	HV2548992G00010
A_13_P566229	-43.3256	-5.43715	MLOC_37745	HV2549001G00010
A_13_P431296	-3.1871	-1.67225	MLOC_37752	HV2549022G00010
A_13_P097715	-7.92763	-2.98689	MLOC_37773	HV2549081G00010
A_13_P235109	-4.22054	-2.07743	MLOC_37774	HV2549082G00010
A_13_P153540	-3.39888	-1.76506	MLOC_37779	HV2549089G00010
A_13_P149120	-80.9568	-6.33908	MLOC_37807	HV2549147G00010
A_13_P173855	-3.13915	-1.65038	MLOC_37885	HV2549298G00020
A_13_P433876	-3.73594	-1.90147	MLOC_37885	HV2549298G00020
A_13_P564719	-7.12699	-2.83329	MLOC_37911	HV2549341G00010
A_13_P162255	-5.02937	-2.33038	MLOC_37944	HV2549401G00010
A_13_P063506	-5.34147	-2.41724	MLOC_37944	HV2549401G00010
A_13_P162250	-13.4853	-3.75332	MLOC_37944	HV2549401G00010
A_13_P125335	-5.34394	-2.4179	MLOC_37989	HV2549485G00010
A_13_P242152	-3.16116	-1.66045	MLOC_38027	HV2549567G00010
A_13_P117450	-7.50444	-2.90774	MLOC_38052	HV2549614G00010
A_13_P234314	-8.19125	-3.03408	MLOC_38052	HV2549614G00010
A_13_P013426	-14.2685	-3.83476	MLOC_38061	HV2549629G00010
A_13_P388927	-18.794	-4.2322	MLOC_38061	HV2549629G00010
A_13_P483260	-31.8212	-4.99191	MLOC_38090	HV2549675G00010
A_13_P431556	-4.34029	-2.11779	MLOC_38109	HV2549712G00010
A_13_P585329	-20.5073	-4.35806	MLOC_38109	HV2549712G00010
A_13_P116465	-3.62567	-1.85825	MLOC_38134	HV2549774G00010
A_13_P487765	-5.92229	-2.56616	MLOC_38172	HV2549849G00020
A_13_P196544	-5.61932	-2.4904	MLOC_38202	HV2549908G00010
A_13_P559164	-9.36064	-3.22661	MLOC_38232	HV2549990G00010
A_13_P408901	-22.2146	-4.47344	MLOC_38262	HV2550051G00010
A_13_P098795	-4.26564	-2.09276	MLOC_38280	HV2550097G00010
A_13_P571624	-5.82993	-2.54348	MLOC_38342	HV2550234G00010
A_13_P552844	-10.953	-3.45325	MLOC_38342	HV2550234G00010
A_13_P282099	-6.28978	-2.65301	MLOC_38384	HV2550356G00010
A_13_P134220	-23.4519	-4.55164	MLOC_38384	HV2550356G00010
A_13_P083051	-23.534	-4.55667	MLOC_38384	HV2550356G00010
A_13_P479120	-3.09405	-1.6295	MLOC_38385	HV2550358G00010
A_13_P529339	-3.14156	-1.65148	MLOC_38385	HV2550358G00010
A_13_P133030	-3.37637	-1.75547	MLOC_38385	HV2550358G00010
A_13_P133035	-3.38899	-1.76086	MLOC_38385	HV2550358G00010
A_13_P486815	-4.40423	-2.13889	MLOC_38445	HV2550469G00020
A_13_P057966	-4.00073	-2.00026	MLOC_38467	HV2550536G00010
A_13_P119745	-6.66557	-2.73673	MLOC_38467	HV2550536G00010
A_13_P469588	-4.0088	-2.00317	MLOC_38473	HV2550543G00010
A_13_P561014	-4.99814	-2.32139	MLOC_38473	HV2550543G00010
A_13_P163590	-7.86476	-2.9754	MLOC_38473	HV2550543G00010
A_13_P357957	-11.7362	-3.55289	MLOC_38538	HV2550679G00010
A_13_P580234	-8.08005	-3.01436	MLOC_38597	HV2550852G00010
A_13_P573474	-55.1348	-5.78489	MLOC_38613	HV2550892G00010
A_13_P176490	-7.68067	-2.94123	MLOC_38629	HV2550938G00010
A_13_P087516	-3.81808	-1.93285	MLOC_38636	HV2550961G00010
A_13_P147560	-9.54961	-3.25544	MLOC_38636	HV2550961G00010
A_13_P406151	-3.96692	-1.98802	MLOC_38683	HV2551095G00010
A_13_P550939	-4.21446	-2.07535	MLOC_38722	HV2551199G00010
A_13_P135225	-13.4736	-3.75206	MLOC_38769	HV2551306G00020
A_13_P556739	-9.41794	-3.23541	MLOC_38979	HV2551918G00010
A_13_P056131	-3.70033	-1.88765	MLOC_39000	HV2551997G00010
A_13_P108390	-3.25276	-1.70166	MLOC_39114	HV2552311G00010
A_13_P460618	-5.40159	-2.43338	MLOC_39134	HV2552365G00010
A_13_P461718	-61.621	-5.94535	MLOC_39160	HV2552431G00010
A_13_P026426	-4.00837	-2.00302	MLOC_39161	HV2552436G00010
A_13_P566389	-28.9008	-4.85304	MLOC_39203	HV2552579G00010
A_13_P041976	-31.0357	-4.95586	MLOC_39203	HV2552579G00010
A_13_P558124	-35.0401	-5.13093	MLOC_39203	HV2552579G00010
A_13_P165710	-4.91562	-2.29737	MLOC_39223	HV2552667G00010
A_13_P072186	-10.0766	-3.33294	MLOC_39223	HV2552667G00010
A_13_P547229	-5.52774	-2.46669	MLOC_39233	HV2552715G00010
A_13_P136615	-3.49087	-1.80359	MLOC_39273	HV2552841G00010
A_13_P163525	-25.7559	-4.68683	MLOC_39307	HV2552985G00010
A_13_P143025	-34.6082	-5.11304	MLOC_39328	HV2553047G00010
A_13_P168980	-130.554	-7.0285	MLOC_39332	HV2553056G00010
A_13_P153090	-3.795	-1.9241	MLOC_39421	HV2553346G00010
A_13_P145275	-3.93114	-1.97495	MLOC_39431	HV2553415G00010
A_13_P079496	-16.3918	-4.0349	MLOC_39693	HV2554333G00010
A_13_P029951	-3.51787	-1.8147	MLOC_39890	HV2555304G00010
A_13_P400825	-4.50856	-2.17267	MLOC_39928	HV2555502G00010
A_13_P009141	-11.8518	-3.56704	MLOC_39928	HV2555502G00010
A_13_P150725	-14.0783	-3.8154	MLOC_39928	HV2555502G00010
A_13_P189884	-4.83492	-2.27349	MLOC_40016	HV2555821G00010
A_13_P185734	-21.0542	-4.39604	MLOC_40031	HV2555901G00010
A_13_P459213	-8.91886	-3.15686	MLOC_40062	HV2556025G00010
A_13_P015606	-70.3109	-6.13568	MLOC_40225	HV2557182G00010
A_13_P182179	-27.6868	-4.79113	MLOC_40241	HV2557438G00010
A_13_P406676	-3.18876	-1.673	MLOC_40252	HV2557517G00010
A_13_P571884	-62.1025	-5.95658	MLOC_40592	HV2561600G00010
A_13_P357432	-390.333	-8.60856	MLOC_40798	HV2564710G00010
A_13_P180819	-3.46584	-1.79321	MLOC_42767	HV266171G00010
A_13_P581184	-18.3598	-4.19848	MLOC_42935	HV266858G00010
A_13_P057251	-4.7233	-2.2398	MLOC_43076	HV267554G00010
A_13_P131790	-12.5054	-3.64448	MLOC_43152	HV268091G00010
A_13_P482530	-10.2376	-3.35581	MLOC_43168	HV268201G00010
A_13_P098775	-36.0796	-5.17311	MLOC_43244	HV268876G00010
A_13_P197964	-3.534	-1.8213	MLOC_43281	HV269108G00010
A_13_P571604	-16.1029	-4.00925	MLOC_43396	HV270054G00010
A_13_P126465	-3.59602	-1.8464	MLOC_43526	HV271078G00010
A_13_P027121	-5.72291	-2.51675	MLOC_43613	HV271647G00010
A_13_P026611	-8.20049	-3.03571	MLOC_43678	HV272034G00010
A_13_P196684	-9.54621	-3.25493	MLOC_43729	HV272375G00010
A_13_P595734	-17.4641	-4.12632	MLOC_43749	HV272477G00010
A_13_P386292	-26.4099	-4.72301	MLOC_43749	HV272477G00010
A_13_P002856	-42.2089	-5.39948	MLOC_43749	HV272477G00010
A_13_P107275	-11.5492	-3.52972	MLOC_43775	HV272631G00010
A_13_P169320	-35.2975	-5.1415	MLOC_43875	HV273211G00010
A_13_P202514	-8.78483	-3.13501	MLOC_43913	HV273365G00010
A_13_P092225	-12.0513	-3.59112	MLOC_43913	HV273365G00010
A_13_P427816	-3.29065	-1.71837	MLOC_43989	HV273718G00010
A_13_P428871	-3.86592	-1.95081	MLOC_43989	HV273718G00010
A_13_P176545	-5.50991	-2.46203	MLOC_44042	HV273989G00010
A_13_P186929	-26.0099	-4.70099	MLOC_44059	HV274094G00010
A_13_P131350	-24.7405	-4.6288	MLOC_44080	HV274144G00010
A_13_P084626	-28.8549	-4.85074	MLOC_44090	HV274172G00010
A_13_P210239	-3.80933	-1.92954	MLOC_44116	HV274208G00020
A_13_P583374	-4.06928	-2.02477	MLOC_44175	HV274304G00010
A_13_P011471	-3083.75	-11.5905	MLOC_44190	HV274321G00010
A_13_P517854	-5864.3	-12.5177	MLOC_44190	HV274321G00010
A_13_P578459	-21.9131	-4.45372	MLOC_44247	HV274391G00010
A_13_P003548	-3.41213	-1.77067	MLOC_44256	HV274407G00010
A_13_P489901	-3.48606	-1.8016	MLOC_44256	HV274407G00010
A_13_P423195	-4.37527	-2.12937	MLOC_44256	HV274407G00010
A_13_P441361	-4.44758	-2.15302	MLOC_44256	HV274407G00010
A_13_P528119	-3.7702	-1.91464	MLOC_44299	HV274496G00010
A_13_P167950	-4.9691	-2.31298	MLOC_44302	HV274501G00010
A_13_P107830	-6.56781	-2.71541	MLOC_44309	HV274512G00010
A_13_P045701	-12.3849	-3.63051	MLOC_44309	HV274512G00010
A_13_P167455	-3.73015	-1.89923	MLOC_44311	HV274516G00010
A_13_P103655	-5.35816	-2.42174	MLOC_44341	HV274565G00010
A_13_P564234	-5.38241	-2.42825	MLOC_44341	HV274565G00010
A_13_P415335	-6.22125	-2.63721	MLOC_44341	HV274565G00010
A_13_P485330	-3.72348	-1.89665	MLOC_44385	HV274644G00010
A_13_P000441	-13.7249	-3.77873	MLOC_44387	HV274652G00010
A_13_P136015	-3.59329	-1.8453	MLOC_44455	HV274762G00010
A_13_P049546	-4.00392	-2.00141	MLOC_44487	HV274808G00020
A_13_P207989	-4.42625	-2.14608	MLOC_44487	HV274808G00020
A_13_P414510	-3.10657	-1.63532	MLOC_44499	HV274833G00010
A_13_P449188	-4.45769	-2.1563	MLOC_44499	HV274833G00010
A_13_P461868	-12.8103	-3.67924	MLOC_44556	HV274940G00010
A_13_P461923	-13.122	-3.71391	MLOC_44556	HV274940G00010
A_13_P529319	-4.82333	-2.27003	MLOC_44606	HV275023G00010
A_13_P163500	-4.62402	-2.20915	MLOC_44720	HV275241G00010
A_13_P412300	-4.95049	-2.30757	MLOC_44720	HV275241G00010
A_13_P641494	-3.04851	-1.60811	MLOC_44755	HV275313G00010
A_13_P650128	-3.67302	-1.87697	MLOC_44755	HV275313G00010
A_13_P649173	-4.38141	-2.1314	MLOC_44755	HV275313G00010
A_13_P615007	-5.09224	-2.3483	MLOC_44755	HV275313G00010
A_13_P638782	-5.74222	-2.52161	MLOC_44755	HV275313G00010
A_13_P647278	-6.01463	-2.58848	MLOC_44755	HV275313G00010
A_13_P595464	-7.19219	-2.84643	MLOC_44757	HV275313G00020
A_13_P598474	-7.8699	-2.97635	MLOC_44757	HV275313G00020
A_13_P137700	-4.76865	-2.25358	MLOC_44763	HV275324G00010
A_13_P008511	-3.65485	-1.86981	MLOC_44764	HV275324G00020
A_13_P225514	-3.98076	-1.99304	MLOC_44764	HV275324G00020
A_13_P188619	-3.06588	-1.6163	MLOC_44777	HV275346G00010
A_13_P192119	-4.76092	-2.25124	MLOC_44818	HV275458G00010
A_13_P580569	-3.2326	-1.6927	MLOC_44822	HV275465G00010
A_13_P220379	-4.17071	-2.06029	MLOC_44822	HV275465G00010
A_13_P047681	-4.07626	-2.02725	MLOC_44870	HV275589G00010
A_13_P357277	-526.595	-9.04055	MLOC_44938	HV275777G00010
A_13_P461448	-4.07033	-2.02514	MLOC_44978	HV275905G00010
A_13_P577219	-5.40382	-2.43398	MLOC_45055	HV276144G00010
A_13_P123160	-3.17222	-1.66549	MLOC_45125	HV276408G00010
A_13_P575154	-5.90463	-2.56185	MLOC_45136	HV276445G00010
A_13_P039321	-26.7691	-4.7425	MLOC_45140	HV276463G00010
A_13_P114205	-3.62857	-1.8594	MLOC_45357	HV277434G00010
A_13_P395845	-3.90969	-1.96705	MLOC_45357	HV277434G00010
A_13_P234549	-4.15863	-2.05611	MLOC_45357	HV277434G00010
A_13_P361747	-7.61973	-2.92974	MLOC_45395	HV277690G00010
A_13_P247308	-3.37828	-1.75629	MLOC_45726	HV280559G00010
A_13_P490075	-10.189	-3.34894	MLOC_46186	HV286636G00010
A_13_P560829	-12.3953	-3.63172	MLOC_46186	HV286636G00010
A_13_P250912	-9.77952	-3.28976	MLOC_46735	HV294906G00010
A_13_P435031	-3.70931	-1.89115	MLOC_47665	HV310103G00010
A_13_P518464	-4.96807	-2.31268	MLOC_47665	HV310103G00010
A_13_P035651	-3.36878	-1.75223	MLOC_48344	HV321762G00010
A_13_P204004	-4.49743	-2.1691	MLOC_48422	HV323318G00010
A_13_P242480	-5.75101	-2.52382	MLOC_48422	HV323318G00010
A_13_P139700	-13.8871	-3.79567	MLOC_48451	HV324012G00010
A_13_P563149	-3.19265	-1.67476	MLOC_48571	HV326137G00010
A_13_P102000	-4.75271	-2.24875	MLOC_48781	HV329526G00010
A_13_P528909	-7.7842	-2.96055	MLOC_48781	HV329526G00010
A_13_P192779	-3.15668	-1.65841	MLOC_48925	HV332109G00010
A_13_P201714	-4.69984	-2.23261	MLOC_49472	HV342192G00010
A_13_P513909	-17.1478	-4.09995	MLOC_49594	HV344714G00010
A_13_P091620	-3.56022	-1.83197	MLOC_49954	HV351344G00010
A_13_P417760	-20.0632	-4.32648	MLOC_50162	HV355646G00010
A_13_P251472	-22.3368	-4.48135	MLOC_50162	HV355646G00010
A_13_P069346	-3.99066	-1.99663	MLOC_50290	HV358051G00010
A_13_P187399	-7.74305	-2.9529	MLOC_50290	HV358051G00010
A_13_P573024	-4.96104	-2.31064	MLOC_50376	HV359305G00010
A_13_P223624	-4.70863	-2.23531	MLOC_50473	HV360534G00010
A_13_P532984	-5.35751	-2.42156	MLOC_50473	HV360534G00010
A_13_P163460	-6.86606	-2.77948	MLOC_50785	HV366388G00010
A_13_P472948	-3.23703	-1.69467	MLOC_50917	HV367640G00010
A_13_P520824	-25.7324	-4.68551	MLOC_50934	HV36781G00010
A_13_P051556	-26.8639	-4.7476	MLOC_50934	HV36781G00010
A_13_P575839	-10.9382	-3.4513	MLOC_50938	HV36785G00010
A_13_P566209	-20.5228	-4.35916	MLOC_50950	HV36792G00010
A_13_P066786	-16.0927	-4.00833	MLOC_50966	HV367999G00010
A_13_P181329	-17.2284	-4.10672	MLOC_50966	HV367999G00010
A_13_P053696	-17.4822	-4.12782	MLOC_50971	HV36802G00010
A_13_P096460	-8.35453	-3.06256	MLOC_51003	HV36818G00010
A_13_P026811	-3.37444	-1.75465	MLOC_51098	HV368515G00020
A_13_P153670	-3.27501	-1.7115	MLOC_51103	HV368523G00010
A_13_P055251	-7.20213	-2.84842	MLOC_51130	HV368569G00010
A_13_P128105	-3.41215	-1.77068	MLOC_51200	HV368694G00020
A_13_P512659	-5.48612	-2.45579	MLOC_51224	HV368749G00010
A_13_P224719	-3.24911	-1.70005	MLOC_51238	HV368769G00010
A_13_P032441	-4.03336	-2.01198	MLOC_51254	HV368795G00010
A_13_P007431	-3.80257	-1.92698	MLOC_51259	HV368802G00010
A_13_P571464	-4.46811	-2.15966	MLOC_51298	HV368884G00010
A_13_P557374	-4.6275	-2.21023	MLOC_51298	HV368884G00010
A_13_P115630	-5.26549	-2.39657	MLOC_51298	HV368884G00010
A_13_P186154	-3.65442	-1.86964	MLOC_51314	HV36892G00010
A_13_P528214	-4.88679	-2.28889	MLOC_51356	HV36903G00010
A_13_P103195	-5.31224	-2.40932	MLOC_51356	HV36903G00010
A_13_P189234	-3.29453	-1.72007	MLOC_51380	HV369081G00010
A_13_P189534	-1749.94	-10.7731	MLOC_51427	HV369207G00010
A_13_P080651	-1785.98	-10.8025	MLOC_51427	HV369207G00010
A_13_P583099	-4.6953	-2.23122	MLOC_51484	HV36941G00010
A_13_P475838	-4.35188	-2.12164	MLOC_51494	HV36944G00010
A_13_P187594	-55.3157	-5.78962	MLOC_51494	HV36944G00010
A_13_P445773	-34.4154	-5.10498	MLOC_51507	HV369493G00010
A_13_P242322	-3.6265	-1.85858	MLOC_51570	HV36970G00010
A_13_P073666	-3.70962	-1.89127	MLOC_51570	HV36970G00010
A_13_P028446	-245.988	-7.94245	MLOC_51583	HV36977G00010
A_13_P202169	-25.3569	-4.6643	MLOC_51613	HV36991G00010
A_13_P062701	-100.689	-6.65376	MLOC_51613	HV36991G00010
A_13_P460283	-8.84393	-3.14469	MLOC_51651	HV37008G00010
A_13_P198019	-15.2799	-3.93356	MLOC_51673	HV370209G00010
A_13_P133110	-3.08828	-1.62681	MLOC_51702	HV37031G00010
A_13_P038821	-4.80267	-2.26384	MLOC_51816	HV37095G00020
A_13_P148340	-5.08259	-2.34556	MLOC_51816	HV37095G00020
A_13_P159330	-3.02955	-1.5991	MLOC_51817	HV37096G00010
A_13_P161050	-10.7507	-3.42637	MLOC_51833	HV37103G00010
A_13_P549239	-14.2442	-3.8323	MLOC_51833	HV37103G00010
A_13_P007586	-13.6779	-3.77378	MLOC_51834	HV37103G00020
A_13_P577804	-9.42802	-3.23696	MLOC_51845	HV37112G00010
A_13_P438046	-6.1801	-2.62763	MLOC_51888	HV37136G00010
A_13_P527954	-5.18796	-2.37517	MLOC_51955	HV37184G00010
A_13_P235404	-24.5499	-4.61765	MLOC_51984	HV37207G00010
A_13_P457698	-4.23806	-2.0834	MLOC_51985	HV37208G00010
A_13_P134420	-4.53141	-2.17996	MLOC_51985	HV37208G00010
A_13_P134425	-4.80459	-2.26441	MLOC_51985	HV37208G00010
A_13_P102760	-10.4997	-3.39228	MLOC_52004	HV37221G00010
A_13_P198589	-14.0363	-3.81109	MLOC_52044	HV37251G00010
A_13_P177564	-4.14788	-2.05238	MLOC_52084	HV37276G00020
A_13_P049141	-3.23164	-1.69226	MLOC_52140	HV37311G00010
A_13_P170940	-3.51571	-1.81382	MLOC_52140	HV37311G00010
A_13_P519974	-3.55846	-1.83125	MLOC_52170	HV37334G00010
A_13_P207239	-3.54254	-1.82478	MLOC_52217	HV37379G00010
A_13_P134360	-5.49302	-2.4576	MLOC_52219	HV37380G00010
A_13_P493760	-3.92552	-1.97288	MLOC_52269	HV37410G00010
A_13_P179309	-11.6832	-3.54636	MLOC_52314	HV37436G00020
A_13_P008806	-5.77625	-2.53013	MLOC_52332	HV37449G00010
A_13_P168795	-38.1509	-5.25365	MLOC_52344	HV37462G00010
A_13_P017381	-3.60173	-1.84869	MLOC_52379	HV37488G00010
A_13_P133685	-4.71624	-2.23764	MLOC_52405	HV37512G00010
A_13_P400500	-4.91315	-2.29665	MLOC_52405	HV37512G00010
A_13_P072596	-11.7912	-3.55964	MLOC_52406	HV37512G00030
A_13_P225379	-24.1631	-4.59473	MLOC_52435	HV37528G00010
A_13_P151415	-9.02919	-3.1746	MLOC_52504	HV37573G00010
A_13_P057006	-28.1926	-4.81724	MLOC_52557	HV37618G00010
A_13_P564254	-63.1192	-5.98001	MLOC_52557	HV37618G00010
A_13_P000371	-6.84295	-2.77462	MLOC_52579	HV37634G00010
A_13_P141795	-21.0277	-4.39422	MLOC_52613	HV37657G00010
A_13_P404531	-4.10829	-2.03854	MLOC_52652	HV37685G00010
A_13_P081666	-3.33223	-1.73649	MLOC_52671	HV37698G00010
A_13_P534334	-3.42573	-1.77641	MLOC_52671	HV37698G00010
A_13_P121515	-10.9666	-3.45504	MLOC_52740	HV37761G00010
A_13_P121520	-12.6632	-3.66257	MLOC_52740	HV37761G00010
A_13_P416185	-26.148	-4.70863	MLOC_52753	HV37767G00010
A_13_P097595	-3.19199	-1.67445	MLOC_52756	HV37768G00010
A_13_P174280	-3.91962	-1.97071	MLOC_52769	HV37787G00010
A_13_P082986	-8.63187	-3.10967	MLOC_52788	HV37796G00010
A_13_P124280	-10.9131	-3.44798	MLOC_52820	HV37821G00010
A_13_P141045	-4.81858	-2.26861	MLOC_52839	HV37837G00010
A_13_P141055	-5.52417	-2.46576	MLOC_52839	HV37837G00010
A_13_P529089	-4.3715	-2.12813	MLOC_52896	HV37892G00010
A_13_P170075	-3.80032	-1.92612	MLOC_52904	HV37898G00020
A_13_P299592	-3.66932	-1.87551	MLOC_52915	HV379038G00010
A_13_P155475	-10.3067	-3.36551	MLOC_52962	HV37937G00010
A_13_P137160	-24.1317	-4.59286	MLOC_53061	HV38027G00020
A_13_P255212	-3.37913	-1.75665	MLOC_53134	HV38082G00010
A_13_P219254	-3.425	-1.7761	MLOC_53134	HV38082G00010
A_13_P439886	-3.40674	-1.76839	MLOC_53163	HV38104G00010
A_13_P519179	-3.59395	-1.84557	MLOC_53172	HV38115G00010
A_13_P437516	-12.2622	-3.61614	MLOC_53175	HV38116G00010
A_13_P053796	-13.1223	-3.71395	MLOC_53175	HV38116G00010
A_13_P263387	-13.1673	-3.71889	MLOC_53175	HV38116G00010
A_13_P488720	-13.3365	-3.73731	MLOC_53175	HV38116G00010
A_13_P412740	-15.0518	-3.91186	MLOC_53204	HV38143G00010
A_13_P151135	-9.95285	-3.31511	MLOC_53215	HV38150G00010
A_13_P096885	-7.55839	-2.91808	MLOC_53218	HV38151G00010
A_13_P515844	-19.3334	-4.27303	MLOC_53267	HV38190G00010
A_13_P478795	-5.07531	-2.3435	MLOC_53402	HV38329G00010
A_13_P171190	-4.60935	-2.20456	MLOC_53405	HV38333G00010
A_13_P072081	-34.555	-5.11082	MLOC_53432	HV38366G00010
A_13_P301302	-3.98579	-1.99487	MLOC_53469	HV38392G00010
A_13_P117730	-4.41052	-2.14095	MLOC_53469	HV38392G00010
A_13_P117725	-5.81733	-2.54036	MLOC_53469	HV38392G00010
A_13_P117660	-5.83111	-2.54377	MLOC_53469	HV38392G00010
A_13_P398686	-6.65065	-2.73349	MLOC_53469	HV38392G00010
A_13_P117675	-7.27799	-2.86354	MLOC_53469	HV38392G00010
A_13_P194939	-33.9764	-5.08646	MLOC_53497	HV38417G00010
A_13_P089601	-5.35289	-2.42032	MLOC_53511	HV38424G00010
A_13_P566569	-3.93968	-1.97808	MLOC_53578	HV38485G00010
A_13_P207514	-3.25357	-1.70202	MLOC_53765	HV38623G00010
A_13_P157750	-4.33546	-2.11619	MLOC_53783	HV38641G00010
A_13_P005121	-4.34417	-2.11908	MLOC_53783	HV38641G00010
A_13_P182924	-6.12823	-2.61547	MLOC_53858	HV38694G00020
A_13_P462298	-25.3836	-4.66583	MLOC_53860	HV38695G00010
A_13_P518409	-96.4676	-6.59197	MLOC_53860	HV38695G00010
A_13_P156240	-121.537	-6.92525	MLOC_53860	HV38695G00010
A_13_P559104	-5.82627	-2.54257	MLOC_53881	HV38713G00010
A_13_P522824	-3.46988	-1.79489	MLOC_53920	HV38741G00010
A_13_P191504	-97.5914	-6.60868	MLOC_53939	HV38761G00020
A_13_P137295	-3.17014	-1.66455	MLOC_53947	HV38768G00010
A_13_P092760	-442.159	-8.78842	MLOC_53950	HV38769G00010
A_13_P457263	-3.33712	-1.7386	MLOC_53998	HV38807G00010
A_13_P107315	-3.77084	-1.91489	MLOC_54032	HV38830G00010
A_13_P532774	-18.6202	-4.21879	MLOC_54056	HV38844G00010
A_13_P559984	-3.76839	-1.91395	MLOC_54083	HV38869G00010
A_13_P034296	-9.70914	-3.27934	MLOC_54083	HV38869G00010
A_13_P080321	-3.77541	-1.91663	MLOC_54110	HV38898G00010
A_13_P461648	-99.7131	-6.63971	MLOC_54126	HV38907G00010
A_13_P156110	-410.566	-8.68147	MLOC_54246	HV38997G00010
A_13_P291062	-3.91161	-1.96776	MLOC_54379	HV39091G00010
A_13_P224494	-4.42086	-2.14433	MLOC_54379	HV39091G00010
A_13_P141955	-8.01607	-3.0029	MLOC_54379	HV39091G00010
A_13_P007941	-6.09483	-2.60759	MLOC_54383	HV39097G00030
A_13_P062401	-3.66122	-1.87232	MLOC_54458	HV39149G00010
A_13_P321032	-5.51427	-2.46317	MLOC_54499	HV39176G00020
A_13_P020566	-6.0704	-2.60179	MLOC_54544	HV39202G00010
A_13_P042506	-4.66069	-2.22054	MLOC_54560	HV39210G00020
A_13_P094450	-4.33579	-2.1163	MLOC_54567	HV39215G00010
A_13_P178989	-4.8625	-2.2817	MLOC_54602	HV39242G00020
A_13_P013541	-6.0145	-2.58844	MLOC_54602	HV39242G00020
A_13_P581044	-52.5659	-5.71606	MLOC_54654	HV39276G00010
A_13_P563184	-5.93815	-2.57001	MLOC_54712	HV39331G00010
A_13_P059336	-6.4824	-2.69653	MLOC_54712	HV39331G00010
A_13_P195089	-6.95596	-2.79825	MLOC_54712	HV39331G00010
A_13_P445058	-8.66026	-3.11441	MLOC_54712	HV39331G00010
A_13_P047756	-3.78895	-1.9218	MLOC_54725	HV39341G00010
A_13_P557669	-14.0766	-3.81523	MLOC_54731	HV39345G00010
A_13_P517604	-18.5512	-4.21344	MLOC_54786	HV39403G00010
A_13_P225819	-19.2434	-4.26629	MLOC_54786	HV39403G00010
A_13_P565549	-19.4829	-4.28413	MLOC_54786	HV39403G00010
A_13_P226229	-20.2634	-4.3408	MLOC_54786	HV39403G00010
A_13_P126020	-30.4007	-4.92603	MLOC_54786	HV39403G00010
A_13_P224754	-17.7512	-4.14985	MLOC_54787	HV39403G00020
A_13_P030756	-11.489	-3.52218	MLOC_54829	HV39427G00010
A_13_P477915	-14.2345	-3.83132	MLOC_54850	HV39447G00010
A_13_P109755	-15.7187	-3.97441	MLOC_54850	HV39447G00010
A_13_P430456	-13.3732	-3.74127	MLOC_54864	HV39457G00020
A_13_P163640	-13.7319	-3.77946	MLOC_54893	HV39476G00020
A_13_P101100	-112.591	-6.81495	MLOC_54924	HV39505G00010
A_13_P226894	-3.35565	-1.74659	MLOC_54932	HV39509G00010
A_13_P128130	-11.6218	-3.53876	MLOC_54932	HV39509G00010
A_13_P178069	-7.87773	-2.97778	MLOC_54945	HV39521G00030
A_13_P155630	-3.17963	-1.66886	MLOC_54951	HV39526G00010
A_13_P515969	-5.64507	-2.49699	MLOC_54960	HV39532G00020
A_13_P074296	-5.28964	-2.40317	MLOC_55029	HV39591G00010
A_13_P268217	-6.95632	-2.79832	MLOC_55081	HV39637G00010
A_13_P268677	-7.63516	-2.93266	MLOC_55081	HV39637G00010
A_13_P268532	-7.73084	-2.95062	MLOC_55081	HV39637G00010
A_13_P011191	-8.02447	-3.00441	MLOC_55081	HV39637G00010
A_13_P275334	-3.5288	-1.81918	MLOC_55103	HV39657G00020
A_13_P156790	-4.59065	-2.1987	MLOC_55125	HV39681G00020
A_13_P197229	-4.89389	-2.29098	MLOC_55137	HV39691G00010
A_13_P246645	-4.26374	-2.09212	MLOC_55153	HV39703G00020
A_13_P247603	-6.41464	-2.68137	MLOC_55153	HV39703G00020
A_13_P012726	-7.1096	-2.82977	MLOC_55153	HV39703G00020
A_13_P326377	-7.23116	-2.85423	MLOC_55153	HV39703G00020
A_13_P315732	-8.82706	-3.14193	MLOC_55153	HV39703G00020
A_13_P568924	-36.9567	-5.20776	MLOC_55207	HV39751G00020
A_13_P402300	-23.9502	-4.58197	MLOC_55294	HV39835G00010
A_13_P516269	-12.4526	-3.63837	MLOC_55306	HV39845G00010
A_13_P546944	-3.34051	-1.74007	MLOC_55367	HV39896G00010
A_13_P192749	-22.7415	-4.50726	MLOC_55385	HV39918G00010
A_13_P173650	-3.99963	-1.99987	MLOC_55399	HV39927G00020
A_13_P204099	-15.1899	-3.92504	MLOC_55470	HV39997G00020
A_13_P171170	-8.5257	-3.09182	MLOC_55517	HV40038G00030
A_13_P182209	-4.44526	-2.15227	MLOC_55524	HV40042G00010
A_13_P068681	-11.2253	-3.48869	MLOC_55524	HV40042G00010
A_13_P537824	-5.66586	-2.50229	MLOC_55526	HV40045G00010
A_13_P277999	-18.1669	-4.18324	MLOC_55663	HV40164G00010
A_13_P538399	-87.6757	-6.45411	MLOC_55663	HV40164G00010
A_13_P084651	-93.0729	-6.54029	MLOC_55663	HV40164G00010
A_13_P109645	-24.5516	-4.61774	MLOC_55669	HV401675G00010
A_13_P547139	-10.7155	-3.42163	MLOC_55674	HV40172G00010
A_13_P180059	-5.54497	-2.47118	MLOC_55709	HV402018G00010
A_13_P182744	-41.2039	-5.36471	MLOC_55728	HV40220G00010
A_13_P060341	-5.10924	-2.35311	MLOC_55738	HV40224G00010
A_13_P428421	-19.8474	-4.31088	MLOC_55741	HV40227G00010
A_13_P462613	-25.0039	-4.64408	MLOC_55741	HV40227G00010
A_13_P117445	-33.2238	-5.05415	MLOC_55741	HV40227G00010
A_13_P080686	-46.532	-5.54015	MLOC_55770	HV40247G00010
A_13_P414535	-11.9799	-3.58254	MLOC_55806	HV40280G00010
A_13_P212859	-5.69641	-2.51005	MLOC_55820	HV40291G00010
A_13_P172765	-7.03551	-2.81466	MLOC_55820	HV40291G00010
A_13_P215149	-3.38442	-1.75891	MLOC_55819	HV40291G00020
A_13_P429576	-11.8923	-3.57195	MLOC_55847	HV40319G00020
A_13_P046696	-10.6461	-3.41225	MLOC_55853	HV40328G00010
A_13_P207019	-15.1642	-3.9226	MLOC_55931	HV40396G00010
A_13_P437396	-6.87935	-2.78227	MLOC_55950	HV40410G00020
A_13_P161600	-3.74874	-1.90641	MLOC_55953	HV40414G00010
A_13_P093105	-40.7298	-5.34801	MLOC_55957	HV40419G00010
A_13_P160810	-41.6918	-5.38169	MLOC_55957	HV40419G00010
A_13_P429106	-7.53629	-2.91386	MLOC_55960	HV40428G00010
A_13_P028716	-4.28258	-2.09848	MLOC_55969	HV40439G00010
A_13_P029711	-3.28318	-1.71509	MLOC_55971	HV404403G00010
A_13_P152685	-9.25787	-3.21068	MLOC_56007	HV40473G00010
A_13_P185709	-9.57546	-3.25934	MLOC_56079	HV40528G00010
A_13_P146000	-12.1602	-3.6041	MLOC_56103	HV40555G00020
A_13_P108080	-3.0525	-1.60999	MLOC_56110	HV40560G00010
A_13_P160055	-5.3146	-2.40996	MLOC_56129	HV40574G00020
A_13_P483065	-5.62901	-2.49288	MLOC_56129	HV40574G00020
A_13_P059746	-3.23175	-1.69232	MLOC_56148	HV40584G00010
A_13_P079736	-6.20332	-2.63304	MLOC_56165	HV40597G00010
A_13_P025801	-3.02525	-1.59706	MLOC_56173	HV40603G00010
A_13_P567659	-3.9129	-1.96824	MLOC_56175	HV40605G00010
A_13_P021671	-3.24232	-1.69703	MLOC_56199	HV40627G00010
A_13_P176940	-4.02035	-2.00732	MLOC_56199	HV40627G00010
A_13_P408986	-4.00669	-2.00241	MLOC_56219	HV40636G00010
A_13_P004481	-348.459	-8.44484	MLOC_56220	HV40636G00020
A_13_P159765	-374.967	-8.55062	MLOC_56220	HV40636G00020
A_13_P168905	-9.03403	-3.17537	MLOC_56245	HV40653G00010
A_13_P244210	-3.96285	-1.98654	MLOC_56278	HV40687G00010
A_13_P358052	-6.69934	-2.74402	MLOC_56278	HV40687G00010
A_13_P483435	-7.67246	-2.93969	MLOC_56278	HV40687G00010
A_13_P065596	-20.799	-4.37844	MLOC_56278	HV40687G00010
A_13_P113000	-25.6543	-4.68113	MLOC_56278	HV40687G00010
A_13_P273409	-3.54005	-1.82377	MLOC_56337	HV40738G00020
A_13_P106515	-14.6841	-3.87618	MLOC_56351	HV40748G00010
A_13_P391207	-24.6953	-4.62616	MLOC_56351	HV40748G00010
A_13_P113085	-6.94925	-2.79686	MLOC_56354	HV40752G00010
A_13_P547689	-9.38711	-3.23068	MLOC_56390	HV40783G00010
A_13_P007226	-15.2379	-3.92959	MLOC_56463	HV40861G00020
A_13_P129415	-15.3268	-3.93799	MLOC_56463	HV40861G00020
A_13_P237093	-5.04422	-2.33463	MLOC_56464	HV40862G00010
A_13_P222044	-11.4727	-3.52014	MLOC_56501	HV40905G00010
A_13_P080621	-5.86476	-2.55207	MLOC_56541	HV40932G00020
A_13_P463253	-33.7104	-5.07512	MLOC_56605	HV40984G00010
A_13_P476358	-9.8338	-3.29775	MLOC_56649	HV41025G00010
A_13_P273254	-232.777	-7.8628	MLOC_56649	HV41025G00010
A_13_P161565	-27.988	-4.80673	MLOC_56655	HV41033G00010
A_13_P436146	-4.6045	-2.20304	MLOC_56669	HV41040G00010
A_13_P459708	-109.796	-6.77868	MLOC_56672	HV41043G00020
A_13_P004701	-4.16005	-2.0566	MLOC_56708	HV41073G00010
A_13_P023731	-3.77952	-1.9182	MLOC_56711	HV41075G00010
A_13_P069136	-4.45844	-2.15654	MLOC_56718	HV41083G00010
A_13_P182754	-4.70688	-2.23477	MLOC_56718	HV41083G00010
A_13_P308237	-3.01586	-1.59257	MLOC_56719	HV41084G00010
A_13_P066316	-3.44574	-1.78481	MLOC_56719	HV41084G00010
A_13_P484005	-9.25629	-3.21043	MLOC_56733	HV41096G00010
A_13_P414185	-9.37139	-3.22826	MLOC_56747	HV41103G00010
A_13_P238691	-7.44646	-2.89655	MLOC_56773	HV41133G00010
A_13_P281629	-3.57706	-1.83877	MLOC_56778	HV41142G00010
A_13_P272409	-5.5115	-2.46244	MLOC_56778	HV41142G00010
A_13_P483590	-7.61655	-2.92914	MLOC_56778	HV41142G00010
A_13_P081986	-3.40484	-1.76759	MLOC_56800	HV41160G00010
A_13_P158535	-4.97801	-2.31557	MLOC_56808	HV41169G00010
A_13_P080346	-3.86635	-1.95097	MLOC_56819	HV41178G00010
A_13_P156865	-4.03987	-2.01431	MLOC_56819	HV41178G00010
A_13_P192014	-14.2516	-3.83306	MLOC_56855	HV41196G00010
A_13_P416320	-40.9871	-5.3571	MLOC_56862	HV41200G00010
A_13_P579374	-14.5868	-3.86659	MLOC_56905	HV41236G00030
A_13_P593269	-16.0045	-4.00041	MLOC_56924	HV41248G00010
A_13_P640017	-16.7585	-4.06682	MLOC_56924	HV41248G00010
A_13_P053316	-4.48601	-2.16543	MLOC_56927	HV41249G00020
A_13_P022031	-3.36866	-1.75217	MLOC_56928	HV41254G00010
A_13_P466393	-5.5642	-2.47617	MLOC_56971	HV41297G00010
A_13_P099855	-4.58992	-2.19847	MLOC_57004	HV41338G00010
A_13_P157280	-3.39766	-1.76454	MLOC_57075	HV41400G00010
A_13_P225569	-247.059	-7.94871	MLOC_57100	HV41421G00010
A_13_P137105	-3.1212	-1.6421	MLOC_57130	HV41446G00020
A_13_P461888	-3.47431	-1.79673	MLOC_57134	HV41451G00010
A_13_P144620	-3.48036	-1.79924	MLOC_57134	HV41451G00010
A_13_P235249	-3.48675	-1.80188	MLOC_57134	HV41451G00010
A_13_P430341	-5.39044	-2.4304	MLOC_57143	HV414576G00010
A_13_P167035	-5.86947	-2.55323	MLOC_57147	HV41459G00010
A_13_P549524	-3.11418	-1.63885	MLOC_57195	HV41508G00010
A_13_P582904	-17.0361	-4.09053	MLOC_57200	HV41513G00010
A_13_P451508	-23.1285	-4.5316	MLOC_57200	HV41513G00010
A_13_P195494	-3.51156	-1.81211	MLOC_57231	HV41540G00010
A_13_P540964	-3.32982	-1.73544	MLOC_57236	HV41547G00010
A_13_P299897	-13.3733	-3.74129	MLOC_57236	HV41547G00010
A_13_P436996	-35.1973	-5.13739	MLOC_57257	HV41577G00010
A_13_P409806	-3.00174	-1.5858	MLOC_57259	HV41579G00010
A_13_P512929	-3.11242	-1.63804	MLOC_57259	HV41579G00010
A_13_P242467	-3.26871	-1.70872	MLOC_57259	HV41579G00010
A_13_P404696	-3.94628	-1.98049	MLOC_57259	HV41579G00010
A_13_P151615	-3.12776	-1.64513	MLOC_57271	HV41587G00030
A_13_P027756	-5.2241	-2.38518	MLOC_57323	HV41642G00010
A_13_P071546	-8.10916	-3.01955	MLOC_57325	HV41645G00010
A_13_P560024	-104.539	-6.7079	MLOC_57351	HV41667G00010
A_13_P238701	-17.2509	-4.1086	MLOC_57360	HV41680G00010
A_13_P532529	-5.0251	-2.32915	MLOC_57362	HV41682G00010
A_13_P375507	-3.81635	-1.93219	MLOC_57378	HV41695G00020
A_13_P520159	-12.6474	-3.66077	MLOC_57417	HV41733G00010
A_13_P516334	-5.73401	-2.51954	MLOC_57455	HV41765G00020
A_13_P189834	-58.4382	-5.86884	MLOC_57501	HV41803G00010
A_13_P177729	-5.97621	-2.57923	MLOC_57519	HV41827G00010
A_13_P176850	-3.25224	-1.70143	MLOC_57557	HV41866G00010
A_13_P485230	-4.76805	-2.2534	MLOC_57599	HV41905G00010
A_13_P519729	-10.1662	-3.34571	MLOC_57605	HV41919G00010
A_13_P414200	-5.35902	-2.42197	MLOC_57672	HV41977G00010
A_13_P100320	-8.50304	-3.08798	MLOC_57721	HV42029G00010
A_13_P356727	-6.14777	-2.62006	MLOC_57751	HV42060G00010
A_13_P104520	-6.83059	-2.77201	MLOC_57752	HV42061G00010
A_13_P099685	-5.53033	-2.46737	MLOC_57797	HV42102G00010
A_13_P244420	-22.1677	-4.47039	MLOC_57810	HV42119G00010
A_13_P197599	-14.4157	-3.84957	MLOC_57817	HV42123G00010
A_13_P583324	-4.72104	-2.23911	MLOC_57850	HV42150G00010
A_13_P131195	-4.77817	-2.25646	MLOC_57850	HV42150G00010
A_13_P134040	-5.67104	-2.50361	MLOC_57877	HV42173G00010
A_13_P299837	-15.9572	-3.99614	MLOC_57881	HV42177G00010
A_13_P190294	-8.97161	-3.16537	MLOC_57925	HV42218G00010
A_13_P264457	-145.249	-7.18239	MLOC_57969	HV42244G00010
A_13_P101395	-3.40063	-1.7658	MLOC_57977	HV42249G00020
A_13_P022916	-19.5152	-4.28652	MLOC_58017	HV42273G00010
A_13_P076721	-3.88678	-1.95857	MLOC_58032	HV42282G00010
A_13_P016496	-3.63196	-1.86075	MLOC_58041	HV42298G00010
A_13_P499244	-3.84091	-1.94145	MLOC_58041	HV42298G00010
A_13_P176040	-13.2042	-3.72293	MLOC_58044	HV42301G00010
A_13_P170255	-113.31	-6.82413	MLOC_58046	HV42302G00010
A_13_P444483	-3.33376	-1.73715	MLOC_58067	HV42316G00020
A_13_P100930	-7.20369	-2.84874	MLOC_58153	HV42393G00010
A_13_P160475	-54.4739	-5.76749	MLOC_58156	HV42399G00010
A_13_P160480	-56.7071	-5.82546	MLOC_58156	HV42399G00010
A_13_P400610	-3.49905	-1.80696	MLOC_58242	HV42478G00010
A_13_P129935	-45.0364	-5.49302	MLOC_58262	HV42496G00010
A_13_P180044	-5.15221	-2.36519	MLOC_58356	HV42590G00010
A_13_P558234	-38.0901	-5.25134	MLOC_58358	HV42593G00010
A_13_P194709	-9.06351	-3.18007	MLOC_58410	HV42643G00010
A_13_P179794	-29.3748	-4.8765	MLOC_58410	HV42643G00010
A_13_P429296	-8.94011	-3.16029	MLOC_58411	HV42643G00020
A_13_P461503	-309.614	-8.27433	MLOC_58420	HV42646G00010
A_13_P222319	-3.55876	-1.83137	MLOC_58487	HV42708G00010
A_13_P088681	-5.74113	-2.52134	MLOC_58493	HV42720G00010
A_13_P293602	-45.6617	-5.51291	MLOC_58520	HV42743G00010
A_13_P124370	-3.10568	-1.63491	MLOC_58581	HV42798G00010
A_13_P327607	-3.31907	-1.73078	MLOC_58610	HV42822G00010
A_13_P081661	-3.27844	-1.71301	MLOC_58614	HV42822G00020
A_13_P034351	-86.3647	-6.43237	MLOC_58639	HV42846G00010
A_13_P091650	-166.121	-7.37609	MLOC_58639	HV42846G00010
A_13_P419605	-4.63331	-2.21204	MLOC_58678	HV42880G00010
A_13_P158850	-3.31487	-1.72895	MLOC_58681	HV42881G00010
A_13_P460228	-34.6192	-5.1135	MLOC_58691	HV42894G00010
A_13_P004761	-7.84671	-2.97209	MLOC_58795	HV43005G00010
A_13_P135985	-3.5406	-1.82399	MLOC_58803	HV43015G00010
A_13_P135990	-5.08188	-2.34536	MLOC_58803	HV43015G00010
A_13_P285074	-5.34801	-2.419	MLOC_58812	HV43024G00010
A_13_P208339	-3.59119	-1.84446	MLOC_58820	HV43035G00010
A_13_P532204	-8.63818	-3.11073	MLOC_58820	HV43035G00010
A_13_P099030	-43.0828	-5.42904	MLOC_58830	HV43039G00030
A_13_P398761	-5.10074	-2.35071	MLOC_58855	HV43057G00010
A_13_P120560	-6.41977	-2.68252	MLOC_58872	HV43071G00010
A_13_P084621	-7.08698	-2.82517	MLOC_58872	HV43071G00010
A_13_P397955	-7.33142	-2.87409	MLOC_58872	HV43071G00010
A_13_P454518	-12.6998	-3.66673	MLOC_58896	HV43088G00010
A_13_P199149	-163.599	-7.35402	MLOC_58896	HV43088G00010
A_13_P085021	-6.56988	-2.71587	MLOC_58899	HV43093G00010
A_13_P171740	-3.35854	-1.74784	MLOC_58901	HV43095G00010
A_13_P572724	-36.152	-5.17601	MLOC_58922	HV43113G00030
A_13_P198854	-12.9048	-3.68984	MLOC_58935	HV43124G00010
A_13_P277774	-5.06726	-2.34121	MLOC_58958	HV43152G00010
A_13_P275004	-10.9412	-3.45169	MLOC_59002	HV43189G00010
A_13_P483565	-5.02575	-2.32934	MLOC_59035	HV43211G00010
A_13_P212914	-4.51244	-2.17391	MLOC_59040	HV43216G00010
A_13_P086786	-5.1236	-2.35716	MLOC_59040	HV43216G00010
A_13_P461608	-3.13868	-1.65016	MLOC_59068	HV43238G00020
A_13_P136670	-3.42474	-1.776	MLOC_59068	HV43238G00020
A_13_P127365	-4.92943	-2.30142	MLOC_59071	HV43243G00010
A_13_P090071	-8.56591	-3.09861	MLOC_59071	HV43243G00010
A_13_P549424	-9.82612	-3.29662	MLOC_59075	HV43248G00010
A_13_P445468	-4.09458	-2.03372	MLOC_59102	HV43266G00010
A_13_P010326	-7.60905	-2.92772	MLOC_59102	HV43266G00010
A_13_P355372	-7.81383	-2.96603	MLOC_59102	HV43266G00010
A_13_P146740	-9.93308	-3.31224	MLOC_59102	HV43266G00010
A_13_P440686	-3.80145	-1.92655	MLOC_59128	HV432880G00010
A_13_P484400	-4.40517	-2.1392	MLOC_59161	HV43321G00010
A_13_P396050	-5.60576	-2.48691	MLOC_59161	HV43321G00010
A_13_P154265	-35.7231	-5.15878	MLOC_59252	HV43410G00010
A_13_P570689	-8.39167	-3.06896	MLOC_59269	HV43420G00010
A_13_P023261	-54.346	-5.7641	MLOC_59269	HV43420G00010
A_13_P089446	-14.8085	-3.88836	MLOC_59282	HV43426G00010
A_13_P201854	-24.3621	-4.60657	MLOC_59289	HV43435G00010
A_13_P042371	-922.914	-9.85005	MLOC_59289	HV43435G00010
A_13_P185759	-9.35521	-3.22577	MLOC_59305	HV43456G00010
A_13_P179774	-4.53295	-2.18045	MLOC_59321	HV43475G00010
A_13_P091051	-17.4959	-4.12895	MLOC_59369	HV43519G00020
A_13_P550184	-3.27285	-1.71055	MLOC_59370	HV43520G00010
A_13_P227319	-3.48955	-1.80304	MLOC_59370	HV43520G00010
A_13_P248548	-3.72336	-1.89661	MLOC_59370	HV43520G00010
A_13_P122125	-4.16693	-2.05898	MLOC_59370	HV43520G00010
A_13_P122130	-4.20395	-2.07174	MLOC_59370	HV43520G00010
A_13_P012161	-4.59862	-2.2012	MLOC_59370	HV43520G00010
A_13_P122135	-4.79176	-2.26056	MLOC_59370	HV43520G00010
A_13_P101175	-3.68057	-1.87993	MLOC_59382	HV43530G00010
A_13_P169535	-4.72126	-2.23917	MLOC_59390	HV43539G00010
A_13_P459063	-3.40935	-1.7695	MLOC_59401	HV43557G00010
A_13_P102890	-5.29363	-2.40426	MLOC_59401	HV43557G00010
A_13_P135540	-5.81428	-2.5396	MLOC_59538	HV43699G00010
A_13_P083341	-4.01527	-2.0055	MLOC_59555	HV43709G00010
A_13_P579869	-3.47804	-1.79828	MLOC_59596	HV43747G00010
A_13_P150915	-4.09339	-2.0333	MLOC_59596	HV43747G00010
A_13_P181834	-6.22277	-2.63756	MLOC_59613	HV43767G00010
A_13_P152065	-49.5125	-5.62972	MLOC_59629	HV43775G00010
A_13_P441271	-5.41846	-2.43788	MLOC_59653	HV43795G00010
A_13_P463143	-18.4222	-4.20338	MLOC_59653	HV43795G00010
A_13_P148595	-7.23748	-2.85549	MLOC_59654	HV43795G00020
A_13_P235544	-7.49988	-2.90687	MLOC_59654	HV43795G00020
A_13_P309407	-7.63405	-2.93245	MLOC_59654	HV43795G00020
A_13_P023176	-53.8135	-5.7499	MLOC_59663	HV43800G00010
A_13_P212044	-59.1087	-5.8853	MLOC_59663	HV43800G00010
A_13_P054661	-3.19023	-1.67366	MLOC_59686	HV43824G00010
A_13_P245971	-10.5804	-3.40332	MLOC_59698	HV438357G00010
A_13_P089961	-10.6614	-3.41433	MLOC_59698	HV438357G00010
A_13_P307097	-20.0129	-4.32286	MLOC_59726	HV43862G00010
A_13_P186234	-3.51694	-1.81432	MLOC_59797	HV43925G00010
A_13_P459983	-332.584	-8.37757	MLOC_59803	HV43926G00010
A_13_P077566	-5.16328	-2.36829	MLOC_59831	HV43946G00010
A_13_P170305	-22.6979	-4.50449	MLOC_59831	HV43946G00010
A_13_P100895	-7.62351	-2.93045	MLOC_59972	HV44077G00010
A_13_P554049	-4.53715	-2.18179	MLOC_59982	HV44085G00010
A_13_P002651	-51.8782	-5.69706	MLOC_60022	HV44129G00010
A_13_P072831	-5.97418	-2.57874	MLOC_60045	HV44147G00010
A_13_P057671	-8.34895	-3.06159	MLOC_60090	HV44182G00010
A_13_P207054	-5.78576	-2.53251	MLOC_60115	HV44197G00010
A_13_P438961	-11.711	-3.5498	MLOC_60168	HV44206G00010
A_13_P612302	-3.98452	-1.99441	MLOC_60217	HV44216G00010
A_13_P035966	-7.32794	-2.87341	MLOC_60217	HV44216G00010
A_13_P274719	-68.1929	-6.09155	MLOC_60240	HV442214G00010
A_13_P549454	-10.0266	-3.32576	MLOC_60266	HV44235G00010
A_13_P074856	-3.22056	-1.68731	MLOC_60358	HV44311G00010
A_13_P272804	-3.24084	-1.69637	MLOC_60358	HV44311G00010
A_13_P552064	-5.99623	-2.58406	MLOC_60371	HV44321G00010
A_13_P404345	-10.0653	-3.33132	MLOC_60412	HV44366G00010
A_13_P137030	-128.258	-7.0029	MLOC_60412	HV44366G00010
A_13_P547134	-404.455	-8.65984	MLOC_60412	HV44366G00010
A_13_P137035	-411.401	-8.6844	MLOC_60412	HV44366G00010
A_13_P064931	-1041.73	-10.0248	MLOC_60412	HV44366G00010
A_13_P580254	-3.51125	-1.81198	MLOC_60431	HV44379G00010
A_13_P098220	-10.8382	-3.43805	MLOC_60445	HV44401G00010
A_13_P106780	-14.3203	-3.83999	MLOC_60474	HV44440G00010
A_13_P462853	-32.0308	-5.00139	MLOC_60492	HV44460G00020
A_13_P106990	-22.2115	-4.47323	MLOC_60499	HV44464G00010
A_13_P527069	-24.308	-4.60336	MLOC_60499	HV44464G00010
A_13_P568719	-6.87363	-2.78107	MLOC_60577	HV44546G00010
A_13_P582129	-25.3724	-4.66519	MLOC_60617	HV44587G00010
A_13_P076766	-5.55135	-2.47284	MLOC_60618	HV44590G00010
A_13_P003576	-10.3299	-3.36876	MLOC_60624	HV44599G00010
A_13_P403635	-22.1211	-4.46735	MLOC_60633	HV44602G00010
A_13_P210679	-69.3135	-6.11507	MLOC_60633	HV44602G00010
A_13_P029171	-97.8334	-6.61226	MLOC_60633	HV44602G00010
A_13_P163255	-7.35252	-2.87824	MLOC_60635	HV44604G00010
A_13_P567494	-46.5432	-5.5405	MLOC_60694	HV44673G00020
A_13_P035231	-12.3028	-3.62091	MLOC_60720	HV44702G00010
A_13_P031466	-7.5604	-2.91846	MLOC_60742	HV44724G00010
A_13_P165790	-6.44112	-2.68731	MLOC_60758	HV44737G00010
A_13_P586449	-3.87962	-1.95591	MLOC_60761	HV44745G00010
A_13_P520889	-154.44	-7.2709	MLOC_60793	HV44786G00010
A_13_P489390	-22.593	-4.4978	MLOC_60802	HV44798G00010
A_13_P402942	-208.773	-7.70579	MLOC_60802	HV44798G00010
A_13_P026666	-7.80503	-2.96441	MLOC_60803	HV44799G00010
A_13_P062046	-18.2927	-4.1932	MLOC_60948	HV44933G00010
A_13_P030511	-6.71944	-2.74834	MLOC_60958	HV44942G00010
A_13_P097160	-20.571	-4.36254	MLOC_60972	HV44953G00020
A_13_P183989	-7.02625	-2.81276	MLOC_60975	HV44956G00010
A_13_P429606	-13.1521	-3.71722	MLOC_60975	HV44956G00010
A_13_P112845	-3.33373	-1.73714	MLOC_60992	HV44980G00010
A_13_P526754	-3.84832	-1.94423	MLOC_60992	HV44980G00010
A_13_P578214	-137.07	-7.09877	MLOC_61000	HV44988G00010
A_13_P108040	-10.9091	-3.44746	MLOC_61008	HV45000G00010
A_13_P007641	-3.69034	-1.88375	MLOC_61021	HV45012G00010
A_13_P408346	-3.14584	-1.65345	MLOC_61026	HV45017G00010
A_13_P535244	-3.39355	-1.76279	MLOC_61026	HV45017G00010
A_13_P221829	-6.62799	-2.72857	MLOC_61062	HV45050G00010
A_13_P161955	-7.7116	-2.94703	MLOC_61062	HV45050G00010
A_13_P137405	-3.20281	-1.67934	MLOC_61068	HV45067G00010
A_13_P170925	-9.90437	-3.30807	MLOC_61076	HV45075G00010
A_13_P566799	-7.84319	-2.97144	MLOC_61077	HV45076G00010
A_13_P366852	-3.03306	-1.60078	MLOC_61106	HV45117G00020
A_13_P281899	-3.11827	-1.64074	MLOC_61135	HV45144G00010
A_13_P106630	-3.81432	-1.93143	MLOC_61166	HV45174G00010
A_13_P443523	-5.69025	-2.50849	MLOC_61170	HV45176G00010
A_13_P401240	-5.84608	-2.54747	MLOC_61170	HV45176G00010
A_13_P172135	-3.26182	-1.70568	MLOC_61186	HV45207G00010
A_13_P550949	-3.90282	-1.96452	MLOC_61186	HV45207G00010
A_13_P211444	-5.44193	-2.44412	MLOC_61201	HV45252G00010
A_13_P459698	-31.8041	-4.99114	MLOC_61206	HV45263G00010
A_13_P173115	-41.5428	-5.37653	MLOC_61217	HV45276G00010
A_13_P213519	-22.0857	-4.46504	MLOC_61224	HV45285G00010
A_13_P056756	-4.15384	-2.05445	MLOC_61352	HV45407G00010
A_13_P570089	-481.843	-8.91242	MLOC_61360	HV45426G00010
A_13_P583989	-53.6039	-5.74427	MLOC_61361	HV45426G00020
A_13_P516834	-3.47297	-1.79617	MLOC_61366	HV45434G00010
A_13_P184049	-3.94566	-1.98027	MLOC_61378	HV45441G00010
A_13_P580834	-3.97149	-1.98968	MLOC_61378	HV45441G00010
A_13_P251537	-5.12236	-2.35681	MLOC_61378	HV45441G00010
A_13_P027141	-5.53691	-2.46908	MLOC_61378	HV45441G00010
A_13_P559964	-13.2208	-3.72473	MLOC_61378	HV45441G00010
A_13_P572914	-17.2782	-4.11088	MLOC_61492	HV45564G00010
A_13_P248188	-4.05618	-2.02012	MLOC_61512	HV45582G00020
A_13_P234494	-3.47174	-1.79566	MLOC_61533	HV45606G00010
A_13_P246036	-3.8788	-1.95561	MLOC_61533	HV45606G00010
A_13_P392900	-3.91836	-1.97025	MLOC_61533	HV45606G00010
A_13_P242830	-4.04424	-2.01587	MLOC_61533	HV45606G00010
A_13_P221664	-4.35936	-2.12412	MLOC_61634	HV45711G00010
A_13_P087136	-4.00541	-2.00195	MLOC_61652	HV45720G00010
A_13_P565314	-8.68034	-3.11775	MLOC_61730	HV45813G00010
A_13_P292207	-5.13802	-2.36121	MLOC_61753	HV45838G00020
A_13_P061111	-3.55198	-1.82863	MLOC_61765	HV45846G00010
A_13_P461083	-37.2032	-5.21736	MLOC_61784	HV45861G00020
A_13_P431891	-3.31579	-1.72935	MLOC_61785	HV45862G00010
A_13_P241552	-4.26115	-2.09124	MLOC_61785	HV45862G00010
A_13_P556254	-3.35228	-1.74514	MLOC_61793	HV45867G00010
A_13_P166780	-10.616	-3.40816	MLOC_61836	HV459137G00010
A_13_P196309	-16.2415	-4.02161	MLOC_61912	HV45987G00010
A_13_P089741	-3.49395	-1.80486	MLOC_61944	HV46028G00010
A_13_P488260	-3.83692	-1.93995	MLOC_61959	HV46049G00010
A_13_P321777	-4.45577	-2.15567	MLOC_61959	HV46049G00010
A_13_P199649	-11.461	-3.51866	MLOC_61971	HV460576G00010
A_13_P206969	-14.007	-3.80807	MLOC_62021	HV46117G00010
A_13_P548464	-3.29817	-1.72166	MLOC_62041	HV46134G00010
A_13_P097725	-7.00777	-2.80896	MLOC_62101	HV46194G00010
A_13_P410497	-3.09469	-1.6298	MLOC_62113	HV46209G00010
A_13_P125500	-3.39738	-1.76442	MLOC_62137	HV46232G00010
A_13_P577354	-3.91942	-1.97064	MLOC_62137	HV46232G00010
A_13_P549294	-7.73308	-2.95104	MLOC_62198	HV46288G00010
A_13_P039666	-3.51387	-1.81306	MLOC_62210	HV46299G00010
A_13_P004461	-3.6581	-1.8711	MLOC_62211	HV46300G00010
A_13_P149555	-5.80872	-2.53822	MLOC_62211	HV46300G00010
A_13_P224269	-6.06655	-2.60088	MLOC_62256	HV46356G00010
A_13_P238136	-3.19753	-1.67696	MLOC_62261	HV463600G00010
A_13_P238681	-6.32234	-2.66046	MLOC_62261	HV463600G00010
A_13_P459303	-16.8964	-4.07864	MLOC_62332	HV46449G00030
A_13_P262717	-28.7769	-4.84684	MLOC_62394	HV46519G00010
A_13_P282734	-38.1457	-5.25345	MLOC_62394	HV46519G00010
A_13_P247998	-5.16344	-2.36833	MLOC_62411	HV46536G00010
A_13_P116520	-9.62409	-3.26665	MLOC_62417	HV46541G00010
A_13_P487625	-4.15019	-2.05318	MLOC_62464	HV46591G00010
A_13_P197134	-5.93195	-2.56851	MLOC_62464	HV46591G00010
A_13_P396415	-8.3989	-3.0702	MLOC_62475	HV466018G00010
A_13_P009126	-11.054	-3.4665	MLOC_62475	HV466018G00010
A_13_P102325	-4.20673	-2.0727	MLOC_62487	HV46611G00010
A_13_P545017	-38.2163	-5.25612	MLOC_62541	HV46684G00010
A_13_P043111	-38.6238	-5.27142	MLOC_62541	HV46684G00010
A_13_P287439	-4.91367	-2.2968	MLOC_62563	HV46702G00010
A_13_P039441	-4.97625	-2.31506	MLOC_62563	HV46702G00010
A_13_P397380	-62.2379	-5.95972	MLOC_62565	HV46706G00010
A_13_P206944	-4.80029	-2.26312	MLOC_62589	HV46730G00010
A_13_P511829	-8.47065	-3.08247	MLOC_62617	HV46762G00010
A_13_P200494	-5.80881	-2.53824	MLOC_62649	HV46809G00010
A_13_P446188	-82.9389	-6.37398	MLOC_62657	HV46818G00020
A_13_P167680	-9.3962	-3.23208	MLOC_62671	HV46837G00010
A_13_P483445	-3.40809	-1.76896	MLOC_62700	HV46873G00010
A_13_P248713	-3.35968	-1.74832	MLOC_62730	HV46908G00010
A_13_P146665	-3.50565	-1.80968	MLOC_62730	HV46908G00010
A_13_P007766	-11.7692	-3.55695	MLOC_62754	HV46932G00010
A_13_P408911	-3.40792	-1.76889	MLOC_62778	HV46953G00010
A_13_P084031	-3.44112	-1.78288	MLOC_62778	HV46953G00010
A_13_P211754	-3.57652	-1.83856	MLOC_62778	HV46953G00010
A_13_P463303	-3.64011	-1.86398	MLOC_62778	HV46953G00010
A_13_P255197	-4.0408	-2.01464	MLOC_62778	HV46953G00010
A_13_P250174	-4.25544	-2.08931	MLOC_62833	HV47014G00010
A_13_P127990	-5.16472	-2.36869	MLOC_62833	HV47014G00010
A_13_P150115	-8.96566	-3.16441	MLOC_62874	HV47053G00010
A_13_P442014	-11.287	-3.49659	MLOC_62874	HV47053G00010
A_13_P537994	-5.75938	-2.52591	MLOC_62889	HV47066G00010
A_13_P102230	-7.76586	-2.95715	MLOC_62889	HV47066G00010
A_13_P559214	-4.66488	-2.22184	MLOC_62927	HV47103G00010
A_13_P367912	-3.18163	-1.66977	MLOC_62965	HV47136G00010
A_13_P129720	-3.50386	-1.80894	MLOC_62965	HV47136G00010
A_13_P170815	-4.22518	-2.07901	MLOC_62969	HV47141G00020
A_13_P417310	-4.27825	-2.09702	MLOC_62969	HV47141G00020
A_13_P233899	-16.584	-4.05172	MLOC_63000	HV47179G00010
A_13_P024016	-167.183	-7.38528	MLOC_63015	HV47198G00010
A_13_P461613	-16.2333	-4.02089	MLOC_63061	HV47236G00020
A_13_P472238	-3.55172	-1.82852	MLOC_63062	HV47238G00010
A_13_P184104	-5.2312	-2.38714	MLOC_63062	HV47238G00010
A_13_P126370	-9.61009	-3.26455	MLOC_63125	HV47292G00020
A_13_P126380	-14.035	-3.81096	MLOC_63125	HV47292G00020
A_13_P439296	-16.2214	-4.01983	MLOC_63125	HV47292G00020
A_13_P554589	-4.51565	-2.17493	MLOC_63142	HV47318G00010
A_13_P463403	-7.70405	-2.94562	MLOC_63204	HV47379G00010
A_13_P519254	-4.44639	-2.15264	MLOC_63206	HV47382G00010
A_13_P177284	-3.36284	-1.74968	MLOC_63209	HV47394G00010
A_13_P414235	-3.08504	-1.62529	MLOC_63226	HV47408G00010
A_13_P198324	-3.01014	-1.58983	MLOC_63263	HV47436G00010
A_13_P176995	-4.0199	-2.00716	MLOC_63314	HV47476G00010
A_13_P102165	-12.2033	-3.6092	MLOC_63340	HV47502G00020
A_13_P003776	-5.24662	-2.39139	MLOC_63430	HV47584G00010
A_13_P009241	-3.60247	-1.84899	MLOC_63436	HV47588G00010
A_13_P148935	-3.84974	-1.94476	MLOC_63464	HV47611G00020
A_13_P242117	-3.2523	-1.70146	MLOC_63542	HV47689G00010
A_13_P103625	-9.42471	-3.23645	MLOC_63567	HV47715G00010
A_13_P485345	-5.11681	-2.35525	MLOC_63645	HV47798G00010
A_13_P401365	-3.097	-1.63087	MLOC_63678	HV47839G00010
A_13_P026886	-3.04025	-1.60419	MLOC_63702	HV47876G00010
A_13_P160415	-4.74305	-2.24581	MLOC_63706	HV47880G00010
A_13_P128720	-3.2073	-1.68136	MLOC_63724	HV47895G00010
A_13_P075051	-4.58247	-2.19613	MLOC_63741	HV47914G00010
A_13_P130315	-4.60107	-2.20197	MLOC_63741	HV47914G00010
A_13_P235004	-10.5946	-3.40526	MLOC_63760	HV47944G00010
A_13_P230859	-10.9958	-3.45889	MLOC_63760	HV47944G00010
A_13_P182514	-10.4479	-3.38514	MLOC_63766	HV47952G00010
A_13_P184849	-30.0224	-4.90797	MLOC_63778	HV47960G00010
A_13_P491550	-3.83035	-1.93748	MLOC_63781	HV47963G00020
A_13_P104690	-7.78146	-2.96004	MLOC_63789	HV47974G00010
A_13_P135480	-3.15816	-1.65908	MLOC_63812	HV47987G00020
A_13_P302597	-3.28066	-1.71399	MLOC_63812	HV47987G00020
A_13_P556994	-5.9736	-2.5786	MLOC_63880	HV48072G00010
A_13_P155535	-3.16003	-1.65994	MLOC_63879	HV48072G00020
A_13_P031986	-3.66563	-1.87406	MLOC_63891	HV48085G00010
A_13_P024301	-3.08745	-1.62641	MLOC_63894	HV48093G00010
A_13_P106280	-12.3472	-3.62611	MLOC_63939	HV48168G00010
A_13_P112595	-3.38367	-1.75859	MLOC_63951	HV48177G00010
A_13_P014141	-12.6383	-3.65973	MLOC_64004	HV48259G00010
A_13_P100055	-14.1176	-3.81942	MLOC_64016	HV48276G00010
A_13_P460778	-15.6613	-3.96914	MLOC_64016	HV48276G00010
A_13_P013931	-3.1456	-1.65333	MLOC_64033	HV48291G00020
A_13_P192794	-8.22334	-3.03972	MLOC_64046	HV48304G00010
A_13_P391152	-5.0691	-2.34173	MLOC_64050	HV48305G00010
A_13_P395155	-5.45295	-2.44704	MLOC_64050	HV48305G00010
A_13_P205684	-27.732	-4.79348	MLOC_64089	HV48350G00010
A_13_P157355	-6.98612	-2.80449	MLOC_64136	HV48408G00010
A_13_P487135	-4.25717	-2.08989	MLOC_64140	HV48411G00010
A_13_P225939	-34.8394	-5.12265	MLOC_64160	HV48440G00010
A_13_P232629	-7.14661	-2.83726	MLOC_64171	HV48446G00020
A_13_P192739	-4.05139	-2.01842	MLOC_64185	HV48466G00010
A_13_P145410	-7.87866	-2.97795	MLOC_64185	HV48466G00010
A_13_P159195	-18.2767	-4.19193	MLOC_64189	HV48473G00010
A_13_P539674	-5.48056	-2.45432	MLOC_64190	HV48473G00020
A_13_P535104	-9.94014	-3.31327	MLOC_64202	HV48495G00010
A_13_P491540	-18.2393	-4.18898	MLOC_64216	HV48507G00010
A_13_P069351	-24.8152	-4.63315	MLOC_64216	HV48507G00010
A_13_P500374	-38.9871	-5.28492	MLOC_64216	HV48507G00010
A_13_P133290	-3.20579	-1.68068	MLOC_64217	HV48508G00010
A_13_P101640	-4.62114	-2.20825	MLOC_64234	HV48524G00010
A_13_P082381	-110.686	-6.79033	MLOC_64235	HV48528G00010
A_13_P180714	-18.1506	-4.18194	MLOC_64257	HV48564G00010
A_13_P070936	-6.12172	-2.61394	MLOC_64337	HV48673G00010
A_13_P505329	-14.3295	-3.84091	MLOC_64350	HV48701G00010
A_13_P083066	-16.0404	-4.00364	MLOC_64350	HV48701G00010
A_13_P142655	-113.18	-6.82247	MLOC_64368	HV48724G00010
A_13_P439456	-40.5179	-5.34049	MLOC_64382	HV48746G00010
A_13_P168295	-4.97902	-2.31586	MLOC_64388	HV48750G00010
A_13_P162330	-12.2318	-3.61257	MLOC_64388	HV48750G00010
A_13_P074891	-13.1137	-3.713	MLOC_64388	HV48750G00010
A_13_P317697	-4.28749	-2.10013	MLOC_64398	HV48768G00010
A_13_P191739	-3.3269	-1.73418	MLOC_64416	HV48798G00010
A_13_P027026	-14.5419	-3.86214	MLOC_64485	HV48895G00010
A_13_P551589	-3.29795	-1.72157	MLOC_64520	HV48945G00020
A_13_P130195	-4.89466	-2.29121	MLOC_64555	HV48990G00010
A_13_P463923	-6.50549	-2.70166	MLOC_64555	HV48990G00010
A_13_P202349	-15.9845	-3.99861	MLOC_64556	HV48991G00010
A_13_P145050	-3.59935	-1.84774	MLOC_64588	HV49033G00010
A_13_P048456	-9.89981	-3.3074	MLOC_64597	HV49049G00010
A_13_P350132	-227.651	-7.83068	MLOC_64633	HV49116G00020
A_13_P228964	-3.20374	-1.67976	MLOC_64646	HV49145G00010
A_13_P010786	-5.62786	-2.49259	MLOC_64646	HV49145G00010
A_13_P571744	-4.56484	-2.19056	MLOC_64679	HV49178G00010
A_13_P036441	-9.48374	-3.24546	MLOC_64688	HV49195G00010
A_13_P229384	-3.0672	-1.61692	MLOC_64727	HV49244G00010
A_13_P006276	-6.13471	-2.617	MLOC_64727	HV49244G00010
A_13_P227024	-7.40968	-2.88941	MLOC_64727	HV49244G00010
A_13_P449178	-3.44249	-1.78345	MLOC_64743	HV49260G00010
A_13_P171065	-4.02764	-2.00993	MLOC_64799	HV49331G00010
A_13_P182074	-80.5692	-6.33216	MLOC_64805	HV49340G00010
A_13_P124540	-11.449	-3.51715	MLOC_64832	HV49380G00010
A_13_P167260	-5.705	-2.51223	MLOC_64838	HV49382G00010
A_13_P073791	-15.4452	-3.94909	MLOC_64852	HV49400G00010
A_13_P183884	-4.26	-2.09085	MLOC_64867	HV49437G00010
A_13_P162050	-10.6916	-3.4184	MLOC_64879	HV49454G00020
A_13_P224849	-6.16181	-2.62335	MLOC_64900	HV49473G00020
A_13_P072576	-9.74384	-3.28449	MLOC_64906	HV49487G00010
A_13_P579464	-6.9571	-2.79849	MLOC_64927	HV49520G00010
A_13_P056786	-7.00726	-2.80885	MLOC_64927	HV49520G00010
A_13_P232479	-7.54716	-2.91593	MLOC_64939	HV49536G00010
A_13_P126880	-7.60877	-2.92766	MLOC_64939	HV49536G00010
A_13_P518139	-8.19612	-3.03494	MLOC_64939	HV49536G00010
A_13_P102040	-3.53397	-1.82129	MLOC_64962	HV49566G00010
A_13_P067126	-14.214	-3.82924	MLOC_64975	HV49586G00010
A_13_P082201	-8.49364	-3.08638	MLOC_64981	HV49591G00010
A_13_P203429	-8.40464	-3.07119	MLOC_65003	HV49613G00010
A_13_P419160	-14.389	-3.8469	MLOC_65003	HV49613G00010
A_13_P225494	-22.0245	-4.46104	MLOC_65036	HV49656G00010
A_13_P509174	-3.39666	-1.76412	MLOC_65087	HV49735G00010
A_13_P016456	-3.1921	-1.6745	MLOC_65101	HV49753G00010
A_13_P153295	-72.682	-6.18353	MLOC_65113	HV49770G00010
A_13_P126855	-33.2381	-5.05476	MLOC_65114	HV49772G00010
A_13_P189929	-23.015	-4.5245	MLOC_65132	HV49790G00010
A_13_P459508	-15.885	-3.98959	MLOC_65128	HV49790G00020
A_13_P122945	-3.76988	-1.91452	MLOC_65189	HV49877G00010
A_13_P404566	-4.72482	-2.24026	MLOC_65216	HV49910G00020
A_13_P003556	-4.76664	-2.25297	MLOC_65216	HV49910G00020
A_13_P113480	-9.36001	-3.22651	MLOC_65225	HV49929G00010
A_13_P172715	-3.48504	-1.80117	MLOC_65248	HV49953G00010
A_13_P170540	-6.07652	-2.60324	MLOC_65283	HV50002G00010
A_13_P585839	-3.95567	-1.98392	MLOC_65292	HV50013G00010
A_13_P394075	-4.44651	-2.15267	MLOC_65304	HV50024G00010
A_13_P423341	-5.07743	-2.3441	MLOC_65304	HV50024G00010
A_13_P522339	-12.0868	-3.59537	MLOC_65309	HV50029G00010
A_13_P484120	-91.7165	-6.51911	MLOC_65371	HV50093G00010
A_13_P385747	-3.42905	-1.77781	MLOC_65378	HV50098G00010
A_13_P241136	-3.58427	-1.84168	MLOC_65378	HV50098G00010
A_13_P004161	-5.3669	-2.42409	MLOC_65385	HV50105G00010
A_13_P282349	-7.87068	-2.97649	MLOC_65398	HV50130G00010
A_13_P150635	-3.6877	-1.88272	MLOC_65400	HV50132G00010
A_13_P065661	-5.50822	-2.46159	MLOC_65434	HV50180G00020
A_13_P139215	-35.3878	-5.14518	MLOC_65439	HV50183G00010
A_13_P234644	-4.9713	-2.31362	MLOC_65469	HV50235G00010
A_13_P133870	-5.56183	-2.47556	MLOC_65469	HV50235G00010
A_13_P644049	-3.53482	-1.82164	MLOC_65477	HV50241G00010
A_13_P598419	-4.838	-2.27441	MLOC_65477	HV50241G00010
A_13_P592754	-5.03992	-2.3334	MLOC_65477	HV50241G00010
A_13_P000086	-5.21536	-2.38277	MLOC_65477	HV50241G00010
A_13_P114715	-5.8596	-2.5508	MLOC_65477	HV50241G00010
A_13_P100355	-6.05152	-2.5973	MLOC_65480	HV50249G00010
A_13_P557414	-3.14999	-1.65535	MLOC_65513	HV50289G00010
A_13_P075506	-3.52933	-1.81939	MLOC_65513	HV50289G00010
A_13_P586559	-4.94107	-2.30482	MLOC_65523	HV50299G00010
A_13_P564169	-12.9518	-3.69508	MLOC_65526	HV50300G00010
A_13_P029576	-3.07654	-1.62131	MLOC_65527	HV50300G00020
A_13_P154940	-7.88308	-2.97876	MLOC_65527	HV50300G00020
A_13_P480500	-11.0288	-3.4632	MLOC_65527	HV50300G00020
A_13_P202574	-11.4137	-3.51269	MLOC_65527	HV50300G00020
A_13_P058801	-12.4506	-3.63814	MLOC_65527	HV50300G00020
A_13_P157285	-3.21896	-1.68659	MLOC_65534	HV50306G00010
A_13_P398156	-5.99147	-2.58291	MLOC_65636	HV50464G00030
A_13_P141390	-29.8204	-4.89823	MLOC_65639	HV50465G00020
A_13_P295502	-3.15248	-1.65649	MLOC_65661	HV50489G00020
A_13_P022481	-3.83535	-1.93936	MLOC_65661	HV50489G00020
A_13_P084936	-3.38053	-1.75725	MLOC_65700	HV50542G00010
A_13_P597329	-7.60699	-2.92733	MLOC_65700	HV50542G00010
A_13_P170935	-5.19403	-2.37685	MLOC_65709	HV50554G00010
A_13_P191769	-11.7719	-3.55727	MLOC_65736	HV50593G00010
A_13_P180854	-48.2324	-5.59193	MLOC_65740	HV50603G00010
A_13_P131725	-3.4796	-1.79892	MLOC_65765	HV50638G00010
A_13_P189384	-3.82745	-1.93638	MLOC_65767	HV50639G00010
A_13_P156185	-7.31664	-2.87118	MLOC_65780	HV50655G00010
A_13_P026866	-7.48697	-2.90438	MLOC_65903	HV50856G00010
A_13_P226384	-82.3913	-6.36442	MLOC_65908	HV50860G00010
A_13_P108035	-15.3937	-3.94427	MLOC_65945	HV50920G00010
A_13_P026461	-12.3809	-3.63004	MLOC_65981	HV509674G00010
A_13_P182564	-5.2957	-2.40482	MLOC_66063	HV51060G00010
A_13_P435496	-6.10857	-2.61083	MLOC_66063	HV51060G00010
A_13_P008441	-7.66774	-2.9388	MLOC_66063	HV51060G00010
A_13_P482230	-247.425	-7.95085	MLOC_66081	HV51079G00010
A_13_P461468	-258.321	-8.01302	MLOC_66081	HV51079G00010
A_13_P157085	-9.51814	-3.25068	MLOC_66090	HV51090G00010
A_13_P573349	-3.55953	-1.83169	MLOC_66099	HV51098G00010
A_13_P069986	-4.33373	-2.11561	MLOC_66120	HV51128G00010
A_13_P165480	-5.91983	-2.56556	MLOC_66120	HV51128G00010
A_13_P204094	-3.81516	-1.93175	MLOC_66269	HV51316G00010
A_13_P145045	-4.00111	-2.0004	MLOC_66289	HV51352G00010
A_13_P301672	-4.11746	-2.04175	MLOC_66289	HV51352G00010
A_13_P535154	-3.57093	-1.8363	MLOC_66290	HV51352G00020
A_13_P482035	-18.3079	-4.1944	MLOC_66302	HV51362G00010
A_13_P185094	-5.40221	-2.43355	MLOC_66335	HV51393G00010
A_13_P184949	-4.67687	-2.22554	MLOC_66376	HV51477G00010
A_13_P068431	-62.749	-5.97152	MLOC_66404	HV51511G00010
A_13_P058966	-9.91399	-3.30947	MLOC_66417	HV51530G00010
A_13_P164215	-3.73208	-1.89998	MLOC_66431	HV51547G00010
A_13_P404315	-12.4494	-3.63801	MLOC_66445	HV51565G00010
A_13_P478145	-4.77724	-2.25618	MLOC_66485	HV51624G00010
A_13_P454333	-3.59204	-1.8448	MLOC_66511	HV51679G00010
A_13_P453873	-3.6791	-1.87935	MLOC_66511	HV51679G00010
A_13_P393585	-3.97744	-1.99184	MLOC_66511	HV51679G00010
A_13_P227579	-4.18852	-2.06644	MLOC_66511	HV51679G00010
A_13_P391417	-4.19791	-2.06967	MLOC_66511	HV51679G00010
A_13_P448828	-4.42428	-2.14544	MLOC_66511	HV51679G00010
A_13_P473623	-4.71079	-2.23597	MLOC_66511	HV51679G00010
A_13_P440731	-4.84994	-2.27797	MLOC_66511	HV51679G00010
A_13_P285149	-6.01619	-2.58885	MLOC_66511	HV51679G00010
A_13_P236289	-7.26037	-2.86004	MLOC_66511	HV51679G00010
A_13_P233309	-7.48473	-2.90395	MLOC_66511	HV51679G00010
A_13_P233544	-7.49604	-2.90613	MLOC_66511	HV51679G00010
A_13_P268992	-7.59681	-2.92539	MLOC_66511	HV51679G00010
A_13_P002586	-7.86075	-2.97467	MLOC_66511	HV51679G00010
A_13_P225369	-7.87149	-2.97664	MLOC_66511	HV51679G00010
A_13_P245774	-7.9584	-2.99248	MLOC_66511	HV51679G00010
A_13_P393395	-8.13172	-3.02356	MLOC_66511	HV51679G00010
A_13_P224424	-8.38249	-3.06738	MLOC_66511	HV51679G00010
A_13_P402435	-8.63379	-3.10999	MLOC_66511	HV51679G00010
A_13_P482135	-8.85173	-3.14596	MLOC_66511	HV51679G00010
A_13_P211594	-9.07405	-3.18175	MLOC_66511	HV51679G00010
A_13_P390392	-9.84891	-3.29996	MLOC_66511	HV51679G00010
A_13_P122015	-10.947	-3.45246	MLOC_66511	HV51679G00010
A_13_P050456	-7.73701	-2.95178	MLOC_66521	HV51702G00010
A_13_P529224	-27.0962	-4.76002	MLOC_66521	HV51702G00010
A_13_P135090	-3.645	-1.86592	MLOC_66534	HV51721G00020
A_13_P385722	-4.51402	-2.17441	MLOC_66568	HV51765G00010
A_13_P019236	-8.091	-3.01632	MLOC_66568	HV51765G00010
A_13_P555724	-3.87838	-1.95545	MLOC_66578	HV51776G00010
A_13_P102055	-44.982	-5.49127	MLOC_66578	HV51776G00010
A_13_P442429	-5.87217	-2.55389	MLOC_66606	HV51828G00010
A_13_P499204	-6.6363	-2.73038	MLOC_66606	HV51828G00010
A_13_P098945	-4.29685	-2.10328	MLOC_66618	HV51854G00010
A_13_P479735	-3.51556	-1.81376	MLOC_66657	HV51915G00010
A_13_P179169	-3.81057	-1.93001	MLOC_66658	HV51915G00020
A_13_P021216	-15.4211	-3.94684	MLOC_66742	HV52042G00010
A_13_P161065	-4.07716	-2.02756	MLOC_66757	HV52062G00010
A_13_P054491	-12.4297	-3.63572	MLOC_66760	HV52068G00010
A_13_P570484	-7.93005	-2.98733	MLOC_66780	HV52103G00010
A_13_P568969	-6.59764	-2.72195	MLOC_66781	HV52104G00010
A_13_P044541	-26.1001	-4.70598	MLOC_66788	HV52109G00020
A_13_P075526	-16.2125	-4.01903	MLOC_66806	HV52137G00010
A_13_P135430	-56.6233	-5.82332	MLOC_66806	HV52137G00010
A_13_P075531	-3.18685	-1.67213	MLOC_66817	HV52149G00010
A_13_P554469	-8.70735	-3.12223	MLOC_66846	HV52174G00010
A_13_P203734	-3.91924	-1.97057	MLOC_66849	HV52182G00010
A_13_P111350	-4.05875	-2.02103	MLOC_66855	HV52188G00010
A_13_P008231	-5.33389	-2.41519	MLOC_66987	HV52406G00010
A_13_P358152	-10.1062	-3.33717	MLOC_66987	HV52406G00010
A_13_P398040	-21.5361	-4.42868	MLOC_66989	HV52406G00020
A_13_P357897	-4.71615	-2.23761	MLOC_67049	HV52484G00010
A_13_P295787	-4.99361	-2.32008	MLOC_67049	HV52484G00010
A_13_P121195	-5.64258	-2.49635	MLOC_67049	HV52484G00010
A_13_P164810	-3.14983	-1.65527	MLOC_67120	HV52602G00010
A_13_P537214	-4.30976	-2.10761	MLOC_67126	HV52606G00030
A_13_P148915	-4.58098	-2.19566	MLOC_67126	HV52606G00030
A_13_P148920	-5.86123	-2.5512	MLOC_67126	HV52606G00030
A_13_P229264	-4.1086	-2.03865	MLOC_67163	HV52655G00010
A_13_P409051	-8.15664	-3.02798	MLOC_67216	HV52734G00010
A_13_P411645	-5.32781	-2.41354	MLOC_67220	HV52743G00010
A_13_P236393	-4.17155	-2.06059	MLOC_67224	HV52745G00010
A_13_P000491	-5.52235	-2.46528	MLOC_67224	HV52745G00010
A_13_P571429	-17.8573	-4.15844	MLOC_67233	HV52761G00020
A_13_P217999	-4.22919	-2.08038	MLOC_67234	HV52761G00030
A_13_P537104	-5.01998	-2.32768	MLOC_67234	HV52761G00030
A_13_P104750	-7.40348	-2.8882	MLOC_67234	HV52761G00030
A_13_P144460	-4.16706	-2.05903	MLOC_67236	HV52764G00010
A_13_P031031	-13.5113	-3.7561	MLOC_67247	HV52779G00010
A_13_P563269	-4.34696	-2.12001	MLOC_67256	HV52790G00010
A_13_P010656	-6.35613	-2.66815	MLOC_67256	HV52790G00010
A_13_P141665	-6.53246	-2.70763	MLOC_67256	HV52790G00010
A_13_P463098	-48.6453	-5.60423	MLOC_67268	HV52805G00010
A_13_P049381	-4.37414	-2.129	MLOC_67284	HV52827G00020
A_13_P089276	-7.329	-2.87362	MLOC_67284	HV52827G00020
A_13_P133280	-3.14269	-1.652	MLOC_67296	HV52851G00010
A_13_P073341	-60.0429	-5.90792	MLOC_67310	HV52881G00010
A_13_P402005	-3.52462	-1.81747	MLOC_67317	HV52889G00010
A_13_P568739	-4.24738	-2.08657	MLOC_67381	HV53012G00010
A_13_P108565	-4.9298	-2.30153	MLOC_67385	HV53018G00010
A_13_P172010	-7.89496	-2.98093	MLOC_67418	HV53063G00010
A_13_P180479	-8.92411	-3.15771	MLOC_67418	HV53063G00010
A_13_P476818	-5.73568	-2.51996	MLOC_67450	HV53102G00010
A_13_P528084	-9.49453	-3.2471	MLOC_67450	HV53102G00010
A_13_P436031	-18.8576	-4.23708	MLOC_67450	HV53102G00010
A_13_P162025	-3.04318	-1.60558	MLOC_67455	HV53106G00010
A_13_P123665	-36.2302	-5.17912	MLOC_67524	HV53224G00010
A_13_P105220	-13.4557	-3.75014	MLOC_67537	HV53238G00010
A_13_P071341	-21.9908	-4.45883	MLOC_67541	HV53240G00010
A_13_P029176	-7.21275	-2.85055	MLOC_67712	HV53500G00010
A_13_P164635	-11.7736	-3.55748	MLOC_67740	HV53539G00010
A_13_P161265	-5.56171	-2.47553	MLOC_67778	HV53619G00010
A_13_P432021	-16.0912	-4.0082	MLOC_67798	HV53642G00010
A_13_P131765	-3.10868	-1.6363	MLOC_67805	HV53659G00010
A_13_P272819	-3.19594	-1.67624	MLOC_67805	HV53659G00010
A_13_P131770	-3.25481	-1.70257	MLOC_67805	HV53659G00010
A_13_P107670	-12.268	-3.61683	MLOC_67826	HV53710G00010
A_13_P481220	-3.0909	-1.62803	MLOC_67879	HV53819G00010
A_13_P090966	-20.8658	-4.38307	MLOC_67879	HV53819G00010
A_13_P169305	-40.9733	-5.35661	MLOC_68012	HV54060G00010
A_13_P174765	-3.20373	-1.67975	MLOC_68102	HV54199G00010
A_13_P238591	-5.14249	-2.36247	MLOC_68174	HV54322G00030
A_13_P165685	-4.28977	-2.1009	MLOC_68219	HV54406G00010
A_13_P210999	-4.34273	-2.1186	MLOC_68227	HV54415G00010
A_13_P293892	-9.15266	-3.19419	MLOC_68234	HV54427G00010
A_13_P176070	-6.74041	-2.75284	MLOC_68242	HV54445G00010
A_13_P097385	-3.41625	-1.77241	MLOC_68318	HV54586G00020
A_13_P202084	-6.32155	-2.66028	MLOC_68337	HV54608G00010
A_13_P151535	-19.8162	-4.30861	MLOC_68357	HV54636G00020
A_13_P565369	-84.2001	-6.39575	MLOC_68357	HV54636G00020
A_13_P047706	-19.9958	-4.32162	MLOC_68361	HV54646G00010
A_13_P179024	-6.9858	-2.80443	MLOC_68383	HV54690G00010
A_13_P044556	-22.5444	-4.4947	MLOC_68431	HV54778G00010
A_13_P561184	-23.2607	-4.53982	MLOC_68443	HV54799G00010
A_13_P046806	-4.63166	-2.21153	MLOC_68468	HV54830G00010
A_13_P145660	-63.564	-5.99014	MLOC_68548	HV54938G00010
A_13_P025856	-9.08808	-3.18398	MLOC_68567	HV54970G00010
A_13_P395895	-9.42883	-3.23708	MLOC_68567	HV54970G00010
A_13_P170060	-9.26313	-3.2115	MLOC_68625	HV55059G00010
A_13_P417340	-12.3246	-3.62347	MLOC_68625	HV55059G00010
A_13_P226754	-14.6631	-3.87411	MLOC_68625	HV55059G00010
A_13_P558024	-3.24282	-1.69725	MLOC_68667	HV55133G00010
A_13_P483970	-7.45946	-2.89907	MLOC_68681	HV55167G00010
A_13_P157655	-9.6518	-3.2708	MLOC_68705	HV55219G00010
A_13_P572244	-10.318	-3.36709	MLOC_68705	HV55219G00010
A_13_P159520	-3.24266	-1.69718	MLOC_68778	HV55343G00010
A_13_P154820	-5.25319	-2.39319	MLOC_68833	HV55433G00010
A_13_P404976	-3.819	-1.93319	MLOC_68842	HV55447G00010
A_13_P387137	-4.03166	-2.01137	MLOC_68842	HV55447G00010
A_13_P143050	-4.2834	-2.09876	MLOC_68842	HV55447G00010
A_13_P420440	-5.0368	-2.33251	MLOC_68842	HV55447G00010
A_13_P136320	-3.08366	-1.62465	MLOC_68859	HV55471G00010
A_13_P003086	-17.5046	-4.12966	MLOC_68895	HV55533G00010
A_13_P159145	-18.4474	-4.20535	MLOC_68895	HV55533G00010
A_13_P460553	-74.1	-6.2114	MLOC_68919	HV55572G00010
A_13_P195584	-3.42767	-1.77723	MLOC_68992	HV55712G00010
A_13_P011831	-3.46962	-1.79478	MLOC_69021	HV55763G00030
A_13_P226254	-3.55612	-1.83031	MLOC_69021	HV55763G00030
A_13_P177389	-3.36588	-1.75099	MLOC_69028	HV55774G00010
A_13_P300052	-3.78018	-1.91846	MLOC_69030	HV55785G00010
A_13_P242540	-5.99977	-2.58491	MLOC_69030	HV55785G00010
A_13_P127520	-5.70464	-2.51213	MLOC_69242	HV56145G00010
A_13_P127535	-6.00148	-2.58532	MLOC_69244	HV56145G00020
A_13_P148170	-3.34785	-1.74323	MLOC_69247	HV56152G00010
A_13_P358312	-12.2812	-3.61838	MLOC_69323	HV56257G00010
A_13_P053856	-5.06884	-2.34166	MLOC_69328	HV56263G00020
A_13_P473858	-23.283	-4.54121	MLOC_69362	HV56313G00010
A_13_P065991	-127.636	-6.99589	MLOC_69385	HV56340G00010
A_13_P025166	-290.211	-8.18096	MLOC_69433	HV56415G00020
A_13_P010286	-7.64689	-2.93487	MLOC_69453	HV56449G00010
A_13_P172290	-6.67012	-2.73771	MLOC_69555	HV5661G00010
A_13_P148120	-26.1608	-4.70934	MLOC_69598	HV56662G00010
A_13_P440911	-5.39367	-2.43127	MLOC_69612	HV56694G00010
A_13_P166730	-7.81125	-2.96555	MLOC_69612	HV56694G00010
A_13_P529084	-7.87795	-2.97782	MLOC_69612	HV56694G00010
A_13_P214364	-3.56449	-1.8337	MLOC_69663	HV56773G00010
A_13_P432251	-6.30968	-2.65757	MLOC_69670	HV56779G00010
A_13_P568609	-21.8668	-4.45067	MLOC_69770	HV56924G00010
A_13_P186014	-30.4315	-4.92749	MLOC_69795	HV56964G00010
A_13_P019961	-3.226	-1.68975	MLOC_69799	HV5697G00010
A_13_P450053	-3.64282	-1.86505	MLOC_69815	HV56994G00010
A_13_P099805	-4.7214	-2.23921	MLOC_69835	HV57031G00010
A_13_P098085	-3.29854	-1.72183	MLOC_69853	HV57065G00010
A_13_P435746	-6.45795	-2.69108	MLOC_69872	HV57094G00010
A_13_P170810	-1326.34	-10.3732	MLOC_69899	HV57132G00010
A_13_P208944	-5.05503	-2.33772	MLOC_69902	HV57139G00010
A_13_P495025	-13.5142	-3.7564	MLOC_69919	HV57157G00010
A_13_P018801	-15.1193	-3.91832	MLOC_69919	HV57157G00010
A_13_P410850	-15.3085	-3.93626	MLOC_69919	HV57157G00010
A_13_P174820	-6.60505	-2.72357	MLOC_69909	HV5715G00010
A_13_P098925	-5.45758	-2.44826	MLOC_69994	HV57286G00010
A_13_P108755	-31.5196	-4.97818	MLOC_70035	HV57325G00010
A_13_P133180	-4.73518	-2.24342	MLOC_70104	HV57441G00020
A_13_P016081	-3.13796	-1.64983	MLOC_70112	HV57459G00020
A_13_P071236	-4.86716	-2.28308	MLOC_70114	HV57468G00010
A_13_P527819	-65.7387	-6.03867	MLOC_70130	HV57489G00010
A_13_P575814	-5.92716	-2.56734	MLOC_70149	HV57504G00010
A_13_P013921	-6.0912	-2.60673	MLOC_70149	HV57504G00010
A_13_P090356	-7.25433	-2.85884	MLOC_70157	HV57518G00010
A_13_P133920	-118.612	-6.89011	MLOC_70158	HV57518G00020
A_13_P035326	-13.3787	-3.74187	MLOC_70254	HV57682G00010
A_13_P292237	-6.34612	-2.66587	MLOC_70285	HV57726G00010
A_13_P145890	-15.6802	-3.97087	MLOC_70285	HV57726G00010
A_13_P184434	-4.02529	-2.00909	MLOC_70343	HV57803G00010
A_13_P049161	-16.4551	-4.04046	MLOC_70343	HV57803G00010
A_13_P237143	-11.34	-3.50335	MLOC_70406	HV57913G00010
A_13_P107310	-3.50074	-1.80766	MLOC_70419	HV57939G00010
A_13_P163120	-5.06881	-2.34165	MLOC_70444	HV57985G00010
A_13_P140235	-5.88554	-2.55718	MLOC_70443	HV5798G00010
A_13_P283204	-5.96448	-2.5764	MLOC_70443	HV5798G00010
A_13_P033121	-6.41478	-2.6814	MLOC_70458	HV58003G00010
A_13_P194679	-3.67488	-1.8777	MLOC_70506	HV58084G00010
A_13_P215834	-3.30422	-1.72431	MLOC_70542	HV58142G00010
A_13_P394235	-3.64736	-1.86685	MLOC_70542	HV58142G00010
A_13_P573179	-7.38134	-2.88388	MLOC_70542	HV58142G00010
A_13_P031611	-8.21036	-3.03745	MLOC_70542	HV58142G00010
A_13_P197039	-8.20773	-3.03698	MLOC_70579	HV58198G00010
A_13_P181874	-3.12863	-1.64553	MLOC_70573	HV5819G00020
A_13_P060256	-9.37464	-3.22876	MLOC_70573	HV5819G00020
A_13_P061066	-3.46197	-1.79159	MLOC_70611	HV58237G00010
A_13_P172790	-17.6782	-4.1439	MLOC_70659	HV58307G00010
A_13_P186134	-5.9289	-2.56776	MLOC_70735	HV58447G00010
A_13_P544562	-4.48515	-2.16516	MLOC_70742	HV58459G00010
A_13_P037366	-3.56315	-1.83315	MLOC_70853	HV5868G00010
A_13_P179399	-97.0524	-6.60069	MLOC_70877	HV58727G00010
A_13_P442798	-105.474	-6.72075	MLOC_70877	HV58727G00010
A_13_P463008	-155.315	-7.27905	MLOC_70904	HV58765G00010
A_13_P492085	-3.10941	-1.63664	MLOC_70966	HV58856G00020
A_13_P101305	-291.66	-8.18815	MLOC_70963	HV5885G00010
A_13_P225449	-9.98501	-3.31976	MLOC_70980	HV58883G00010
A_13_P117610	-9.82838	-3.29695	MLOC_71042	HV5903G00010
A_13_P500534	-11.2901	-3.49699	MLOC_71042	HV5903G00010
A_13_P551774	-18.0385	-4.173	MLOC_71053	HV59051G00010
A_13_P415325	-6.35162	-2.66712	MLOC_71066	HV59074G00010
A_13_P572994	-36.6801	-5.19692	MLOC_71159	HV59255G00010
A_13_P032901	-4.01934	-2.00696	MLOC_71209	HV59357G00010
A_13_P109350	-5.93694	-2.56972	MLOC_71301	HV5956G00020
A_13_P187569	-32.3441	-5.01543	MLOC_71329	HV5962G00010
A_13_P184789	-39.7179	-5.31172	MLOC_71329	HV5962G00010
A_13_P145705	-21.303	-4.41298	MLOC_71349	HV59669G00010
A_13_P220884	-4.99215	-2.31966	MLOC_71477	HV59915G00010
A_13_P557139	-7.51877	-2.9105	MLOC_71503	HV59974G00010
A_13_P531339	-3.58637	-1.84252	MLOC_71555	HV60056G00010
A_13_P100115	-74.9266	-6.22741	MLOC_71572	HV60089G00020
A_13_P459398	-75.5605	-6.23956	MLOC_71572	HV60089G00020
A_13_P142835	-5816.77	-12.506	MLOC_71584	HV60106G00010
A_13_P355557	-40.4534	-5.33819	MLOC_71597	HV60133G00010
A_13_P461388	-93.1449	-6.54141	MLOC_71615	HV60182G00010
A_13_P005291	-3.88837	-1.95917	MLOC_71630	HV60206G00010
A_13_P180599	-103.543	-6.69408	MLOC_71681	HV60289G00010
A_13_P000401	-4.7871	-2.25915	MLOC_71693	HV60322G00010
A_13_P347472	-6.27815	-2.65034	MLOC_71736	HV60401G00010
A_13_P564359	-6.02357	-2.59062	MLOC_71750	HV6042G00010
A_13_P151115	-77.4405	-6.27502	MLOC_71784	HV60496G00010
A_13_P187304	-9.17079	-3.19705	MLOC_71797	HV60513G00010
A_13_P436276	-6.96468	-2.80006	MLOC_71819	HV6054G00030
A_13_P482400	-155.551	-7.28124	MLOC_71845	HV60593G00010
A_13_P095645	-11.6469	-3.54187	MLOC_71887	HV60663G00020
A_13_P234334	-104.403	-6.70602	MLOC_71895	HV60679G00010
A_13_P235209	-105.116	-6.71584	MLOC_71895	HV60679G00010
A_13_P168410	-3.51342	-1.81288	MLOC_71946	HV60752G00010
A_13_P569809	-22.3819	-4.48426	MLOC_71946	HV60752G00010
A_13_P095925	-3.11015	-1.63699	MLOC_71992	HV6084G00010
[truncated: 2,530 more rows]

## Sheet: Supplementary Data 3
Supplementary Data 3. Fold change (FC) of expression changes between drought-treated and control leaves of CamB genotype detected for probes from Agilent Barley Gene Expression Array.
Corresponding gene IDs from Plaza Monocots and Ensembl Plants (barley genome assembly, version 082214v1) databases are provided for each probe
Array ID	FC [drought vs control]	Log FC [drought vs control]	Gene ID	Plaza ID
A_13_P135220	-6.68311	-2.74052	MLOC_51	HV100334G00010
A_13_P171965	-3.53369	-1.82118	MLOC_484	HV103341G00010
A_13_P098440	-3.96235	-1.98635	MLOC_1260	HV110938G00010
A_13_P025781	-3.30353	-1.72401	MLOC_1300	HV111387G00010
A_13_P414205	-5.91905	-2.56537	MLOC_1326	HV111665G00010
A_13_P163190	-4.58699	-2.19755	MLOC_1392	HV112122G00010
A_13_P491335	-3.34504	-1.74202	MLOC_1491	HV113147G00010
A_13_P001881	-4.35124	-2.12143	MLOC_1579	HV113977G00010
A_13_P046831	-14.057	-3.81322	MLOC_1954	HV117427G00010
A_13_P461738	-3.4597	-1.79065	MLOC_2235	HV119877G00010
A_13_P514559	-4.24348	-2.08525	MLOC_2875	HV125644G00010
A_13_P106695	-5.02443	-2.32896	MLOC_2875	HV125644G00010
A_13_P397540	-3.24884	-1.69992	MLOC_2895	HV125855G00010
A_13_P535924	-3.44962	-1.78644	MLOC_3013	HV127028G00010
A_13_P579024	-11.8623	-3.56832	MLOC_3042	HV127288G00010
A_13_P049491	-3.04264	-1.60533	MLOC_3077	HV127676G00010
A_13_P076016	-4.70282	-2.23353	MLOC_3095	HV127805G00010
A_13_P169945	-3.39757	-1.7645	MLOC_3688	HV132700G00010
A_13_P460548	-3.48764	-1.80225	MLOC_4071	HV134652G00010
A_13_P175415	-4.32481	-2.11264	MLOC_4181	HV134800G00010
A_13_P486495	-4.1353	-2.04799	MLOC_4198	HV134828G00010
A_13_P011081	-3.152	-1.65627	MLOC_4405	HV135097G00010
A_13_P001926	-5.25459	-2.39358	MLOC_4451	HV135145G00010
A_13_P156075	-4.6107	-2.20498	MLOC_4480	HV135174G00010
A_13_P026416	-4.73151	-2.2423	MLOC_4480	HV135174G00010
A_13_P136310	-14.7448	-3.88213	MLOC_4484	HV135178G00010
A_13_P536329	-14.9694	-3.90394	MLOC_4484	HV135178G00010
A_13_P008261	-3.74431	-1.9047	MLOC_4554	HV135261G00010
A_13_P401130	-6.7115	-2.74663	MLOC_4591	HV135298G00010
A_13_P206629	-31.3425	-4.97005	MLOC_4620	HV135328G00010
A_13_P168240	-9.54863	-3.25529	MLOC_4623	HV135333G00010
A_13_P514944	-45.0065	-5.49206	MLOC_4721	HV135429G00020
A_13_P425016	-3.68549	-1.88185	MLOC_4738	HV135449G00010
A_13_P180304	-5.30231	-2.40662	MLOC_4738	HV135449G00010
A_13_P033556	-4.45866	-2.15661	MLOC_4902	HV135646G00010
A_13_P169815	-336.569	-8.39476	MLOC_4945	HV135700G00010
A_13_P482195	-5.00359	-2.32296	MLOC_5020	HV135793G00010
A_13_P274884	-5.13469	-2.36028	MLOC_5020	HV135793G00010
A_13_P288659	-5.7665	-2.5277	MLOC_5020	HV135793G00010
A_13_P059741	-5.35982	-2.42218	MLOC_5234	HV136046G00010
A_13_P128215	-5.66975	-2.50328	MLOC_5449	HV136284G00010
A_13_P224179	-6.97271	-2.80172	MLOC_5449	HV136284G00010
A_13_P128220	-11.8772	-3.57012	MLOC_5449	HV136284G00010
A_13_P398801	-3.14283	-1.65206	MLOC_5462	HV136295G00010
A_13_P548264	-3.28446	-1.71566	MLOC_5492	HV136328G00010
A_13_P175530	-4.47186	-2.16087	MLOC_5701	HV136575G00010
A_13_P173305	-3.08049	-1.62316	MLOC_5720	HV136609G00010
A_13_P062641	-3.43349	-1.77968	MLOC_5747	HV136635G00010
A_13_P133620	-3.31496	-1.72899	MLOC_5765	HV136669G00010
A_13_P302587	-3.36763	-1.75173	MLOC_5765	HV136669G00010
A_13_P568059	-3.49623	-1.8058	MLOC_5765	HV136669G00010
A_13_P048006	-8.91432	-3.15612	MLOC_5810	HV136725G00010
A_13_P151375	-13.0981	-3.71128	MLOC_5821	HV136745G00010
A_13_P556674	-6.06739	-2.60108	MLOC_5856	HV136792G00010
A_13_P451833	-3.25393	-1.70218	MLOC_5947	HV136900G00010
A_13_P059246	-4.97064	-2.31343	MLOC_5997	HV136966G00010
A_13_P173355	-5.29841	-2.40556	MLOC_5997	HV136966G00010
A_13_P532914	-5.33512	-2.41552	MLOC_5997	HV136966G00010
A_13_P404015	-6.95213	-2.79745	MLOC_5997	HV136966G00010
A_13_P444148	-3.37936	-1.75675	MLOC_6117	HV137081G00010
A_13_P049456	-22.3648	-4.48316	MLOC_6182	HV137183G00010
A_13_P055656	-25.9715	-4.69886	MLOC_6194	HV137196G00010
A_13_P274479	-5.68278	-2.5066	MLOC_6227	HV137237G00010
A_13_P153055	-10.8627	-3.44131	MLOC_6250	HV137273G00010
A_13_P108835	-3.42718	-1.77702	MLOC_6253	HV137284G00010
A_13_P218689	-3.33828	-1.73911	MLOC_6354	HV137416G00010
A_13_P205774	-55.3581	-5.79072	MLOC_6353	HV137416G00020
A_13_P042111	-4.45654	-2.15592	MLOC_6413	HV137524G00010
A_13_P131780	-3.73439	-1.90087	MLOC_6459	HV137586G00010
A_13_P521964	-3.09181	-1.62845	MLOC_6759	HV138059G00010
A_13_P146245	-5.30093	-2.40624	MLOC_6766	HV138064G00010
A_13_P035656	-4.43384	-2.14856	MLOC_6791	HV138102G00010
A_13_P106285	-3.2854	-1.71607	MLOC_6820	HV138142G00010
A_13_P162995	-4.83794	-2.27439	MLOC_6919	HV138334G00010
A_13_P096395	-13.7977	-3.78635	MLOC_6986	HV138439G00010
A_13_P016136	-3.51128	-1.812	MLOC_7150	HV138706G00010
A_13_P013421	-3.02822	-1.59847	MLOC_7324	HV139017G00010
A_13_P550079	-3.99561	-1.99841	MLOC_7342	HV139046G00010
A_13_P526384	-6.0505	-2.59705	MLOC_7408	HV139171G00010
A_13_P015676	-6.26658	-2.64768	MLOC_7420	HV139195G00010
A_13_P124975	-7.11752	-2.83137	MLOC_7420	HV139195G00010
A_13_P124980	-9.88792	-3.30567	MLOC_7420	HV139195G00010
A_13_P137455	-4.44076	-2.15081	MLOC_7424	HV139199G00010
A_13_P113985	-3.05252	-1.61	MLOC_7744	HV139994G00010
A_13_P082651	-3.25688	-1.70349	MLOC_7744	HV139994G00010
A_13_P639132	-5.40541	-2.4344	MLOC_8032	HV140919G00010
A_13_P620632	-5.426	-2.43989	MLOC_8032	HV140919G00010
A_13_P607857	-7.65889	-2.93714	MLOC_8032	HV140919G00010
A_13_P601725	-8.65377	-3.11333	MLOC_8032	HV140919G00010
A_13_P642174	-16.0364	-4.00328	MLOC_8032	HV140919G00010
A_13_P135110	-5.48673	-2.45595	MLOC_8223	HV141650G00010
A_13_P218869	-3.2861	-1.71637	MLOC_8224	HV141651G00010
A_13_P425641	-3.20503	-1.68034	MLOC_8256	HV141742G00010
A_13_P446598	-3.4667	-1.79356	MLOC_8295	HV141911G00010
A_13_P053481	-3.18048	-1.66924	MLOC_8353	HV142136G00010
A_13_P181544	-8.24571	-3.04364	MLOC_8567	HV144363G00010
A_13_P555189	-6.87059	-2.78043	MLOC_8631	HV144928G00010
A_13_P051286	-4.10138	-2.03611	MLOC_9820	HV1557865G00010
A_13_P152460	-7.69344	-2.94363	MLOC_9827	HV1557887G00020
A_13_P059461	-3.87932	-1.9558	MLOC_9842	HV1557924G00010
A_13_P088666	-3.72441	-1.89701	MLOC_9845	HV1557939G00010
A_13_P477398	-5.05106	-2.33659	MLOC_9930	HV1558082G00010
A_13_P082006	-35.3957	-5.1455	MLOC_9957	HV1558133G00010
A_13_P492025	-17.9392	-4.16505	MLOC_9982	HV1558176G00010
A_13_P164900	-17.7784	-4.15206	MLOC_9988	HV1558194G00010
A_13_P566264	-4.16109	-2.05696	MLOC_10080	HV1558388G00010
A_13_P555024	-10.8239	-3.43614	MLOC_10137	HV1558477G00010
A_13_P115645	-13.7322	-3.77949	MLOC_10155	HV1558520G00010
A_13_P235459	-13.9	-3.79702	MLOC_10155	HV1558520G00010
A_13_P202624	-10.8948	-3.44556	MLOC_10159	HV1558527G00010
A_13_P403065	-10.1899	-3.34907	MLOC_10272	HV1558729G00010
A_13_P076601	-3.75831	-1.91009	MLOC_10280	HV1558751G00010
A_13_P163795	-3.51605	-1.81396	MLOC_10540	HV1559317G00010
A_13_P122355	-3.34205	-1.74073	MLOC_10653	HV1559535G00020
A_13_P174655	-4.73534	-2.24347	MLOC_10658	HV1559549G00010
A_13_P483375	-4.99755	-2.32122	MLOC_10658	HV1559549G00010
A_13_P459788	-5.19435	-2.37694	MLOC_10658	HV1559549G00010
A_13_P181664	-4.66857	-2.22298	MLOC_10665	HV1559562G00010
A_13_P471033	-4.02061	-2.00742	MLOC_10671	HV1559571G00010
A_13_P176255	-3.92585	-1.97301	MLOC_10731	HV1559680G00010
A_13_P256842	-9.55809	-3.25672	MLOC_10766	HV1559746G00010
A_13_P096335	-4.2013	-2.07084	MLOC_10906	HV1560011G00010
A_13_P493910	-3.09479	-1.62984	MLOC_10957	HV1560090G00010
A_13_P123920	-3.27915	-1.71332	MLOC_10957	HV1560090G00010
A_13_P550044	-3.6738	-1.87727	MLOC_10957	HV1560090G00010
A_13_P027771	-41.3801	-5.37086	MLOC_11021	HV1560205G00010
A_13_P240061	-41.9011	-5.38892	MLOC_11021	HV1560205G00010
A_13_P100330	-5.23581	-2.38841	MLOC_11044	HV1560244G00010
A_13_P151140	-4.16913	-2.05975	MLOC_11064	HV1560281G00010
A_13_P048826	-3.05576	-1.61153	MLOC_11203	HV1560614G00010
A_13_P158400	-4.33345	-2.11552	MLOC_11220	HV1560627G00020
A_13_P109455	-3.98981	-1.99632	MLOC_11223	HV1560640G00010
A_13_P486780	-3.15098	-1.6558	MLOC_11224	HV1560641G00010
A_13_P575389	-22.5942	-4.49788	MLOC_11246	HV1560676G00010
A_13_P037951	-3.39751	-1.76448	MLOC_11248	HV1560682G00010
A_13_P134720	-3.47571	-1.79731	MLOC_11249	HV1560682G00020
A_13_P209574	-3.75622	-1.90928	MLOC_11261	HV1560717G00010
A_13_P189089	-9.13551	-3.19149	MLOC_11261	HV1560717G00010
A_13_P069486	-9.37352	-3.22859	MLOC_11261	HV1560717G00010
A_13_P241662	-8.44842	-3.07868	MLOC_11262	HV1560717G00020
A_13_P180759	-5.91647	-2.56474	MLOC_11278	HV1560742G00010
A_13_P043911	-8.81486	-3.13994	MLOC_11331	HV1560848G00010
A_13_P169910	-3.05605	-1.61167	MLOC_11338	HV1560856G00010
A_13_P471993	-3.13906	-1.65033	MLOC_11338	HV1560856G00010
A_13_P438991	-4.76785	-2.25334	MLOC_11359	HV1560919G00010
A_13_P536954	-3.07311	-1.6197	MLOC_11415	HV1561036G00010
A_13_P445283	-6.58664	-2.71954	MLOC_11508	HV1561261G00010
A_13_P228739	-30.8946	-4.94928	MLOC_11583	HV1561399G00010
A_13_P014371	-72.5594	-6.18109	MLOC_11583	HV1561399G00010
A_13_P095920	-3.53029	-1.81979	MLOC_11629	HV1561495G00010
A_13_P410407	-6.0496	-2.59684	MLOC_11751	HV1561763G00010
A_13_P130835	-6.1469	-2.61986	MLOC_11751	HV1561763G00010
A_13_P075071	-6.34764	-2.66622	MLOC_11751	HV1561763G00010
A_13_P452038	-7.16073	-2.84011	MLOC_11751	HV1561763G00010
A_13_P252002	-7.43362	-2.89406	MLOC_11751	HV1561763G00010
A_13_P418435	-3.42594	-1.7765	MLOC_11761	HV1561779G00010
A_13_P170480	-4.10503	-2.03739	MLOC_11783	HV1561823G00010
A_13_P473238	-12.1784	-3.60625	MLOC_11885	HV1562058G00010
A_13_P318358	-4.54759	-2.1851	MLOC_11890	HV1562081G00010
A_13_P113640	-4.67103	-2.22374	MLOC_11890	HV1562081G00010
A_13_P421150	-4.73458	-2.24324	MLOC_11890	HV1562081G00010
A_13_P396350	-4.78351	-2.25807	MLOC_11890	HV1562081G00010
A_13_P098015	-23.0098	-4.52418	MLOC_11896	HV1562103G00010
A_13_P184299	-40.2856	-5.33219	MLOC_11897	HV1562103G00020
A_13_P410016	-51.1745	-5.67735	MLOC_11897	HV1562103G00020
A_13_P204599	-6.09604	-2.60787	MLOC_11916	HV1562137G00010
A_13_P059016	-6.22543	-2.63817	MLOC_11977	HV1562276G00010
A_13_P099580	-3.74996	-1.90687	MLOC_12009	HV1562323G00010
A_13_P403050	-30.3285	-4.9226	MLOC_12033	HV1562392G00010
A_13_P375802	-43.033	-5.42737	MLOC_12033	HV1562392G00010
A_13_P171165	-49.8556	-5.63968	MLOC_12033	HV1562392G00010
A_13_P521984	-4.4369	-2.14955	MLOC_12034	HV1562400G00010
A_13_P477623	-4.69393	-2.2308	MLOC_12034	HV1562400G00010
A_13_P049486	-7.19679	-2.84735	MLOC_12034	HV1562400G00010
A_13_P073961	-3.25247	-1.70154	MLOC_12056	HV1562441G00010
A_13_P357977	-12.6719	-3.66356	MLOC_12167	HV1562702G00010
A_13_P069471	-6.257	-2.64547	MLOC_12451	HV1563318G00010
A_13_P106895	-3.33228	-1.73651	MLOC_12630	HV1563751G00010
A_13_P126100	-3.18442	-1.67103	MLOC_12634	HV1563761G00010
A_13_P398326	-4.77815	-2.25645	MLOC_12634	HV1563761G00010
A_13_P516309	-7.55241	-2.91694	MLOC_12693	HV1563886G00010
A_13_P098380	-3.71749	-1.89433	MLOC_12837	HV1564222G00010
A_13_P108650	-3.12056	-1.64181	MLOC_13047	HV1564667G00010
A_13_P028636	-3.70544	-1.88964	MLOC_13106	HV1564811G00010
A_13_P415740	-5.59933	-2.48525	MLOC_13305	HV1565327G00010
A_13_P182584	-3.34688	-1.74282	MLOC_13663	HV1566191G00010
A_13_P106225	-15.6448	-3.96761	MLOC_13731	HV1566359G00010
A_13_P169995	-3.45908	-1.79039	MLOC_13768	HV1566469G00010
A_13_P227719	-8.42329	-3.07438	MLOC_13871	HV1566694G00010
A_13_P269805	-14.2299	-3.83085	MLOC_13871	HV1566694G00010
A_13_P250605	-21.8433	-4.44912	MLOC_13871	HV1566694G00010
A_13_P000146	-22.8139	-4.51184	MLOC_13871	HV1566694G00010
A_13_P269653	-24.2506	-4.59995	MLOC_13871	HV1566694G00010
A_13_P228619	-33.6756	-5.07363	MLOC_13871	HV1566694G00010
A_13_P158605	-12.7134	-3.66828	MLOC_13902	HV1566770G00010
A_13_P088676	-5.08292	-2.34566	MLOC_14006	HV1567020G00020
A_13_P152080	-4.76306	-2.25189	MLOC_14009	HV1567030G00010
A_13_P032541	-4.72106	-2.23911	MLOC_14198	HV1567524G00010
A_13_P038326	-10.4385	-3.38385	MLOC_14218	HV1567589G00010
A_13_P100440	-4.10496	-2.03737	MLOC_14243	HV1567637G00010
A_13_P462503	-3.61512	-1.85404	MLOC_14239	HV156763G00010
A_13_P391142	-4.24972	-2.08737	MLOC_14239	HV156763G00010
A_13_P183889	-28.3972	-4.82768	MLOC_14276	HV1567704G00010
A_13_P459468	-9.26056	-3.2111	MLOC_14356	HV1567878G00010
A_13_P058726	-5.04849	-2.33585	MLOC_14405	HV1567989G00010
A_13_P053291	-3.69545	-1.88575	MLOC_14656	HV1568614G00010
A_13_P544737	-8.87616	-3.14994	MLOC_14656	HV1568614G00010
A_13_P082931	-10.746	-3.42573	MLOC_14656	HV1568614G00010
A_13_P199509	-12.6074	-3.6562	MLOC_14732	HV1568800G00010
A_13_P160930	-5.9143	-2.56421	MLOC_14747	HV1568853G00010
A_13_P513664	-4.42821	-2.14672	MLOC_14781	HV1569010G00010
A_13_P536464	-4.11325	-2.04028	MLOC_14795	HV1569049G00010
A_13_P093520	-5.24045	-2.38969	MLOC_14795	HV1569049G00010
A_13_P490440	-5.92396	-2.56656	MLOC_14795	HV1569049G00010
A_13_P118910	-5.03714	-2.33261	MLOC_14945	HV1569474G00010
A_13_P155055	-3.4149	-1.77185	MLOC_15027	HV1569647G00020
A_13_P044981	-7.42974	-2.89331	MLOC_15184	HV1570083G00010
A_13_P574619	-3.43693	-1.78112	MLOC_15276	HV1570297G00010
A_13_P174150	-3.3137	-1.72844	MLOC_15284	HV1570323G00020
A_13_P264452	-3.17574	-1.66709	MLOC_15295	HV1570349G00010
A_13_P520514	-4.37912	-2.13064	MLOC_15300	HV1570361G00020
A_13_P514209	-4.54852	-2.1854	MLOC_15300	HV1570361G00020
A_13_P397515	-5.85772	-2.55034	MLOC_15305	HV1570380G00010
A_13_P127825	-3.04058	-1.60435	MLOC_15515	HV1570895G00010
A_13_P007996	-4.55037	-2.18599	MLOC_15537	HV1570968G00010
A_13_P019711	-3.13324	-1.64766	MLOC_15546	HV1570988G00010
A_13_P490655	-3.23938	-1.69572	MLOC_15611	HV1571138G00010
A_13_P184629	-25.2811	-4.65998	MLOC_15674	HV1571275G00020
A_13_P478325	-3.88713	-1.95871	MLOC_15698	HV1571357G00010
A_13_P367977	-3.0477	-1.60772	MLOC_15718	HV1571399G00010
A_13_P175195	-4.3806	-2.13113	MLOC_15954	HV1571959G00010
A_13_P179634	-7.97964	-2.99632	MLOC_15954	HV1571959G00010
A_13_P409846	-5.32229	-2.41205	MLOC_16035	HV1572170G00010
A_13_P049561	-3.10779	-1.63589	MLOC_16076	HV1572307G00010
A_13_P097950	-5.53978	-2.46983	MLOC_16223	HV1572794G00010
A_13_P250295	-5.64243	-2.49632	MLOC_16223	HV1572794G00010
A_13_P485645	-6.71064	-2.74645	MLOC_16223	HV1572794G00010
A_13_P042351	-7.46965	-2.90104	MLOC_16223	HV1572794G00010
A_13_P303292	-8.44221	-3.07762	MLOC_16297	HV1572987G00010
A_13_P516574	-3.54779	-1.82692	MLOC_16305	HV1573004G00010
A_13_P287884	-8.22117	-3.03934	MLOC_16398	HV1573254G00010
A_13_P101825	-7.16732	-2.84143	MLOC_16529	HV1573614G00010
A_13_P028461	-3.04411	-1.60602	MLOC_16610	HV1573939G00010
A_13_P066126	-13.1087	-3.71245	MLOC_16636	HV1574023G00010
A_13_P048131	-4.74793	-2.2473	MLOC_16783	HV1574479G00010
A_13_P514174	-3.00906	-1.58931	MLOC_16828	HV1574603G00010
A_13_P429656	-3.03562	-1.60199	MLOC_16831	HV1574606G00010
A_13_P546984	-13.7624	-3.78266	MLOC_17301	HV1576247G00010
A_13_P129235	-3.36208	-1.74935	MLOC_17476	HV1576830G00010
A_13_P169365	-3.74223	-1.9039	MLOC_17508	HV1576941G00010
A_13_P584204	-3.56019	-1.83195	MLOC_17544	HV1577010G00010
A_13_P490010	-3.04803	-1.60788	MLOC_17635	HV1577397G00010
A_13_P392065	-3.87253	-1.95328	MLOC_17635	HV1577397G00010
A_13_P157295	-6.57403	-2.71678	MLOC_17690	HV157763G00010
A_13_P538095	-3.44134	-1.78297	MLOC_17993	HV1578826G00010
A_13_P487205	-19.0054	-4.24833	MLOC_18094	HV1579207G00010
A_13_P034666	-4.81811	-2.26847	MLOC_18257	HV1579881G00010
A_13_P443723	-4.38256	-2.13177	MLOC_18334	HV1580177G00010
A_13_P195199	-3.76708	-1.91345	MLOC_18340	HV158019G00010
A_13_P368922	-3.07449	-1.62035	MLOC_18450	HV1580627G00010
A_13_P131265	-58.7464	-5.87643	MLOC_18612	HV158122G00010
A_13_P131270	-91.3744	-6.51372	MLOC_18612	HV158122G00010
A_13_P236913	-99.4807	-6.63634	MLOC_18612	HV158122G00010
A_13_P401135	-6.79604	-2.7647	MLOC_18811	HV1582080G00010
A_13_P430081	-4.61423	-2.20609	MLOC_18906	HV1582592G00010
A_13_P475708	-5.9622	-2.57585	MLOC_19039	HV1583223G00010
A_13_P011921	-18.0556	-4.17438	MLOC_19305	HV1584376G00010
A_13_P178419	-3.05857	-1.61286	MLOC_19759	HV158632G00010
A_13_P221144	-3.73212	-1.89999	MLOC_20016	HV1587600G00010
A_13_P182639	-4.61257	-2.20557	MLOC_20050	HV158775G00010
A_13_P417005	-7.74951	-2.95411	MLOC_20050	HV158775G00010
A_13_P015486	-5.99261	-2.58319	MLOC_20059	HV1587781G00010
A_13_P242525	-6.59352	-2.72105	MLOC_20059	HV1587781G00010
A_13_P486155	-6.95161	-2.79735	MLOC_20083	HV158794G00010
A_13_P499874	-6.04615	-2.59602	MLOC_20101	HV1588036G00010
A_13_P242625	-6.36276	-2.66965	MLOC_20101	HV1588036G00010
A_13_P126340	-6.83938	-2.77387	MLOC_20101	HV1588036G00010
A_13_P085771	-7.93271	-2.98781	MLOC_20101	HV1588036G00010
A_13_P512654	-7.95478	-2.99182	MLOC_20101	HV1588036G00010
A_13_P106580	-4.31985	-2.11098	MLOC_20153	HV158830G00010
A_13_P183324	-5.88729	-2.5576	MLOC_20153	HV158830G00010
A_13_P518024	-105.847	-6.72584	MLOC_20301	HV158906G00010
A_13_P202334	-3.32502	-1.73336	MLOC_20338	HV1589260G00010
A_13_P322097	-3.54893	-1.82738	MLOC_20747	HV159162G00010
A_13_P209404	-3.99924	-1.99973	MLOC_20817	HV159191G00010
A_13_P442653	-4.32747	-2.11352	MLOC_20912	HV159228G00010
A_13_P521229	-3.94877	-1.9814	MLOC_21090	HV159310G00010
A_13_P245931	-4.28905	-2.10066	MLOC_21595	HV159655G00010
A_13_P585794	-3.49883	-1.80687	MLOC_21665	HV159735G00030
A_13_P249405	-3.28846	-1.71741	MLOC_21909	HV160008G00010
A_13_P288909	-29.1812	-4.86697	MLOC_21938	HV160034G00010
A_13_P540814	-3.30744	-1.72572	MLOC_21965	HV160069G00010
A_13_P126070	-3.34659	-1.74269	MLOC_21965	HV160069G00010
A_13_P126075	-3.37044	-1.75294	MLOC_21965	HV160069G00010
A_13_P000161	-3.45519	-1.78877	MLOC_21965	HV160069G00010
A_13_P257162	-3.52418	-1.81729	MLOC_21965	HV160069G00010
A_13_P443803	-3.59256	-1.84501	MLOC_21965	HV160069G00010
A_13_P126080	-4.68406	-2.22776	MLOC_21965	HV160069G00010
A_13_P165545	-3.74395	-1.90456	MLOC_22000	HV160122G00010
A_13_P029741	-3.74891	-1.90647	MLOC_22000	HV160122G00010
A_13_P024061	-3.28555	-1.71613	MLOC_22050	HV160183G00010
A_13_P572929	-4.27287	-2.0952	MLOC_22521	HV160797G00010
A_13_P107895	-3.92154	-1.97142	MLOC_22596	HV160894G00010
A_13_P160715	-3.23746	-1.69486	MLOC_22770	HV1611672G00010
A_13_P242147	-3.59444	-1.84577	MLOC_22770	HV1611672G00010
A_13_P450078	-3.07647	-1.62128	MLOC_22773	HV161170G00010
A_13_P389947	-5.18262	-2.37368	MLOC_22773	HV161170G00010
A_13_P015286	-145.811	-7.18796	MLOC_22791	HV161194G00010
A_13_P145420	-5.45331	-2.44713	MLOC_22943	HV161448G00010
A_13_P518589	-9.26995	-3.21256	MLOC_22943	HV161448G00010
A_13_P436061	-13.5812	-3.76354	MLOC_23501	HV1624093G00010
A_13_P019276	-6.20982	-2.63455	MLOC_23980	HV163356G00010
A_13_P558834	-3.86064	-1.94884	MLOC_24124	HV1637494G00010
A_13_P444768	-3.76837	-1.91394	MLOC_24543	HV1647134G00010
A_13_P307037	-3.96573	-1.98759	MLOC_24543	HV1647134G00010
A_13_P169440	-8.35886	-3.06331	MLOC_25507	HV169630G00010
A_13_P145160	-3.18486	-1.67123	MLOC_25602	HV170211G00020
A_13_P282839	-3.30403	-1.72423	MLOC_25602	HV170211G00020
A_13_P145155	-3.35276	-1.74535	MLOC_25602	HV170211G00020
A_13_P137930	-7.12005	-2.83189	MLOC_25763	HV171234G00010
A_13_P117935	-3.19108	-1.67405	MLOC_25856	HV1717438G00010
A_13_P439391	-3.63597	-1.86234	MLOC_25856	HV1717438G00010
A_13_P038321	-3.85079	-1.94515	MLOC_25879	HV17193G00010
A_13_P093945	-5.26266	-2.39579	MLOC_26102	HV1735605G00010
A_13_P573394	-3.78582	-1.92061	MLOC_27324	HV182218G00010
A_13_P595009	-14.7613	-3.88375	MLOC_27686	HV185444G00010
A_13_P641314	-15.8481	-3.98624	MLOC_27686	HV185444G00010
A_13_P657888	-16.8558	-4.07517	MLOC_27686	HV185444G00010
A_13_P647298	-19.1385	-4.2584	MLOC_27686	HV185444G00010
A_13_P590824	-16.419	-4.03729	MLOC_28169	HV1897169G00010
A_13_P586959	-18.7434	-4.22831	MLOC_28169	HV1897169G00010
A_13_P492045	-3.68931	-1.88335	MLOC_28459	HV192020G00010
A_13_P443123	-6.95	-2.79701	MLOC_29188	HV1983425G00010
A_13_P117970	-7.32507	-2.87284	MLOC_29188	HV1983425G00010
A_13_P118060	-7.76696	-2.95735	MLOC_29188	HV1983425G00010
A_13_P164260	-8.91783	-3.15669	MLOC_31124	HV215963G00010
A_13_P094755	-26.637	-4.73536	MLOC_31124	HV215963G00010
A_13_P097170	-5.43892	-2.44332	MLOC_31152	HV2161967G00010
A_13_P271389	-6.89912	-2.78641	MLOC_31152	HV2161967G00010
A_13_P274164	-3.07575	-1.62094	MLOC_33273	HV2359114G00010
A_13_P459188	-4.3369	-2.11666	MLOC_34007	HV2420035G00010
A_13_P180564	-6.56809	-2.71547	MLOC_34088	HV242367G00010
A_13_P429966	-9.42914	-3.23713	MLOC_34316	HV243535G00010
A_13_P574069	-12.223	-3.61153	MLOC_34316	HV243535G00010
A_13_P469853	-3.10638	-1.63523	MLOC_34357	HV243641G00010
A_13_P539039	-8.44007	-3.07726	MLOC_34510	HV244073G00010
A_13_P094790	-6.21645	-2.63609	MLOC_34630	HV244289G00010
A_13_P237453	-8.61317	-3.10654	MLOC_34638	HV244307G00010
A_13_P149015	-7.63166	-2.932	MLOC_34834	HV244705G00010
A_13_P137775	-3.03865	-1.60343	MLOC_34851	HV244761G00010
A_13_P404966	-3.20288	-1.67937	MLOC_34851	HV244761G00010
A_13_P550179	-3.20955	-1.68237	MLOC_34923	HV244960G00010
A_13_P133275	-3.22157	-1.68777	MLOC_34923	HV244960G00010
A_13_P499444	-3.28273	-1.7149	MLOC_34923	HV244960G00010
A_13_P133265	-3.47224	-1.79587	MLOC_34923	HV244960G00010
A_13_P403360	-3.64577	-1.86622	MLOC_34923	HV244960G00010
A_13_P485485	-6.60572	-2.72372	MLOC_34923	HV244960G00010
A_13_P118005	-3.32728	-1.73434	MLOC_35005	HV245261G00010
A_13_P394055	-4.7909	-2.2603	MLOC_35270	HV246954G00010
A_13_P212239	-3.32632	-1.73393	MLOC_36348	HV2546643G00020
A_13_P175280	-59.7619	-5.90116	MLOC_36385	HV2546724G00010
A_13_P069161	-4.39462	-2.13574	MLOC_36466	HV2546852G00010
A_13_P514984	-10.8915	-3.44513	MLOC_36533	HV2546930G00010
A_13_P047626	-3.66544	-1.87398	MLOC_36554	HV2546965G00010
A_13_P203074	-29.3603	-4.87579	MLOC_36799	HV2547350G00010
A_13_P059516	-29.9845	-4.90615	MLOC_36799	HV2547350G00010
A_13_P102795	-14.3766	-3.84565	MLOC_36864	HV2547424G00010
A_13_P103905	-4.13097	-2.04648	MLOC_36919	HV2547491G00010
A_13_P317687	-3.28588	-1.71628	MLOC_36951	HV2547544G00010
A_13_P141885	-4.14864	-2.05264	MLOC_36951	HV2547544G00010
A_13_P086326	-4.39921	-2.13724	MLOC_37044	HV2547683G00020
A_13_P493835	-3.97166	-1.98974	MLOC_37052	HV2547711G00010
A_13_P247039	-4.93599	-2.30334	MLOC_37052	HV2547711G00010
A_13_P165615	-13.2879	-3.73204	MLOC_37052	HV2547711G00010
A_13_P078446	-17.2716	-4.11033	MLOC_37052	HV2547711G00010
A_13_P564084	-5.43018	-2.441	MLOC_37090	HV2547764G00010
A_13_P538344	-8.11096	-3.01987	MLOC_37090	HV2547764G00010
A_13_P104265	-16.646	-4.05711	MLOC_37304	HV2548137G00010
A_13_P146875	-3.3686	-1.75215	MLOC_37394	HV2548312G00010
A_13_P264732	-3.54338	-1.82513	MLOC_37394	HV2548312G00010
A_13_P516584	-49.9696	-5.64298	MLOC_37474	HV2548475G00010
A_13_P378472	-14.6837	-3.87614	MLOC_37576	HV2548662G00010
A_13_P082351	-3.65099	-1.86829	MLOC_37707	HV2548929G00010
A_13_P253412	-3.88546	-1.95809	MLOC_37707	HV2548929G00010
A_13_P431296	-4.48936	-2.16651	MLOC_37752	HV2549022G00010
A_13_P149120	-4.46743	-2.15945	MLOC_37807	HV2549147G00010
A_13_P214244	-4.60083	-2.2019	MLOC_37906	HV2549333G00010
A_13_P170630	-5.3872	-2.42954	MLOC_37906	HV2549333G00010
A_13_P175170	-3.63202	-1.86077	MLOC_37913	HV2549343G00010
A_13_P558074	-3.80598	-1.92827	MLOC_37913	HV2549343G00010
A_13_P162250	-3.20481	-1.68024	MLOC_37944	HV2549401G00010
A_13_P162255	-3.24334	-1.69748	MLOC_37944	HV2549401G00010
A_13_P135875	-3.07333	-1.6198	MLOC_38210	HV2549927G00010
A_13_P408901	-6.84441	-2.77493	MLOC_38262	HV2550051G00010
A_13_P029031	-4.45411	-2.15514	MLOC_38289	HV2550116G00010
A_13_P571624	-4.74059	-2.24507	MLOC_38342	HV2550234G00010
A_13_P521764	-3.14462	-1.65289	MLOC_38371	HV2550299G00010
A_13_P486815	-4.72188	-2.23936	MLOC_38445	HV2550469G00020
A_13_P325697	-3.67602	-1.87814	MLOC_38600	HV2550854G00010
A_13_P406151	-18.3007	-4.19383	MLOC_38683	HV2551095G00010
A_13_P550939	-4.50989	-2.17309	MLOC_38722	HV2551199G00010
A_13_P187774	-6.62452	-2.72782	MLOC_38740	HV2551243G00010
A_13_P135225	-4.5629	-2.18995	MLOC_38769	HV2551306G00020
A_13_P578209	-7.49332	-2.90561	MLOC_38822	HV2551488G00010
A_13_P173625	-3.44609	-1.78496	MLOC_38876	HV2551627G00010
A_13_P441071	-3.16843	-1.66377	MLOC_39356	HV2553111G00010
A_13_P161035	-4.1524	-2.05394	MLOC_39495	HV2553641G00010
A_13_P150605	-3.15723	-1.65866	MLOC_39886	HV2555286G00010
A_13_P242515	-3.16349	-1.66152	MLOC_39886	HV2555286G00010
A_13_P107725	-3.36401	-1.75018	MLOC_40020	HV2555844G00020
A_13_P146170	-3.48493	-1.80113	MLOC_40298	HV2557984G00010
A_13_P177444	-4.47542	-2.16202	MLOC_40317	HV2558139G00010
A_13_P125180	-4.31094	-2.108	MLOC_40839	HV2565484G00010
A_13_P125185	-4.61187	-2.20535	MLOC_40839	HV2565484G00010
A_13_P517664	-3.67546	-1.87792	MLOC_42431	HV2643988G00010
A_13_P477163	-10.2171	-3.35292	MLOC_42873	HV266677G00010
A_13_P267047	-14.7834	-3.88591	MLOC_42873	HV266677G00010
A_13_P086136	-3.83122	-1.9378	MLOC_43049	HV267353G00010
A_13_P205849	-3.77329	-1.91582	MLOC_43138	HV267967G00010
A_13_P098775	-3.29252	-1.71919	MLOC_43244	HV268876G00010
A_13_P205219	-16.7365	-4.06493	MLOC_43537	HV271159G00010
A_13_P030706	-3.56967	-1.83579	MLOC_43731	HV272388G00010
A_13_P002856	-9.62088	-3.26617	MLOC_43749	HV272477G00010
A_13_P386292	-11.504	-3.52407	MLOC_43749	HV272477G00010
A_13_P193504	-3.65604	-1.87028	MLOC_43794	HV272716G00010
A_13_P169320	-10.3911	-3.37728	MLOC_43875	HV273211G00010
A_13_P178309	-3.18333	-1.67054	MLOC_43949	HV273528G00010
A_13_P427816	-3.0173	-1.59326	MLOC_43989	HV273718G00010
A_13_P186929	-3.24989	-1.70039	MLOC_44059	HV274094G00010
A_13_P144575	-4.28942	-2.10078	MLOC_44084	HV274162G00010
A_13_P210239	-3.49862	-1.80679	MLOC_44116	HV274208G00020
A_13_P578459	-4.51705	-2.17538	MLOC_44247	HV274391G00010
A_13_P167950	-4.21957	-2.07709	MLOC_44302	HV274501G00010
A_13_P045701	-4.57889	-2.195	MLOC_44309	HV274512G00010
A_13_P107830	-4.84772	-2.27731	MLOC_44309	HV274512G00010
A_13_P377132	-10.3497	-3.37152	MLOC_44440	HV274743G00010
A_13_P136015	-6.76054	-2.75714	MLOC_44455	HV274762G00010
A_13_P207989	-3.58013	-1.84001	MLOC_44487	HV274808G00020
A_13_P461868	-3.17105	-1.66496	MLOC_44556	HV274940G00010
A_13_P044901	-4.45302	-2.15478	MLOC_44697	HV275198G00010
A_13_P577219	-4.12925	-2.04588	MLOC_45055	HV276144G00010
A_13_P123160	-3.1162	-1.63979	MLOC_45125	HV276408G00010
A_13_P546924	-3.1956	-1.67609	MLOC_45667	HV279890G00010
A_13_P247308	-6.55198	-2.71193	MLOC_45726	HV280559G00010
A_13_P305392	-4.20964	-2.0737	MLOC_45747	HV280723G00010
A_13_P456063	-4.52545	-2.17806	MLOC_45747	HV280723G00010
A_13_P250912	-3.25893	-1.7044	MLOC_46735	HV294906G00010
A_13_P403795	-8.0847	-3.01519	MLOC_48094	HV317387G00010
A_13_P234854	-7.18084	-2.84415	MLOC_48351	HV321957G00010
A_13_P556759	-3.62655	-1.8586	MLOC_48956	HV332689G00010
A_13_P426331	-3.19217	-1.67454	MLOC_49937	HV351174G00010
A_13_P573024	-3.25695	-1.70352	MLOC_50376	HV359305G00010
A_13_P021366	-3.07395	-1.62009	MLOC_50842	HV366950G00010
A_13_P400410	-3.60077	-1.8483	MLOC_50842	HV366950G00010
A_13_P520824	-7.51244	-2.90928	MLOC_50934	HV36781G00010
A_13_P051556	-7.91863	-2.98525	MLOC_50934	HV36781G00010
A_13_P131570	-4.22908	-2.08034	MLOC_50935	HV36782G00010
A_13_P225934	-4.52362	-2.17748	MLOC_50935	HV36782G00010
A_13_P484475	-4.87081	-2.28416	MLOC_50935	HV36782G00010
A_13_P432081	-3.18213	-1.66999	MLOC_50960	HV36797G00010
A_13_P146600	-3.37515	-1.75495	MLOC_50960	HV36797G00010
A_13_P146605	-3.50516	-1.80948	MLOC_50960	HV36797G00010
A_13_P090286	-5.98496	-2.58134	MLOC_51110	HV36854G00010
A_13_P573149	-4.61067	-2.20498	MLOC_51197	HV368687G00010
A_13_P224719	-4.07992	-2.02854	MLOC_51238	HV368769G00010
A_13_P199054	-3.61787	-1.85514	MLOC_51239	HV36877G00010
A_13_P025516	-3.0289	-1.5988	MLOC_51326	HV368952G00010
A_13_P512174	-3.46323	-1.79212	MLOC_51326	HV368952G00010
A_13_P460373	-138.582	-7.1146	MLOC_51359	HV369033G00010
A_13_P080651	-3.27208	-1.71021	MLOC_51427	HV369207G00010
A_13_P202169	-3.67787	-1.87887	MLOC_51613	HV36991G00010
A_13_P062701	-38.1001	-5.25172	MLOC_51613	HV36991G00010
A_13_P460283	-3.54102	-1.82416	MLOC_51651	HV37008G00010
A_13_P148340	-3.17704	-1.66768	MLOC_51816	HV37095G00020
A_13_P161050	-4.54597	-2.18459	MLOC_51833	HV37103G00010
A_13_P007586	-4.28732	-2.10007	MLOC_51834	HV37103G00020
A_13_P018526	-10.1442	-3.34259	MLOC_51843	HV37108G00010
A_13_P235404	-3.45929	-1.79048	MLOC_51984	HV37207G00010
A_13_P198589	-24.5869	-4.61982	MLOC_52044	HV37251G00010
A_13_P388159	-26.4649	-4.72601	MLOC_52149	HV37320G00010
A_13_P203384	-7.22746	-2.85349	MLOC_52321	HV37442G00010
A_13_P411640	-3.04055	-1.60433	MLOC_52455	HV37540G00010
A_13_P131420	-3.08318	-1.62442	MLOC_52455	HV37540G00010
A_13_P281659	-3.267	-1.70797	MLOC_52455	HV37540G00010
A_13_P551639	-3.72521	-1.89732	MLOC_52486	HV37562G00010
A_13_P152930	-4.47891	-2.16315	MLOC_52486	HV37562G00010
A_13_P106380	-3.25109	-1.70092	MLOC_52590	HV37640G00020
A_13_P171855	-4.38302	-2.13192	MLOC_52603	HV37651G00010
A_13_P141795	-5.48377	-2.45517	MLOC_52613	HV37657G00010
A_13_P082986	-3.96032	-1.98562	MLOC_52788	HV37796G00010
A_13_P155475	-5.79124	-2.53387	MLOC_52962	HV37937G00010
A_13_P090081	-3.3113	-1.7274	MLOC_53035	HV38001G00010
A_13_P155985	-5.33173	-2.4146	MLOC_53238	HV38173G00010
A_13_P478795	-3.45681	-1.78944	MLOC_53402	HV38329G00010
A_13_P031786	-3.29926	-1.72214	MLOC_53458	HV38384G00010
A_13_P194939	-7.73792	-2.95195	MLOC_53497	HV38417G00010
A_13_P156240	-7.58529	-2.9232	MLOC_53860	HV38695G00010
A_13_P191504	-7.60439	-2.92683	MLOC_53939	HV38761G00020
A_13_P176780	-3.22403	-1.68887	MLOC_53966	HV38783G00010
A_13_P174840	-3.26617	-1.7076	MLOC_54069	HV38857G00010
A_13_P034296	-3.64148	-1.86453	MLOC_54083	HV38869G00010
A_13_P559984	-3.76563	-1.91289	MLOC_54083	HV38869G00010
A_13_P406476	-4.54221	-2.18339	MLOC_54083	HV38869G00010
A_13_P080321	-3.09068	-1.62793	MLOC_54110	HV38898G00010
A_13_P000501	-24.6202	-4.62177	MLOC_54227	HV38979G00010
A_13_P224494	-3.08653	-1.62599	MLOC_54379	HV39091G00010
A_13_P291062	-3.46709	-1.79372	MLOC_54379	HV39091G00010
A_13_P406486	-10.788	-3.43136	MLOC_54567	HV39215G00010
A_13_P044821	-11.7875	-3.55919	MLOC_54567	HV39215G00010
A_13_P038891	-3.14423	-1.65271	MLOC_54608	HV39247G00010
A_13_P136610	-4.55084	-2.18613	MLOC_54736	HV39348G00010
A_13_P565549	-13.3083	-3.73425	MLOC_54786	HV39403G00010
A_13_P517604	-16.7404	-4.06526	MLOC_54786	HV39403G00010
A_13_P225819	-16.9292	-4.08144	MLOC_54786	HV39403G00010
A_13_P226229	-18.2098	-4.18664	MLOC_54786	HV39403G00010
A_13_P126020	-22.0033	-4.45965	MLOC_54786	HV39403G00010
A_13_P224754	-18.2633	-4.19088	MLOC_54787	HV39403G00020
A_13_P579049	-3.54967	-1.82768	MLOC_54829	HV39427G00010
A_13_P477915	-6.9848	-2.80422	MLOC_54850	HV39447G00010
A_13_P109755	-7.77473	-2.95879	MLOC_54850	HV39447G00010
A_13_P178069	-3.80914	-1.92946	MLOC_54945	HV39521G00030
A_13_P515969	-6.36138	-2.66934	MLOC_54960	HV39532G00020
A_13_P575359	-3.00574	-1.58772	MLOC_55032	HV39593G00010
A_13_P223144	-3.05566	-1.61148	MLOC_55103	HV39657G00020
A_13_P275334	-3.15963	-1.65976	MLOC_55103	HV39657G00020
A_13_P461353	-3.1056	-1.63487	MLOC_55123	HV39680G00010
A_13_P096260	-3.25699	-1.70354	MLOC_55138	HV39692G00010
A_13_P516269	-21.5272	-4.42809	MLOC_55306	HV39845G00010
A_13_P068681	-4.09174	-2.03272	MLOC_55524	HV40042G00010
A_13_P182209	-5.16092	-2.36763	MLOC_55524	HV40042G00010
A_13_P488740	-4.4862	-2.1655	MLOC_55580	HV400822G00010
A_13_P144515	-4.7816	-2.25749	MLOC_55580	HV400822G00010
A_13_P547139	-3.38804	-1.76045	MLOC_55674	HV40172G00010
A_13_P169050	-3.03913	-1.60366	MLOC_55733	HV40220G00020
A_13_P117445	-4.1683	-2.05946	MLOC_55741	HV40227G00010
A_13_P584109	-3.40178	-1.76629	MLOC_55756	HV40242G00010
A_13_P493525	-3.48055	-1.79932	MLOC_55801	HV40276G00010
A_13_P172765	-4.83438	-2.27333	MLOC_55820	HV40291G00010
A_13_P212859	-11.0392	-3.46457	MLOC_55820	HV40291G00010
A_13_P215149	-6.63643	-2.73041	MLOC_55819	HV40291G00020
A_13_P429576	-5.6493	-2.49807	MLOC_55847	HV40319G00020
A_13_P508909	-4.51846	-2.17583	MLOC_55987	HV40454G00010
A_13_P569404	-3.17766	-1.66796	MLOC_56164	HV40597G00020
A_13_P304527	-3.40722	-1.7686	MLOC_56164	HV40597G00020
A_13_P004481	-3.69227	-1.88451	MLOC_56220	HV40636G00020
A_13_P159765	-3.93018	-1.9746	MLOC_56220	HV40636G00020
A_13_P071681	-116.695	-6.8666	MLOC_56230	HV40640G00010
A_13_P168905	-20.9524	-4.38904	MLOC_56245	HV40653G00010
A_13_P119850	-3.2041	-1.67992	MLOC_56267	HV406785G00010
A_13_P094940	-3.47298	-1.79617	MLOC_56267	HV406785G00010
A_13_P342617	-4.30692	-2.10666	MLOC_56267	HV406785G00010
A_13_P436371	-4.90664	-2.29473	MLOC_56267	HV406785G00010
A_13_P065596	-4.39716	-2.13657	MLOC_56278	HV40687G00010
A_13_P113000	-4.39997	-2.13749	MLOC_56278	HV40687G00010
A_13_P244210	-5.24008	-2.38959	MLOC_56278	HV40687G00010
A_13_P228294	-7.73459	-2.95133	MLOC_56278	HV40687G00010
A_13_P056106	-22.5424	-4.49457	MLOC_56286	HV40694G00010
A_13_P170385	-9.12121	-3.18922	MLOC_56313	HV40722G00010
A_13_P138745	-3.56663	-1.83456	MLOC_56394	HV40789G00010
A_13_P563429	-3.91059	-1.96739	MLOC_56446	HV40839G00010
A_13_P129415	-4.04341	-2.01557	MLOC_56463	HV40861G00020
A_13_P007226	-4.33888	-2.11732	MLOC_56463	HV40861G00020
A_13_P191449	-3.46422	-1.79253	MLOC_56692	HV41053G00010
A_13_P069136	-3.0548	-1.61108	MLOC_56718	HV41083G00010
A_13_P182754	-3.83187	-1.93805	MLOC_56718	HV41083G00010
A_13_P414185	-6.10699	-2.61046	MLOC_56747	HV41103G00010
A_13_P080346	-42.1275	-5.39669	MLOC_56819	HV41178G00010
A_13_P156865	-55.1521	-5.78534	MLOC_56819	HV41178G00010
A_13_P593269	-17.203	-4.10459	MLOC_56924	HV41248G00010
A_13_P640017	-17.7766	-4.15191	MLOC_56924	HV41248G00010
A_13_P099855	-11.3082	-3.4993	MLOC_57004	HV41338G00010
A_13_P022051	-11.0953	-3.47187	MLOC_57043	HV41375G00010
A_13_P520934	-3.64834	-1.86724	MLOC_57269	HV41587G00010
A_13_P139955	-4.49943	-2.16974	MLOC_57269	HV41587G00010
A_13_P309817	-3.02256	-1.59577	MLOC_57323	HV41642G00010
A_13_P027756	-5.0161	-2.32657	MLOC_57323	HV41642G00010
A_13_P157785	-10.9175	-3.44858	MLOC_57323	HV41642G00010
A_13_P243015	-3.84818	-1.94418	MLOC_57377	HV41695G00010
A_13_P375507	-3.16916	-1.6641	MLOC_57378	HV41695G00020
A_13_P520159	-3.5042	-1.80908	MLOC_57417	HV41733G00010
A_13_P189834	-5.42839	-2.44052	MLOC_57501	HV41803G00010
A_13_P400545	-3.43567	-1.78059	MLOC_57552	HV41861G00010
A_13_P100320	-15.3084	-3.93625	MLOC_57721	HV42029G00010
A_13_P244420	-4.02273	-2.00818	MLOC_57810	HV42119G00010
A_13_P533959	-3.41246	-1.77081	MLOC_57815	HV421215G00010
A_13_P107105	-4.23844	-2.08353	MLOC_57815	HV421215G00010
A_13_P299837	-4.83374	-2.27314	MLOC_57881	HV42177G00010
A_13_P064946	-3.32956	-1.73533	MLOC_57994	HV42255G00020
A_13_P104035	-6.64333	-2.73191	MLOC_57997	HV42256G00010
A_13_P076721	-16.9777	-4.08557	MLOC_58032	HV42282G00010
A_13_P499244	-6.05918	-2.59912	MLOC_58041	HV42298G00010
A_13_P016496	-6.07736	-2.60344	MLOC_58041	HV42298G00010
A_13_P537174	-6.89853	-2.78629	MLOC_58041	HV42298G00010
A_13_P143060	-7.14938	-2.83782	MLOC_58041	HV42298G00010
A_13_P282559	-9.16526	-3.19618	MLOC_58041	HV42298G00010
A_13_P170255	-3.85932	-1.94835	MLOC_58046	HV42302G00010
A_13_P160725	-4.66927	-2.2232	MLOC_58064	HV42315G00010
A_13_P024371	-3.7666	-1.91326	MLOC_58346	HV42578G00010
A_13_P180044	-5.7111	-2.51377	MLOC_58356	HV42590G00010
A_13_P558234	-3.3547	-1.74618	MLOC_58358	HV42593G00010
A_13_P048306	-3.095	-1.62994	MLOC_58711	HV42909G00010
A_13_P170720	-8.69494	-3.12018	MLOC_58734	HV42931G00030
A_13_P187574	-8.33219	-3.0587	MLOC_58744	HV42947G00010
A_13_P285074	-40.8169	-5.35109	MLOC_58812	HV43024G00010
A_13_P120560	-14.1325	-3.82094	MLOC_58872	HV43071G00010
A_13_P397955	-15.9074	-3.99163	MLOC_58872	HV43071G00010
A_13_P084621	-16.4748	-4.04218	MLOC_58872	HV43071G00010
A_13_P072586	-3.04369	-1.60582	MLOC_58977	HV43176G00010
A_13_P381382	-3.0398	-1.60398	MLOC_58999	HV43187G00020
A_13_P326672	-3.2306	-1.6918	MLOC_58999	HV43187G00020
A_13_P547509	-3.42158	-1.77466	MLOC_59001	HV43187G00030
A_13_P483565	-3.35956	-1.74827	MLOC_59035	HV43211G00010
A_13_P461608	-3.03923	-1.6037	MLOC_59068	HV43238G00020
A_13_P136670	-3.54338	-1.82513	MLOC_59068	HV43238G00020
A_13_P090071	-4.07457	-2.02665	MLOC_59071	HV43243G00010
A_13_P154265	-3.54257	-1.8248	MLOC_59252	HV43410G00010
A_13_P089446	-5.47921	-2.45397	MLOC_59282	HV43426G00010
A_13_P170205	-3.13283	-1.64747	MLOC_59330	HV43491G00010
A_13_P122110	-3.66339	-1.87318	MLOC_59370	HV43520G00010
A_13_P101175	-3.54963	-1.82767	MLOC_59382	HV43530G00010
A_13_P500669	-7.7048	-2.94576	MLOC_59407	HV43560G00010
A_13_P419255	-9.45534	-3.24113	MLOC_59407	HV43560G00010
A_13_P491955	-15.4935	-3.95359	MLOC_59407	HV43560G00010
A_13_P170305	-4.22428	-2.07871	MLOC_59831	HV43946G00010
A_13_P035216	-34.9998	-5.12927	MLOC_59863	HV43978G00010
A_13_P213009	-3.11088	-1.63732	MLOC_60062	HV44162G00020
A_13_P057671	-3.08529	-1.62541	MLOC_60090	HV44182G00010
A_13_P539819	-7.79882	-2.96326	MLOC_60137	HV442004G00010
A_13_P532794	-3.96939	-1.98892	MLOC_60167	HV442059G00010
A_13_P534684	-3.58669	-1.84265	MLOC_60266	HV44235G00010
A_13_P549454	-37.352	-5.22311	MLOC_60266	HV44235G00010
A_13_P547134	-5.3405	-2.41698	MLOC_60412	HV44366G00010
A_13_P399686	-4.31396	-2.10901	MLOC_60458	HV44421G00010
A_13_P106780	-3.07915	-1.62253	MLOC_60474	HV44440G00010
A_13_P003576	-5.08748	-2.34695	MLOC_60624	HV44599G00010
A_13_P403635	-4.25408	-2.08885	MLOC_60633	HV44602G00010
A_13_P029171	-4.73337	-2.24287	MLOC_60633	HV44602G00010
A_13_P035231	-6.56044	-2.71379	MLOC_60720	HV44702G00010
A_13_P489390	-6.3097	-2.65757	MLOC_60802	HV44798G00010
A_13_P402942	-8.4699	-3.08235	MLOC_60802	HV44798G00010
A_13_P235214	-3.3225	-1.73227	MLOC_60842	HV44841G00010
A_13_P073416	-3.50276	-1.80849	MLOC_60930	HV44914G00010
A_13_P355412	-8.01877	-3.00338	MLOC_60992	HV44980G00010
A_13_P212134	-8.53851	-3.09398	MLOC_60992	HV44980G00010
A_13_P112845	-8.69394	-3.12001	MLOC_60992	HV44980G00010
A_13_P578214	-7.1047	-2.82877	MLOC_61000	HV44988G00010
A_13_P198024	-3.20782	-1.68159	MLOC_61005	HV44995G00010
A_13_P098180	-5.14864	-2.36419	MLOC_61036	HV45026G00020
A_13_P106630	-3.33376	-1.73715	MLOC_61166	HV45174G00010
A_13_P401240	-3.40581	-1.768	MLOC_61170	HV45176G00010
A_13_P244645	-8.87473	-3.1497	MLOC_61352	HV45407G00010
A_13_P056756	-9.76497	-3.28761	MLOC_61352	HV45407G00010
A_13_P570089	-9.02641	-3.17415	MLOC_61360	HV45426G00010
A_13_P583989	-4.05166	-2.01851	MLOC_61361	HV45426G00020
A_13_P184049	-3.34409	-1.74161	MLOC_61378	HV45441G00010
A_13_P580834	-3.43698	-1.78114	MLOC_61378	HV45441G00010
A_13_P027141	-3.83387	-1.9388	MLOC_61378	HV45441G00010
A_13_P093380	-13.9856	-3.80587	MLOC_61451	HV45509G00010
A_13_P159315	-14.0619	-3.81372	MLOC_61451	HV45509G00010
A_13_P139265	-29.5856	-4.88682	MLOC_61497	HV455718G00010
A_13_P248188	-6.761	-2.75724	MLOC_61512	HV45582G00020
A_13_P143765	-7.75108	-2.9544	MLOC_61515	HV45585G00020
A_13_P159860	-3.92101	-1.97122	MLOC_61617	HV45685G00010
A_13_P214184	-3.21748	-1.68593	MLOC_61666	HV45728G00020
A_13_P515999	-9.18032	-3.19854	MLOC_61916	HV45992G00010
A_13_P089741	-3.97965	-1.99264	MLOC_61944	HV46028G00010
A_13_P424081	-4.09354	-2.03335	MLOC_61944	HV46028G00010
A_13_P206969	-6.06193	-2.59978	MLOC_62021	HV46117G00010
A_13_P108590	-5.69116	-2.50872	MLOC_62088	HV46181G00010
A_13_P104845	-3.3477	-1.74317	MLOC_62155	HV46250G00010
A_13_P441016	-3.50286	-1.80853	MLOC_62293	HV46404G00010
A_13_P197134	-5.27025	-2.39787	MLOC_62464	HV46591G00010
A_13_P514834	-5.45033	-2.44634	MLOC_62464	HV46591G00010
A_13_P487625	-6.24764	-2.64331	MLOC_62464	HV46591G00010
A_13_P287439	-12.3042	-3.62108	MLOC_62563	HV46702G00010
A_13_P524329	-3.69501	-1.88558	MLOC_62775	HV46952G00010
A_13_P199804	-6.84065	-2.77413	MLOC_62927	HV47103G00010
A_13_P559214	-8.5761	-3.10032	MLOC_62927	HV47103G00010
A_13_P451698	-5.80098	-2.5363	MLOC_63261	HV474355G00010
A_13_P115155	-3.17228	-1.66552	MLOC_63275	HV47446G00020
A_13_P211829	-3.31055	-1.72707	MLOC_63275	HV47446G00020
A_13_P109450	-4.94302	-2.30539	MLOC_63465	HV47611G00010
A_13_P188919	-3.6796	-1.87955	MLOC_63506	HV476524G00010
A_13_P242117	-3.95579	-1.98397	MLOC_63542	HV47689G00010
A_13_P535829	-4.40061	-2.1377	MLOC_63666	HV47821G00010
A_13_P528944	-4.9601	-2.31037	MLOC_63666	HV47821G00010
A_13_P247278	-5.75151	-2.52394	MLOC_63693	HV47868G00010
A_13_P411045	-6.63252	-2.72956	MLOC_63693	HV47868G00010
A_13_P128720	-3.83154	-1.93792	MLOC_63724	HV47895G00010
A_13_P184849	-3.34573	-1.74232	MLOC_63778	HV47960G00010
A_13_P181384	-3.64351	-1.86533	MLOC_63849	HV48026G00010
A_13_P517444	-3.25994	-1.70485	MLOC_63869	HV48054G00010
A_13_P111980	-3.00821	-1.58891	MLOC_63926	HV48142G00010
A_13_P076161	-3.07964	-1.62276	MLOC_63939	HV48168G00010
A_13_P084581	-6.72072	-2.74861	MLOC_64031	HV48291G00010
A_13_P261512	-7.12728	-2.83335	MLOC_64031	HV48291G00010
A_13_P452408	-7.26596	-2.86115	MLOC_64031	HV48291G00010
A_13_P395155	-4.09145	-2.03261	MLOC_64050	HV48305G00010
A_13_P391152	-4.92081	-2.2989	MLOC_64050	HV48305G00010
A_13_P225939	-4.86908	-2.28365	MLOC_64160	HV48440G00010
A_13_P500374	-6.11596	-2.61258	MLOC_64216	HV48507G00010
A_13_P491540	-7.18505	-2.845	MLOC_64216	HV48507G00010
A_13_P069351	-7.19445	-2.84688	MLOC_64216	HV48507G00010
A_13_P101640	-3.16609	-1.6627	MLOC_64234	HV48524G00010
A_13_P180714	-3.35433	-1.74602	MLOC_64257	HV48564G00010
A_13_P142655	-6.99763	-2.80687	MLOC_64368	HV48724G00010
A_13_P490340	-4.90408	-2.29398	MLOC_64423	HV48808G00010
A_13_P144715	-3.75594	-1.90917	MLOC_64481	HV48890G00020
A_13_P557329	-3.81197	-1.93054	MLOC_64481	HV48890G00020
A_13_P071396	-6.00583	-2.58636	MLOC_64500	HV48915G00010
A_13_P052821	-3.55168	-1.8285	MLOC_64503	HV48918G00020
A_13_P202349	-9.04583	-3.17725	MLOC_64556	HV48991G00010
A_13_P036441	-11.3754	-3.50784	MLOC_64688	HV49195G00010
A_13_P167260	-5.06804	-2.34143	MLOC_64838	HV49382G00010
A_13_P183884	-5.13902	-2.36149	MLOC_64867	HV49437G00010
A_13_P580009	-8.16404	-3.02928	MLOC_64948	HV49553G00010
A_13_P155285	-15.4122	-3.946	MLOC_64948	HV49553G00010
A_13_P121990	-5.93219	-2.56856	MLOC_64972	HV49583G00010
A_13_P067126	-3.9768	-1.99161	MLOC_64975	HV49586G00010
A_13_P082201	-3.22734	-1.69034	MLOC_64981	HV49591G00010
A_13_P211689	-3.59606	-1.84642	MLOC_65039	HV49661G00010
A_13_P003956	-27.9025	-4.80232	MLOC_65039	HV49661G00010
A_13_P189929	-3.35489	-1.74626	MLOC_65132	HV49790G00010
A_13_P459508	-6.02016	-2.5898	MLOC_65128	HV49790G00020
A_13_P155910	-6.08003	-2.60408	MLOC_65166	HV49840G00010
A_13_P172715	-6.58787	-2.71981	MLOC_65248	HV49953G00010
A_13_P446508	-4.30581	-2.10628	MLOC_65263	HV49980G00010
A_13_P484120	-4.2958	-2.10293	MLOC_65371	HV50093G00010
A_13_P114715	-11.5316	-3.52752	MLOC_65477	HV50241G00010
A_13_P592754	-28.0584	-4.81036	MLOC_65477	HV50241G00010
A_13_P000086	-33.8969	-5.08308	MLOC_65477	HV50241G00010
A_13_P586559	-7.58478	-2.92311	MLOC_65523	HV50299G00010
A_13_P156705	-4.31844	-2.11051	MLOC_65593	HV50391G00010
A_13_P492735	-3.42576	-1.77642	MLOC_65770	HV50642G00010
A_13_P445488	-3.10087	-1.63267	MLOC_65787	HV50661G00010
A_13_P408371	-3.50773	-1.81054	MLOC_65931	HV50897G00010
A_13_P005346	-3.89938	-1.96324	MLOC_65931	HV50897G00010
A_13_P240766	-7.20252	-2.8485	MLOC_65972	HV50960G00010
A_13_P435496	-3.52436	-1.81736	MLOC_66063	HV51060G00010
A_13_P008441	-3.64045	-1.86412	MLOC_66063	HV51060G00010
A_13_P182564	-4.1023	-2.03643	MLOC_66063	HV51060G00010
A_13_P573349	-3.59942	-1.84777	MLOC_66099	HV51098G00010
A_13_P187194	-3.31446	-1.72878	MLOC_66194	HV51216G00010
A_13_P185094	-4.27	-2.09424	MLOC_66335	HV51393G00010
A_13_P053086	-8.20773	-3.03698	MLOC_66417	HV51530G00010
A_13_P019236	-4.81415	-2.26728	MLOC_66568	HV51765G00010
A_13_P432896	-3.2824	-1.71475	MLOC_66618	HV51854G00010
A_13_P044541	-3.21531	-1.68496	MLOC_66788	HV52109G00020
A_13_P161230	-6.56856	-2.71558	MLOC_66845	HV52173G00010
A_13_P111350	-4.0796	-2.02843	MLOC_66855	HV52188G00010
A_13_P212004	-3.00364	-1.58671	MLOC_66890	HV52248G00010
A_13_P040676	-3.36466	-1.75046	MLOC_66909	HV52276G00010
A_13_P212949	-3.67437	-1.8775	MLOC_66973	HV52363G00020
A_13_P527999	-3.8259	-1.9358	MLOC_66973	HV52363G00020
A_13_P090361	-5.18923	-2.37552	MLOC_67174	HV52667G00010
A_13_P409051	-4.42587	-2.14596	MLOC_67216	HV52734G00010
A_13_P411645	-3.70748	-1.89044	MLOC_67220	HV52743G00010
A_13_P144460	-9.17709	-3.19804	MLOC_67236	HV52764G00010
A_13_P031031	-7.15245	-2.83844	MLOC_67247	HV52779G00010
A_13_P463098	-6.27072	-2.64863	MLOC_67268	HV52805G00010
A_13_P251237	-3.37127	-1.75329	MLOC_67420	HV53065G00020
A_13_P528084	-3.01809	-1.59363	MLOC_67450	HV53102G00010
A_13_P436031	-3.69124	-1.8841	MLOC_67450	HV53102G00010
A_13_P476818	-3.79608	-1.92451	MLOC_67450	HV53102G00010
A_13_P105220	-3.49922	-1.80703	MLOC_67537	HV53238G00010
A_13_P071341	-3.68855	-1.88305	MLOC_67541	HV53240G00010
A_13_P276819	-12.3625	-3.62789	MLOC_67736	HV53532G00010
A_13_P225314	-3.71906	-1.89494	MLOC_67738	HV53533G00010
A_13_P162765	-3.79907	-1.92565	MLOC_67738	HV53533G00010
A_13_P019296	-17.5893	-4.13663	MLOC_67756	HV53582G00010
A_13_P169305	-3.48483	-1.80109	MLOC_68012	HV54060G00010
A_13_P570114	-3.09045	-1.62782	MLOC_68102	HV54199G00010
A_13_P174765	-3.93474	-1.97627	MLOC_68102	HV54199G00010
A_13_P165685	-9.77886	-3.28967	MLOC_68219	HV54406G00010
A_13_P293892	-3.81511	-1.93173	MLOC_68234	HV54427G00010
A_13_P517389	-3.36974	-1.75264	MLOC_68284	HV54520G00010
A_13_P002701	-5.90175	-2.56114	MLOC_68284	HV54520G00010
A_13_P047706	-11.3728	-3.50751	MLOC_68361	HV54646G00010
A_13_P044556	-4.0071	-2.00256	MLOC_68431	HV54778G00010
A_13_P535309	-260.592	-8.02565	MLOC_68506	HV54892G00010
A_13_P534779	-5.00426	-2.32316	MLOC_68581	HV54987G00010
A_13_P159445	-7.05519	-2.81868	MLOC_68594	HV55011G00010
A_13_P137270	-3.50704	-1.81025	MLOC_68595	HV55011G00020
A_13_P398816	-4.48132	-2.16392	MLOC_68595	HV55011G00020
A_13_P055296	-3.79657	-1.9247	MLOC_68598	HV55019G00010
A_13_P159520	-3.64437	-1.86567	MLOC_68778	HV55343G00010
A_13_P190079	-3.35645	-1.74693	MLOC_68779	HV55344G00010
A_13_P573459	-3.22144	-1.6877	MLOC_68780	HV55346G00010
A_13_P213219	-11.4561	-3.51804	MLOC_68948	HV55628G00010
A_13_P239596	-4.07403	-2.02646	MLOC_69030	HV55785G00010
A_13_P140500	-3.05398	-1.61069	MLOC_69114	HV55935G00010
A_13_P127520	-8.72566	-3.12527	MLOC_69242	HV56145G00010
A_13_P127535	-9.50686	-3.24897	MLOC_69244	HV56145G00020
A_13_P148170	-3.02612	-1.59747	MLOC_69247	HV56152G00010
A_13_P138340	-3.13646	-1.64914	MLOC_69427	HV56404G00010
A_13_P138345	-3.13764	-1.64968	MLOC_69427	HV56404G00010
A_13_P114590	-3.31525	-1.72912	MLOC_69428	HV56410G00010
A_13_P030991	-3.43427	-1.78	MLOC_69457	HV56452G00010
A_13_P121455	-4.49662	-2.16884	MLOC_69508	HV5653G00010
A_13_P172290	-3.25889	-1.70438	MLOC_69555	HV5661G00010
A_13_P038591	-3.02078	-1.59492	MLOC_69556	HV5661G00020
A_13_P549004	-3.28325	-1.71513	MLOC_69783	HV5695G00010
A_13_P098085	-3.87015	-1.95239	MLOC_69853	HV57065G00010
A_13_P208944	-3.37158	-1.75342	MLOC_69902	HV57139G00010
A_13_P018801	-4.52082	-2.17658	MLOC_69919	HV57157G00010
A_13_P410850	-5.00898	-2.32452	MLOC_69919	HV57157G00010
A_13_P495025	-5.03524	-2.33206	MLOC_69919	HV57157G00010
A_13_P174820	-3.85908	-1.94826	MLOC_69909	HV5715G00010
A_13_P283139	-4.45015	-2.15385	MLOC_70041	HV57333G00010
A_13_P125170	-6.18503	-2.62878	MLOC_70041	HV57333G00010
A_13_P263857	-6.66673	-2.73698	MLOC_70041	HV57333G00010
A_13_P527819	-3.20674	-1.68111	MLOC_70130	HV57489G00010
A_13_P013921	-3.8471	-1.94377	MLOC_70149	HV57504G00010
A_13_P090356	-7.45304	-2.89783	MLOC_70157	HV57518G00010
A_13_P035326	-5.29178	-2.40375	MLOC_70254	HV57682G00010
A_13_P184434	-4.70408	-2.23391	MLOC_70343	HV57803G00010
A_13_P049161	-7.23587	-2.85517	MLOC_70343	HV57803G00010
A_13_P140235	-3.71996	-1.89529	MLOC_70443	HV5798G00010
A_13_P283204	-3.80867	-1.92929	MLOC_70443	HV5798G00010
A_13_P573179	-3.92394	-1.9723	MLOC_70542	HV58142G00010
A_13_P031611	-4.64748	-2.21645	MLOC_70542	HV58142G00010
A_13_P215834	-9.3189	-3.22016	MLOC_70542	HV58142G00010
A_13_P060256	-6.78873	-2.76314	MLOC_70573	HV5819G00020
A_13_P181874	-7.68798	-2.9426	MLOC_70573	HV5819G00020
A_13_P180194	-16.2474	-4.02213	MLOC_70573	HV5819G00020
A_13_P172790	-4.00938	-2.00338	MLOC_70659	HV58307G00010
A_13_P099010	-3.36201	-1.74933	MLOC_70684	HV58354G00010
A_13_P094085	-3.30998	-1.72682	MLOC_70738	HV58450G00010
A_13_P114290	-3.33562	-1.73796	MLOC_70738	HV58450G00010
A_13_P573089	-3.36828	-1.75201	MLOC_70738	HV58450G00010
A_13_P405664	-3.53269	-1.82077	MLOC_70738	HV58450G00010
A_13_P214934	-3.43394	-1.77987	MLOC_70809	HV58585G00010
A_13_P606018	-3.24061	-1.69627	MLOC_70817	HV5860G00020
A_13_P407911	-3.68607	-1.88209	MLOC_70817	HV5860G00020
A_13_P512204	-23.8502	-4.57593	MLOC_70898	HV58752G00010
A_13_P551774	-3.34235	-1.74086	MLOC_71053	HV59051G00010
A_13_P514954	-3.9523	-1.98269	MLOC_71258	HV59439G00010
A_13_P133710	-4.19977	-2.07031	MLOC_71258	HV59439G00010
A_13_P211874	-4.47383	-2.16151	MLOC_71258	HV59439G00010
A_13_P642274	-4.55045	-2.18601	MLOC_71258	HV59439G00010
A_13_P000521	-5.37504	-2.42627	MLOC_71258	HV59439G00010
A_13_P145705	-33.3654	-5.06028	MLOC_71349	HV59669G00010
A_13_P220884	-6.27506	-2.64963	MLOC_71477	HV59915G00010
A_13_P531339	-4.63026	-2.21109	MLOC_71555	HV60056G00010
A_13_P347472	-5.7324	-2.51914	MLOC_71736	HV60401G00010
A_13_P107160	-5.81023	-2.5386	MLOC_71738	HV60402G00010
A_13_P151115	-3.97189	-1.98983	MLOC_71784	HV60496G00010
A_13_P175650	-23.6	-4.56071	MLOC_71795	HV60510G00010
A_13_P467993	-42.2455	-5.40073	MLOC_71796	HV60510G00020
A_13_P482400	-4.20366	-2.07165	MLOC_71845	HV60593G00010
A_13_P234334	-5.35381	-2.42057	MLOC_71895	HV60679G00010
A_13_P235209	-7.14684	-2.83731	MLOC_71895	HV60679G00010
A_13_P048526	-3.22429	-1.68898	MLOC_71939	HV60738G00010
A_13_P168410	-3.83947	-1.94091	MLOC_71946	HV60752G00010
A_13_P569809	-13.4978	-3.75465	MLOC_71946	HV60752G00010
A_13_P579124	-5.50419	-2.46053	MLOC_72026	HV60915G00010
A_13_P200279	-6.49506	-2.69934	MLOC_72026	HV60915G00010
A_13_P278809	-51.7879	-5.69454	MLOC_72157	HV6116G00010
A_13_P262352	-53.1404	-5.73174	MLOC_72157	HV6116G00010
A_13_P175575	-3.03892	-1.60356	MLOC_72486	HV6175G00010
A_13_P486290	-13.7634	-3.78277	MLOC_72547	HV61868G00010
A_13_P155120	-4.31256	-2.10854	MLOC_72662	HV62070G00010
A_13_P550469	-5.21644	-2.38307	MLOC_72662	HV62070G00010
A_13_P060936	-5.02046	-2.32782	MLOC_72756	HV62308G00010
A_13_P109135	-3.60644	-1.85057	MLOC_72770	HV62331G00010
A_13_P498489	-7.06074	-2.81982	MLOC_72805	HV6241G00010
A_13_P437136	-4.61543	-2.20646	MLOC_73033	HV6282G00010
A_13_P090161	-6.74628	-2.75409	MLOC_73132	HV63039G00010
A_13_P286354	-6.97524	-2.80224	MLOC_73132	HV63039G00010
A_13_P302822	-11.1429	-3.47806	MLOC_73196	HV63135G00010
A_13_P224394	-3.65116	-1.86836	MLOC_73204	HV63149G00010
A_13_P128710	-10.548	-3.3989	MLOC_73204	HV63149G00010
A_13_P047916	-8.48805	-3.08543	MLOC_73322	HV63381G00010
A_13_P146410	-5.91722	-2.56492	MLOC_73477	HV63743G00010
A_13_P031741	-14.4425	-3.85224	MLOC_73663	HV64108G00010
A_13_P151730	-3.03053	-1.59957	MLOC_73905	HV64717G00010
A_13_P151280	-4.74481	-2.24635	MLOC_73967	HV64839G00010
A_13_P416385	-3.33254	-1.73662	MLOC_74001	HV64910G00010
A_13_P139190	-3.28968	-1.71795	MLOC_74095	HV65152G00010
A_13_P380202	-3.29999	-1.72246	MLOC_74095	HV65152G00010
A_13_P585059	-3.1964	-1.67645	MLOC_74127	HV65202G00010
A_13_P169585	-32.4241	-5.01899	MLOC_74184	HV65313G00010
A_13_P173160	-14.6588	-3.8737	MLOC_74189	HV65323G00010
A_13_P109305	-3.7351	-1.90115	MLOC_74330	HV65629G00010
A_13_P004936	-31.2334	-4.96502	MLOC_74526	HV66029G00010
A_13_P225434	-46.7534	-5.547	MLOC_74526	HV66029G00010
A_13_P120295	-3.82856	-1.9368	MLOC_74627	HV66220G00010
A_13_P120300	-4.59392	-2.19973	MLOC_74627	HV66220G00010
A_13_P179689	-3.38262	-1.75814	MLOC_74646	HV66256G00010
A_13_P040786	-62.9729	-5.97666	MLOC_74692	HV66356G00010
A_13_P203784	-4.10617	-2.03779	MLOC_74699	HV66375G00010
A_13_P450298	-5.28926	-2.40307	MLOC_74702	HV66383G00010
A_13_P585584	-7.58066	-2.92232	MLOC_74705	HV66390G00010
A_13_P121335	-3.23688	-1.6946	MLOC_74808	HV66558G00010
A_13_P414085	-3.30747	-1.72573	MLOC_74808	HV66558G00010
A_13_P479025	-5.6927	-2.50911	MLOC_74808	HV66558G00010
A_13_P138520	-7.91805	-2.98514	MLOC_74856	HV66661G00010
A_13_P197774	-36.2424	-5.17961	MLOC_74854	HV6666G00010
A_13_P014796	-3.51836	-1.8149	MLOC_74933	HV66796G00010
A_13_P181924	-22.3387	-4.48147	MLOC_74945	HV66819G00010
A_13_P042926	-14.298	-3.83774	MLOC_75000	HV66938G00010
A_13_P017306	-4.66037	-2.22044	MLOC_75003	HV66941G00010
A_13_P566379	-3.01786	-1.59352	MLOC_75020	HV66967G00010
A_13_P574799	-3.35965	-1.74831	MLOC_75055	HV67044G00010
A_13_P047961	-11.729	-3.552	MLOC_75131	HV67197G00010
A_13_P514464	-3.24538	-1.69839	MLOC_75136	HV67208G00010
A_13_P007016	-3.08435	-1.62497	MLOC_75214	HV67389G00010
A_13_P521329	-4.45231	-2.15456	MLOC_75272	HV67513G00010
A_13_P279394	-3.36862	-1.75216	MLOC_75332	HV67679G00010
A_13_P433881	-8.98615	-3.1677	MLOC_75410	HV67853G00010
A_13_P169960	-3.09121	-1.62817	MLOC_75484	HV68009G00010
A_13_P237791	-3.14448	-1.65282	MLOC_75484	HV68009G00010
A_13_P248093	-4.68621	-2.22842	MLOC_75484	HV68009G00010
A_13_P169740	-9.64211	-3.26935	MLOC_75500	HV68056G00010
A_13_P563059	-3.11856	-1.64088	MLOC_75626	HV68411G00010
A_13_P068756	-3.0083	-1.58895	MLOC_75658	HV6854G00010
A_13_P486540	-3.41957	-1.77382	MLOC_75745	HV6883G00010
A_13_P002226	-5.17004	-2.37018	MLOC_75745	HV6883G00010
A_13_P358072	-7.10822	-2.82949	MLOC_75956	HV69600G00010
A_13_P131215	-8.5336	-3.09315	MLOC_76025	HV69867G00010
A_13_P141185	-3.08247	-1.62409	MLOC_76349	HV71039G00010
A_13_P468068	-3.24263	-1.69716	MLOC_76403	HV71263G00010
A_13_P142465	-3.30793	-1.72593	MLOC_76410	HV7128G00020
A_13_P529249	-3.7206	-1.89553	MLOC_76410	HV7128G00020
A_13_P108660	-6.23255	-2.63982	MLOC_76431	HV71348G00010
A_13_P052766	-3.27015	-1.70936	MLOC_76462	HV7146G00010
A_13_P521704	-9.35736	-3.2261	MLOC_76558	HV71848G00010
A_13_P399206	-3.3348	-1.7376	MLOC_76562	HV71878G00010
A_13_P149360	-3.67406	-1.87737	MLOC_76562	HV71878G00010
A_13_P184369	-5.78617	-2.53261	MLOC_76757	HV72763G00010
A_13_P011181	-4.55797	-2.18839	MLOC_77036	HV7405G00010
A_13_P209669	-5.69165	-2.50885	MLOC_77155	HV74569G00010
A_13_P073851	-3.17154	-1.66518	MLOC_77253	HV7491G00020
A_13_P425196	-4.28569	-2.09953	MLOC_77331	HV75192G00010
A_13_P553609	-6.0472	-2.59627	MLOC_77331	HV75192G00010
A_13_P356997	-3.14065	-1.65106	MLOC_77338	HV7520G00010
A_13_P107290	-33.5408	-5.06784	MLOC_77422	HV7557G00010
A_13_P461463	-4.40456	-2.139	MLOC_77438	HV75658G00010
A_13_P460823	-4.04901	-2.01757	MLOC_77446	HV75686G00010
A_13_P446203	-3.6131	-1.85324	MLOC_77511	HV7598G00010
A_13_P481630	-7.35168	-2.87807	MLOC_77740	HV77062G00010
A_13_P448283	-11.7244	-3.55144	MLOC_77740	HV77062G00010
A_13_P144640	-5.23577	-2.3884	MLOC_77763	HV7714G00010
A_13_P193119	-3.10702	-1.63553	MLOC_77796	HV7730G00010
A_13_P173895	-7.84529	-2.97183	MLOC_78248	HV79365G00010
A_13_P074696	-4.78258	-2.25779	MLOC_78490	HV80527G00010
A_13_P047241	-3.53752	-1.82274	MLOC_78504	HV80584G00010
A_13_P207669	-28.5529	-4.83556	MLOC_78745	HV8174G00010
A_13_P177859	-17.3335	-4.11549	MLOC_78779	HV8185G00010
A_13_P035661	-3.04215	-1.60509	MLOC_79115	HV83461G00010
A_13_P285014	-7.434	-2.89414	MLOC_79151	HV8366G00010
A_13_P035121	-3.42917	-1.77786	MLOC_79367	HV84653G00010
A_13_P265172	-4.38814	-2.13361	MLOC_79367	HV84653G00010
A_13_P490360	-3.45169	-1.7873	MLOC_79498	HV85326G00010
A_13_P095805	-103.67	-6.69586	MLOC_79567	HV85648G00010
A_13_P328062	-6.88536	-2.78353	MLOC_79669	HV86247G00010
A_13_P357567	-7.1071	-2.82926	MLOC_79669	HV86247G00010
A_13_P085896	-6.45435	-2.69027	MLOC_79756	HV86812G00010
A_13_P142890	-8.16728	-3.02986	MLOC_79756	HV86812G00010
A_13_P580924	-5.13452	-2.36023	MLOC_79758	HV86833G00010
A_13_P003016	-6.9399	-2.79491	MLOC_80035	HV8828G00010
A_13_P083796	-3.31321	-1.72823	MLOC_80094	HV88585G00010
A_13_P602333	-3.51162	-1.81214	MLOC_80094	HV88585G00010
A_13_P612472	-3.73256	-1.90016	MLOC_80094	HV88585G00010
A_13_P601022	-4.12674	-2.045	MLOC_80094	HV88585G00010
A_13_P638907	-4.40942	-2.14059	MLOC_80094	HV88585G00010
A_13_P135635	-3.51811	-1.8148	MLOC_80267	HV8956G00010
A_13_P055426	-5.95854	-2.57496	MLOC_80598	HV9155G00010
A_13_P074511	-6.25539	-2.6451	MLOC_80878	HV93348G00010
A_13_P149900	-11.5665	-3.53188	MLOC_81003	HV93992G00010
A_13_P016701	-13.5367	-3.75881	MLOC_81003	HV93992G00010
A_13_P149895	-14.95	-3.90207	MLOC_81003	HV93992G00010
A_13_P147265	-3.14211	-1.65173	MLOC_81053	HV94227G00010
A_13_P099910	-6.77323	-2.75984	MLOC_81062	HV94269G00010
A_13_P478175	-4.58606	-2.19726	MLOC_81137	HV94632G00010
A_13_P175962	-3.81561	-1.93191	MLOC_81208	HV95060G00010
A_13_P185549	-3.47981	-1.79901	MLOC_81219	HV95135G00010
A_13_P269158	-3.25617	-1.70318	MLOC_81502	HV96650G00010
A_13_P133395	-3.40822	-1.76902	MLOC_81502	HV96650G00010
A_13_P244590	-3.52185	-1.81633	MLOC_81502	HV96650G00010
A_13_P004141	-3.96552	-1.98751	MLOC_81502	HV96650G00010
A_13_P548534	-3.02657	-1.59768	MLOC_81642	HV97394G00010
A_13_P076751	-7.07546	-2.82282	MLOC_81684	HV9764G00010
A_13_P300647	-4.61921	-2.20765	MLOC_81876	HV98659G00010
A_13_P175840	-10.1699	-3.34624	MLOC_81993	HV99321G00020
A_13_P215994	19.1376	4.25834	MLOC_50	HV100314G00010
A_13_P572139	8.06511	3.01169	MLOC_212	HV101357G00010
A_13_P197259	3.39428	1.76311	MLOC_288	HV101963G00010
A_13_P477143	3.23807	1.69513	MLOC_351	HV102472G00010
A_13_P012811	3.66186	1.87258	MLOC_351	HV102472G00010
A_13_P275659	3.69164	1.88426	MLOC_351	HV102472G00010
A_13_P581049	4.34538	2.11948	MLOC_493	HV103404G00010
A_13_P205584	9.76432	3.28752	MLOC_649	HV104818G00010
A_13_P562859	3.52138	1.81614	MLOC_689	HV105073G00010
A_13_P534249	5.07744	2.3441	MLOC_1044	HV10873G00010
A_13_P013006	4.73345	2.24289	MLOC_1705	HV115281G00010
A_13_P463623	3.42875	1.77768	MLOC_2050	HV118145G00010
A_13_P134465	3.58833	1.84331	MLOC_2050	HV118145G00010
A_13_P247034	3.02344	1.59619	MLOC_2075	HV118414G00010
A_13_P097810	4.58821	2.19793	MLOC_2337	HV120794G00010
A_13_P225074	3.90781	1.96636	MLOC_2431	HV121593G00010
A_13_P009506	3.67215	1.87663	MLOC_2453	HV121766G00010
A_13_P174905	3.24992	1.7004	MLOC_2480	HV122108G00010
A_13_P507644	416.267	8.70137	MLOC_2612	HV123314G00010
A_13_P501174	647.768	9.33933	MLOC_2612	HV123314G00010
A_13_P124690	672.76	9.39395	MLOC_2612	HV123314G00010
A_13_P195589	3.53128	1.82019	MLOC_2723	HV124333G00010
A_13_P383137	6.30362	2.65618	MLOC_2781	HV12479G00010
A_13_P454193	35.6591	5.1562	MLOC_2781	HV12479G00010
A_13_P520904	8.68096	3.11785	MLOC_2934	HV126294G00020
A_13_P501464	8.86416	3.14798	MLOC_2934	HV126294G00020
A_13_P133085	9.38177	3.22986	MLOC_2934	HV126294G00020
A_13_P131890	4.27372	2.09549	MLOC_3114	HV127916G00010
A_13_P466973	14.1015	3.81778	MLOC_3339	HV129907G00010
A_13_P077876	12.959	3.69589	MLOC_3458	HV13095G00010
A_13_P148950	11.0703	3.46863	MLOC_3492	HV131193G00010
A_13_P093740	11.9717	3.58156	MLOC_3492	HV131193G00010
A_13_P210824	12.51	3.64501	MLOC_3492	HV131193G00010
A_13_P147400	22.8796	4.51599	MLOC_3773	HV133395G00010
A_13_P520914	5.5979	2.48489	MLOC_3872	HV134102G00010
A_13_P280499	6.2364	2.64071	MLOC_3872	HV134102G00010
A_13_P428866	7.49888	2.90667	MLOC_3872	HV134102G00010
A_13_P172500	1139.13	10.1537	MLOC_3881	HV134140G00010
A_13_P014416	3.7003	1.88764	MLOC_3886	HV134180G00010
A_13_P104410	4.49688	2.16892	MLOC_3895	HV134254G00010
A_13_P518949	4.6863	2.22845	MLOC_3959	HV134491G00010
A_13_P163945	5.18111	2.37326	MLOC_3959	HV134491G00010
A_13_P158530	5.28682	2.4024	MLOC_4044	HV134615G00010
A_13_P584884	6.64905	2.73315	MLOC_4093	HV134672G00010
A_13_P434991	3.81367	1.93118	MLOC_4172	HV134787G00010
A_13_P400575	9.97841	3.31881	MLOC_4290	HV134967G00010
A_13_P196669	6.37697	2.67287	MLOC_4373	HV135063G00020
A_13_P218094	14.7589	3.88352	MLOC_4420	HV135113G00010
A_13_P523674	9.11462	3.18818	MLOC_4492	HV135185G00010
A_13_P083061	4.90164	2.29326	MLOC_4602	HV135313G00010
A_13_P534304	4.97589	2.31495	MLOC_4602	HV135313G00010
A_13_P305257	5.15507	2.36599	MLOC_4602	HV135313G00010
A_13_P238546	4.32282	2.11197	MLOC_4644	HV135350G00010
A_13_P142985	6.82449	2.77072	MLOC_4663	HV135378G00010
A_13_P090931	8.44277	3.07772	MLOC_4684	HV135397G00010
A_13_P062351	3.88812	1.95907	MLOC_4690	HV135406G00020
A_13_P022651	3.48258	1.80016	MLOC_4708	HV135422G00010
A_13_P026991	4.48791	2.16604	MLOC_4742	HV135450G00010
A_13_P042621	7.04623	2.81685	MLOC_4747	HV135456G00010
A_13_P182484	3.86381	1.95002	MLOC_4762	HV135471G00010
A_13_P072126	4.65672	2.21932	MLOC_4804	HV135523G00010
A_13_P148360	8.78183	3.13452	MLOC_4832	HV135552G00020
A_13_P003121	5.60004	2.48544	MLOC_4845	HV135568G00010
A_13_P391077	5.65689	2.50001	MLOC_4845	HV135568G00010
A_13_P140965	6.2318	2.63965	MLOC_4845	HV135568G00010
A_13_P167745	4.96198	2.31092	MLOC_4931	HV135681G00010
A_13_P571714	9.90542	3.30822	MLOC_5005	HV135775G00010
A_13_P230279	11.05	3.46598	MLOC_5173	HV135957G00010
A_13_P229529	16.5951	4.05269	MLOC_5173	HV135957G00010
A_13_P002626	19.6241	4.29456	MLOC_5173	HV135957G00010
A_13_P267027	9.71315	3.27994	MLOC_5174	HV135958G00010
A_13_P495965	7.89891	2.98165	MLOC_5183	HV135978G00010
A_13_P141220	9.50107	3.24809	MLOC_5183	HV135978G00010
A_13_P076001	4.82502	2.27053	MLOC_5210	HV136019G00010
A_13_P081251	3.78401	1.91992	MLOC_5253	HV136060G00010
A_13_P204579	7.67496	2.94016	MLOC_5253	HV136060G00010
A_13_P486050	3.26113	1.70537	MLOC_5268	HV136084G00010
A_13_P139040	3.94736	1.98089	MLOC_5268	HV136084G00010
A_13_P450628	4.03243	2.01165	MLOC_5287	HV136101G00010
A_13_P459253	4.37627	2.1297	MLOC_5287	HV136101G00010
A_13_P058006	3.44928	1.78629	MLOC_5394	HV136229G00020
A_13_P238676	7.89705	2.98131	MLOC_5528	HV136362G00010
A_13_P251307	3.30672	1.7254	MLOC_5533	HV136366G00020
A_13_P149210	3.33565	1.73797	MLOC_5533	HV136366G00020
A_13_P030206	20.3156	4.34451	MLOC_5540	HV136373G00010
A_13_P093060	4.38945	2.13404	MLOC_5547	HV136376G00020
A_13_P571949	6.35718	2.66839	MLOC_5621	HV136464G00010
A_13_P448788	36.7676	5.20036	MLOC_5621	HV136464G00010
A_13_P037471	4.43767	2.1498	MLOC_5633	HV136480G00010
A_13_P416840	35.4527	5.14782	MLOC_5716	HV136596G00010
A_13_P210194	3.26683	1.70789	MLOC_5848	HV1367841G00010
A_13_P029911	7.26867	2.86169	MLOC_5871	HV136819G00010
A_13_P195129	11.4836	3.5215	MLOC_5871	HV136819G00010
A_13_P132240	24.2186	4.59804	MLOC_5940	HV136895G00010
A_13_P201299	6.86577	2.77942	MLOC_5946	HV136899G00010
A_13_P190524	9.38704	3.23067	MLOC_5957	HV136914G00010
A_13_P089271	15.5608	3.95984	MLOC_5973	HV136941G00010
A_13_P161155	28.3935	4.82749	MLOC_5973	HV136941G00010
A_13_P145800	3.00243	1.58613	MLOC_6074	HV137029G00010
A_13_P543257	4.36043	2.12447	MLOC_6115	HV137075G00010
A_13_P179844	6.9944	2.8062	MLOC_6120	HV137087G00010
A_13_P091233	4.06185	2.02214	MLOC_6125	HV137091G00010
A_13_P139245	6.9143	2.78958	MLOC_6134	HV137099G00010
A_13_P139250	7.53533	2.91367	MLOC_6134	HV137099G00010
A_13_P104055	3.28522	1.71599	MLOC_6152	HV137133G00010
A_13_P088276	3.29682	1.72107	MLOC_6169	HV137162G00010
A_13_P168235	5.18767	2.37509	MLOC_6169	HV137162G00010
A_13_P084926	4.50741	2.1723	MLOC_6380	HV137466G00010
A_13_P164410	16.3343	4.02983	MLOC_6461	HV137587G00010
A_13_P381007	3.71968	1.89518	MLOC_6566	HV137727G00010
A_13_P429506	3.82267	1.93458	MLOC_6620	HV137814G00010
A_13_P181929	6.23715	2.64089	MLOC_6637	HV137843G00010
A_13_P145625	15.017	3.90853	MLOC_6715	HV137996G00010
A_13_P462988	4.97417	2.31446	MLOC_6777	HV138082G00010
A_13_P171960	6.00813	2.58692	MLOC_6802	HV138122G00010
A_13_P061876	3.22216	1.68803	MLOC_6925	HV138338G00010
A_13_P074521	3.97228	1.98997	MLOC_6926	HV138342G00010
A_13_P044141	6.66069	2.73567	MLOC_6942	HV138369G00010
A_13_P186319	3.57082	1.83626	MLOC_6955	HV138390G00010
A_13_P020481	3.76837	1.91394	MLOC_7074	HV138597G00010
A_13_P521479	4.43145	2.14778	MLOC_7248	HV138863G00010
A_13_P138020	3.34591	1.7424	MLOC_7311	HV138987G00010
A_13_P092820	7.44473	2.89622	MLOC_7366	HV139098G00010
A_13_P176265	12.9809	3.69832	MLOC_7401	HV139155G00010
A_13_P050921	8.85344	3.14624	MLOC_7452	HV139284G00010
A_13_P154565	3.67163	1.87642	MLOC_7481	HV139372G00010
A_13_P485235	3.72361	1.8967	MLOC_7481	HV139372G00010
A_13_P142440	7.53446	2.9135	MLOC_7501	HV139401G00010
A_13_P135775	7.96324	2.99336	MLOC_7518	HV139442G00010
A_13_P029471	4.03425	2.0123	MLOC_7534	HV139471G00010
A_13_P138910	4.45362	2.15498	MLOC_7607	HV139648G00010
A_13_P195694	467.691	8.86941	MLOC_7639	HV139750G00010
A_13_P060966	4.92802	2.30101	MLOC_7661	HV139783G00010
A_13_P141025	4.94884	2.30709	MLOC_7690	HV139861G00010
A_13_P113355	3.45757	1.78976	MLOC_7780	HV140117G00010
A_13_P071566	6.55971	2.71363	MLOC_7808	HV140209G00010
A_13_P128520	3.44088	1.78278	MLOC_7841	HV140308G00010
A_13_P082621	3.46079	1.7911	MLOC_7841	HV140308G00010
A_13_P552244	3.84525	1.94308	MLOC_7841	HV140308G00010
A_13_P440611	6.71373	2.74711	MLOC_7890	HV140451G00010
A_13_P559659	4.85853	2.28052	MLOC_7938	HV140604G00010
A_13_P499369	9.08898	3.18412	MLOC_7947	HV140631G00010
A_13_P583369	7.09633	2.82707	MLOC_7975	HV140726G00010
A_13_P199929	3.58626	1.84248	MLOC_8022	HV140865G00010
A_13_P530389	4.84298	2.2759	MLOC_8076	HV141060G00010
A_13_P567304	5.18923	2.37552	MLOC_8076	HV141060G00010
A_13_P557939	3.92647	1.97323	MLOC_8289	HV141897G00010
A_13_P460328	3.63113	1.86042	MLOC_8529	HV144051G00010
A_13_P087806	4.06163	2.02206	MLOC_8529	HV144051G00010
A_13_P147510	3.15974	1.6598	MLOC_8595	HV144564G00010
A_13_P579189	8.64314	3.11155	MLOC_9033	HV148569G00010
A_13_P308122	3.91777	1.97003	MLOC_9224	HV150207G00010
A_13_P140675	690.068	9.4306	MLOC_9778	HV155657G00010
A_13_P006531	3.69496	1.88556	MLOC_9815	HV1557849G00010
A_13_P364982	43.4739	5.44208	MLOC_9865	HV1557975G00010
A_13_P280184	63.5322	5.98942	MLOC_9865	HV1557975G00010
A_13_P427881	4.25569	2.08939	MLOC_9905	HV1558045G00030
A_13_P099535	94.458	6.5616	MLOC_10110	HV1558444G00010
A_13_P015086	3.85037	1.945	MLOC_10137	HV1558477G00010
A_13_P521654	6.14259	2.61885	MLOC_10140	HV1558483G00020
A_13_P442479	3.25094	1.70086	MLOC_10176	HV1558560G00010
A_13_P337422	3.92707	1.97345	MLOC_10176	HV1558560G00010
A_13_P442923	7.24136	2.85626	MLOC_10176	HV1558560G00010
A_13_P412615	7.65889	2.93714	MLOC_10176	HV1558560G00010
A_13_P000011	8.63162	3.10963	MLOC_10176	HV1558560G00010
A_13_P211784	9.17011	3.19694	MLOC_10176	HV1558560G00010
A_13_P211549	9.47566	3.24423	MLOC_10176	HV1558560G00010
A_13_P055436	6.9288	2.79261	MLOC_10208	HV1558627G00010
A_13_P191284	9.31834	3.22007	MLOC_10292	HV1558771G00010
A_13_P273669	3.45201	1.78744	MLOC_10322	HV1558817G00010
A_13_P189754	3.72932	1.89891	MLOC_10389	HV1558968G00010
A_13_P029461	9.55246	3.25587	MLOC_10389	HV1558968G00010
A_13_P137910	298.724	8.22267	MLOC_10408	HV1559008G00010
A_13_P569464	572.866	9.16205	MLOC_10408	HV1559008G00010
A_13_P147980	3.5185	1.81496	MLOC_10567	HV1559373G00010
A_13_P416455	5.03522	2.33206	MLOC_10606	HV1559454G00010
A_13_P171025	4.24229	2.08484	MLOC_10662	HV1559557G00010
A_13_P218154	3.99218	1.99718	MLOC_10663	HV1559558G00010
A_13_P463408	3.71067	1.89168	MLOC_10666	HV1559563G00010
A_13_P157500	4.63748	2.21334	MLOC_10666	HV1559563G00010
A_13_P457588	5.66393	2.5018	MLOC_10689	HV1559596G00010
A_13_P419480	51.9571	5.69925	MLOC_10689	HV1559596G00010
A_13_P078306	64.1367	6.00308	MLOC_10689	HV1559596G00010
A_13_P072181	14.0219	3.80961	MLOC_10787	HV1559773G00010
A_13_P060826	3.27915	1.71332	MLOC_10815	HV1559827G00010
A_13_P416225	6.48138	2.6963	MLOC_10849	HV1559916G00010
A_13_P223439	3.34649	1.74265	MLOC_10854	HV1559935G00010
A_13_P103675	1232.31	10.2671	MLOC_10916	HV1560028G00020
A_13_P163265	43.6515	5.44796	MLOC_10919	HV1560033G00010
A_13_P103240	3.56583	1.83424	MLOC_10962	HV1560094G00010
A_13_P550329	5.14511	2.3632	MLOC_11113	HV1560409G00010
A_13_P009716	12.6778	3.66423	MLOC_11181	HV1560576G00010
A_13_P206719	30.6264	4.9367	MLOC_11181	HV1560576G00010
A_13_P460003	7.79644	2.96282	MLOC_11317	HV1560816G00010
A_13_P459348	9.06363	3.18009	MLOC_11317	HV1560816G00010
A_13_P364752	3.06305	1.61497	MLOC_11345	HV1560890G00010
A_13_P579634	5.96273	2.57597	MLOC_11366	HV1560928G00010
A_13_P468158	4.60062	2.20183	MLOC_11431	HV1561072G00010
A_13_P561069	3.29715	1.72122	MLOC_11551	HV1561329G00010
A_13_P415360	3.73754	1.90209	MLOC_11691	HV1561639G00010
A_13_P175250	3.53606	1.82214	MLOC_11717	HV1561703G00010
A_13_P009591	3.63827	1.86325	MLOC_11833	HV1561904G00010
A_13_P323567	5.53331	2.46814	MLOC_11833	HV1561904G00010
A_13_P172610	5.60388	2.48643	MLOC_11833	HV1561904G00010
A_13_P317087	33.2011	5.05316	MLOC_11838	HV1561909G00010
A_13_P449628	36.1807	5.17715	MLOC_11838	HV1561909G00010
A_13_P013531	237.61	7.89245	MLOC_11854	HV1561958G00010
A_13_P226144	4.67894	2.22618	MLOC_11918	HV1562140G00010
A_13_P135885	5.57238	2.47829	MLOC_11918	HV1562140G00010
A_13_P180824	11.0044	3.46	MLOC_11918	HV1562140G00010
A_13_P084111	6.23472	2.64032	MLOC_11960	HV1562231G00010
A_13_P301862	3.35614	1.7468	MLOC_11961	HV1562233G00010
A_13_P120180	3.43504	1.78033	MLOC_11961	HV1562233G00010
A_13_P139625	11.8882	3.57146	MLOC_12083	HV1562484G00010
A_13_P414110	6.41827	2.68219	MLOC_12116	HV1562579G00010
A_13_P108275	6.3014	2.65567	MLOC_12117	HV1562580G00010
A_13_P079586	4.05365	2.01922	MLOC_12178	HV1562740G00010
A_13_P445843	263.904	8.04387	MLOC_12223	HV1562834G00010
A_13_P445303	6.77323	2.75984	MLOC_12234	HV1562863G00010
A_13_P139375	8.52508	3.09171	MLOC_12234	HV1562863G00010
A_13_P226214	8.56842	3.09903	MLOC_12353	HV1563096G00010
A_13_P100800	3.11057	1.63718	MLOC_12466	HV1563347G00010
A_13_P041746	3.40466	1.76751	MLOC_12611	HV1563715G00010
A_13_P128360	4.17801	2.06282	MLOC_12637	HV1563765G00010
A_13_P103945	3.69367	1.88505	MLOC_12680	HV1563861G00010
A_13_P550619	6.45695	2.69085	MLOC_12760	HV1564041G00010
A_13_P127380	6.56195	2.71413	MLOC_12760	HV1564041G00010
A_13_P211609	6.72769	2.75011	MLOC_12760	HV1564041G00010
A_13_P019981	7.06208	2.82009	MLOC_12760	HV1564041G00010
A_13_P068631	26.5054	4.72821	MLOC_12768	HV1564058G00010
A_13_P195104	3.40797	1.76891	MLOC_12832	HV1564211G00010
A_13_P539199	4.26728	2.09332	MLOC_12897	HV1564334G00010
A_13_P184934	5.56282	2.47582	MLOC_13050	HV1564674G00010
A_13_P577849	4.07845	2.02802	MLOC_13058	HV1564701G00010
A_13_P204829	6.23406	2.64017	MLOC_13058	HV1564701G00010
A_13_P582049	3.02111	1.59508	MLOC_13074	HV1564735G00010
A_13_P038806	4.41616	2.14279	MLOC_13080	HV1564752G00010
A_13_P121425	3.49732	1.80625	MLOC_13102	HV1564802G00010
A_13_P511029	3.72145	1.89587	MLOC_13102	HV1564802G00010
A_13_P020951	3.96924	1.98886	MLOC_13165	HV1565015G00010
A_13_P077241	4.92417	2.29988	MLOC_13187	HV1565072G00010
A_13_P214829	7.79055	2.96173	MLOC_13305	HV1565327G00010
A_13_P144645	4.55939	2.18884	MLOC_13370	HV1565470G00010
A_13_P460468	5.2338	2.38786	MLOC_13370	HV1565470G00010
A_13_P515039	5.08554	2.3464	MLOC_13403	HV1565562G00010
A_13_P151455	4.22645	2.07945	MLOC_13407	HV1565564G00010
A_13_P486735	32.1993	5.00896	MLOC_13480	HV1565790G00010
A_13_P022091	3.85079	1.94515	MLOC_13527	HV1565876G00010
A_13_P027106	14.2865	3.83658	MLOC_13544	HV1565901G00010
A_13_P552264	3.5464	1.82636	MLOC_13692	HV1566265G00020
A_13_P211659	3.36142	1.74907	MLOC_13739	HV1566381G00010
A_13_P125355	3.3985	1.7649	MLOC_13739	HV1566381G00010
A_13_P139600	4.51661	2.17524	MLOC_13881	HV1566723G00010
A_13_P564779	9.2814	3.21434	MLOC_13881	HV1566723G00010
A_13_P194404	11.6719	3.54497	MLOC_13941	HV1566875G00010
A_13_P183714	3.06675	1.61671	MLOC_13951	HV1566907G00010
A_13_P172540	4.67913	2.22624	MLOC_13961	HV1566927G00010
A_13_P172280	42.4851	5.40888	MLOC_14183	HV1567463G00010
A_13_P211139	8.49367	3.08639	MLOC_14202	HV1567530G00010
A_13_P243027	10.632	3.41034	MLOC_14202	HV1567530G00010
A_13_P245901	11.9595	3.58009	MLOC_14202	HV1567530G00010
A_13_P030016	6.295	2.65421	MLOC_14207	HV1567545G00010
A_13_P513289	9.47073	3.24348	MLOC_14228	HV1567608G00010
A_13_P175755	8.22478	3.03998	MLOC_14271	HV1567684G00010
A_13_P028576	4.23246	2.0815	MLOC_14273	HV1567697G00010
A_13_P192134	284.528	8.15243	MLOC_14295	HV1567721G00010
A_13_P016636	3.15798	1.659	MLOC_14349	HV1567865G00010
A_13_P146720	5.08727	2.34689	MLOC_14502	HV1568224G00010
A_13_P470808	3.33657	1.73837	MLOC_14591	HV1568458G00010
A_13_P200059	4.29018	2.10104	MLOC_14608	HV1568491G00010
A_13_P109385	3.43708	1.78118	MLOC_14721	HV1568766G00010
A_13_P200459	3.66672	1.87449	MLOC_14791	HV1569035G00010
A_13_P048346	4.15814	2.05594	MLOC_14791	HV1569035G00010
A_13_P461073	6.90654	2.78796	MLOC_14819	HV1569110G00010
A_13_P201039	8.55114	3.09612	MLOC_15021	HV1569640G00010
A_13_P063036	3.4286	1.77762	MLOC_15115	HV1569876G00010
A_13_P243052	14.4883	3.85682	MLOC_15181	HV1570064G00010
A_13_P072386	18.5121	4.2104	MLOC_15316	HV157040G00010
A_13_P401065	17.1823	4.10285	MLOC_15348	HV1570473G00010
A_13_P472098	4.92844	2.30113	MLOC_15396	HV1570582G00010
A_13_P064431	3.27809	1.71285	MLOC_15432	HV1570675G00010
A_13_P484835	3.18938	1.67328	MLOC_15459	HV1570753G00010
A_13_P221299	7.03798	2.81516	MLOC_15459	HV1570753G00010
A_13_P059691	12.8692	3.68585	MLOC_15459	HV1570753G00010
A_13_P554129	7.02267	2.81202	MLOC_15681	HV1571309G00010
A_13_P426406	4.38058	2.13112	MLOC_15707	HV1571377G00010
A_13_P422230	4.91595	2.29747	MLOC_15707	HV1571377G00010
A_13_P205144	3.01334	1.59136	MLOC_15815	HV1571603G00010
A_13_P123580	24.6789	4.62521	MLOC_15911	HV1571856G00010
A_13_P478365	36.8342	5.20298	MLOC_15911	HV1571856G00010
A_13_P083206	4.00659	2.00238	MLOC_15949	HV1571948G00010
A_13_P199679	5.94886	2.57261	MLOC_15973	HV1572012G00020
A_13_P126925	4.2004	2.07053	MLOC_16176	HV1572628G00010
A_13_P143425	3.24735	1.69926	MLOC_16205	HV157274G00020
A_13_P499699	4.55913	2.18876	MLOC_16293	HV1572980G00010
A_13_P038376	6.1409	2.61845	MLOC_16331	HV1573095G00010
A_13_P068366	4.12903	2.0458	MLOC_16629	HV1574004G00010
A_13_P213249	3.40553	1.76788	MLOC_16989	HV157518G00010
A_13_P513214	3.01851	1.59383	MLOC_17010	HV1575272G00010
A_13_P069206	3.71421	1.89306	MLOC_17101	HV1575598G00010
A_13_P554489	3.71465	1.89323	MLOC_17127	HV1575673G00010
A_13_P164675	4.03845	2.0138	MLOC_17157	HV1575770G00010
A_13_P054701	11.9142	3.5746	MLOC_17167	HV1575828G00010
A_13_P247888	3.35266	1.74531	MLOC_17220	HV157599G00010
A_13_P002956	6.8856	2.78358	MLOC_17298	HV1576241G00010
A_13_P456108	3.69194	1.88438	MLOC_17428	HV1576677G00010
A_13_P239651	3.01901	1.59408	MLOC_17595	HV1577243G00010
A_13_P246406	42.0105	5.39268	MLOC_17754	HV1577917G00010
A_13_P274024	42.9506	5.42461	MLOC_17754	HV1577917G00010
A_13_P122450	43.3257	5.43715	MLOC_17754	HV1577917G00010
A_13_P122445	44.3674	5.47143	MLOC_17754	HV1577917G00010
A_13_P545979	3.08478	1.62517	MLOC_18031	HV1578987G00010
A_13_P327857	3.09672	1.63074	MLOC_18031	HV1578987G00010
A_13_P027336	3.35243	1.74521	MLOC_18096	HV1579211G00010
A_13_P177010	5.34194	2.41736	MLOC_18145	HV1579419G00010
A_13_P173970	3.49899	1.80694	MLOC_18160	HV1579484G00010
A_13_P579434	5.20595	2.38016	MLOC_18254	HV1579877G00010
A_13_P056111	8.17627	3.03144	MLOC_18300	HV1580042G00010
A_13_P027136	3.95442	1.98347	MLOC_18306	HV1580065G00010
A_13_P131415	281.77	8.13837	MLOC_18371	HV1580309G00010
A_13_P468348	3.50978	1.81138	MLOC_18451	HV1580630G00010
A_13_P084081	3.85325	1.94608	MLOC_18451	HV1580630G00010
A_13_P113435	7.19623	2.84724	MLOC_18451	HV1580630G00010
A_13_P077911	3.24138	1.69661	MLOC_18499	HV1580799G00010
A_13_P075596	5.46992	2.45152	MLOC_18586	HV1581110G00010
A_13_P442868	5.62734	2.49245	MLOC_18586	HV1581110G00010
A_13_P059061	3.31519	1.72909	MLOC_18610	HV1581212G00010
A_13_P428986	32.4244	5.01901	MLOC_18621	HV1581262G00010
A_13_P270774	3.86539	1.95061	MLOC_18650	HV1581374G00010
A_13_P001656	3.87252	1.95327	MLOC_18650	HV1581374G00010
A_13_P314377	12.273	3.61742	MLOC_18654	HV1581403G00020
A_13_P246932	57.2416	5.83899	MLOC_18763	HV1581890G00010
A_13_P042951	4.31663	2.10991	MLOC_18956	HV158284G00010
A_13_P093690	3.13246	1.6473	MLOC_19035	HV1583188G00010
A_13_P570714	4.92209	2.29927	MLOC_19035	HV1583188G00010
A_13_P198359	4.5484	2.18536	MLOC_19234	HV158405G00010
A_13_P485340	7.07877	2.8235	MLOC_19234	HV158405G00010
A_13_P475853	9.55207	3.25581	MLOC_19234	HV158405G00010
A_13_P152790	4.16626	2.05875	MLOC_19556	HV1585363G00010
A_13_P152785	4.40477	2.13907	MLOC_19556	HV1585363G00010
A_13_P162775	3.09766	1.63118	MLOC_19783	HV1586423G00010
A_13_P074196	3.19322	1.67501	MLOC_19861	HV1586868G00010
A_13_P415840	3.24437	1.69794	MLOC_20070	HV1587854G00010
A_13_P501104	3.38772	1.76031	MLOC_20070	HV1587854G00010
A_13_P014076	3.05993	1.6135	MLOC_20163	HV158835G00010
A_13_P212014	4.34488	2.11932	MLOC_20185	HV158846G00020
A_13_P158700	3.4566	1.78935	MLOC_20336	HV158925G00010
A_13_P441939	3.79674	1.92476	MLOC_20336	HV158925G00010
A_13_P026466	4.87875	2.28651	MLOC_20336	HV158925G00010
A_13_P531954	8.36593	3.06453	MLOC_20448	HV1589896G00010
A_13_P526004	9.97175	3.31785	MLOC_20448	HV1589896G00010
A_13_P538709	6.34294	2.66515	MLOC_20481	HV1590063G00010
A_13_P440286	3.72807	1.89843	MLOC_20538	HV159041G00010
A_13_P155205	48.5104	5.60022	MLOC_20608	HV1590796G00010
A_13_P155200	56.2047	5.81262	MLOC_20608	HV1590796G00010
A_13_P438871	60.2088	5.9119	MLOC_20608	HV1590796G00010
A_13_P085301	5.54626	2.47151	MLOC_20723	HV159151G00010
A_13_P136725	5.58402	2.4813	MLOC_20723	HV159151G00010
A_13_P413035	6.08701	2.60573	MLOC_20723	HV159151G00010
A_13_P423871	22.7906	4.51037	MLOC_20841	HV1591990G00010
A_13_P145365	3.04228	1.60515	MLOC_20868	HV1592087G00010
A_13_P019556	3.55289	1.82899	MLOC_20868	HV1592087G00010
A_13_P230514	3.23917	1.69562	MLOC_20884	HV159216G00010
A_13_P579564	3.4816	1.79975	MLOC_20947	HV159246G00010
A_13_P552284	3.05561	1.61146	MLOC_21029	HV1592865G00010
A_13_P100225	3.17065	1.66478	MLOC_21149	HV1593334G00010
A_13_P367447	3.24994	1.70041	MLOC_21198	HV1593592G00020
A_13_P517959	8.79767	3.13712	MLOC_21559	HV159615G00010
A_13_P171785	4.23689	2.08301	MLOC_21561	HV159617G00010
A_13_P467943	4.56425	2.19038	MLOC_21561	HV159617G00010
A_13_P171145	4.71903	2.23849	MLOC_21671	HV159745G00010
A_13_P132955	198.267	7.6313	MLOC_21677	HV159752G00010
A_13_P193284	15.8654	3.98781	MLOC_21709	HV159798G00010
A_13_P155495	22.5308	4.49383	MLOC_21709	HV159798G00010
A_13_P584269	7.91627	2.98482	MLOC_21744	HV159835G00010
A_13_P000201	5.54437	2.47102	MLOC_21933	HV160028G00010
A_13_P480235	6.30632	2.6568	MLOC_21933	HV160028G00010
A_13_P581929	3.67073	1.87607	MLOC_22026	HV160155G00010
A_13_P152520	4.01166	2.0042	MLOC_22026	HV160155G00010
A_13_P115305	3.10054	1.63252	MLOC_22197	HV160371G00010
A_13_P405321	3.72391	1.89682	MLOC_22197	HV160371G00010
A_13_P469278	3.4453	1.78463	MLOC_22278	HV160480G00010
A_13_P471483	4.42443	2.14549	MLOC_22278	HV160480G00010
A_13_P212129	12.1071	3.59778	MLOC_22377	HV160603G00010
A_13_P002746	3.90299	1.96458	MLOC_22651	HV160974G00010
A_13_P534449	4.04298	2.01542	MLOC_22651	HV160974G00010
A_13_P518324	4.1967	2.06926	MLOC_22651	HV160974G00010
A_13_P023286	3.23912	1.6956	MLOC_22700	HV161049G00010
A_13_P565264	3.55901	1.83148	MLOC_23307	HV162059G00010
A_13_P157095	7.75917	2.9559	MLOC_23396	HV162211G00010
A_13_P147490	5.01786	2.32707	MLOC_23473	HV162350G00010
A_13_P234019	6.06849	2.60134	MLOC_23755	HV162908G00010
A_13_P212519	6.00127	2.58527	MLOC_24214	HV163992G00010
A_13_P413895	29.421	4.87878	MLOC_24441	HV1644956G00010
A_13_P415380	3.86071	1.94887	MLOC_24640	HV1649919G00010
A_13_P468108	1259.38	10.2985	MLOC_25291	HV168259G00010
A_13_P133865	3.17681	1.66758	MLOC_25601	HV170211G00010
A_13_P072536	22.4734	4.49015	MLOC_25632	HV170391G00010
A_13_P597816	22.1344	4.46822	MLOC_25773	HV171282G00010
A_13_P420700	68.6222	6.1006	MLOC_25773	HV171282G00010
A_13_P158940	12.4629	3.63956	MLOC_25901	HV172046G00010
A_13_P014021	3.86508	1.9505	MLOC_26505	HV176121G00010
A_13_P202109	5.79718	2.53535	MLOC_26696	HV177309G00010
A_13_P536599	60.6407	5.92221	MLOC_26864	HV1785813G00010
A_13_P565384	8.04213	3.00758	MLOC_26912	HV178945G00010
A_13_P026451	6.13983	2.6182	MLOC_27322	HV1822059G00010
A_13_P090976	314.261	8.29582	MLOC_28088	HV188982G00010
A_13_P564324	484.535	8.92046	MLOC_28088	HV188982G00010
A_13_P115500	3.03445	1.60143	MLOC_28234	HV190236G00010
A_13_P045211	3.67027	1.87589	MLOC_28602	HV193300G00010
A_13_P560044	3.54141	1.82432	MLOC_28868	HV195484G00010
A_13_P152820	11.1847	3.48345	MLOC_29062	HV197130G00010
A_13_P358682	11.2399	3.49055	MLOC_29062	HV197130G00010
A_13_P103205	8.98246	3.16711	MLOC_29149	HV197904G00010
A_13_P163165	5.15977	2.36731	MLOC_29945	HV205133G00010
A_13_P402325	3.26345	1.7064	MLOC_30193	HV207272G00020
A_13_P569669	5.10021	2.35056	MLOC_30232	HV207544G00010
A_13_P094765	3.07324	1.61976	MLOC_30715	HV212066G00010
A_13_P428346	17.3854	4.1198	MLOC_30868	HV213434G00010
A_13_P031731	3.84002	1.94111	MLOC_31759	HV221975G00010
A_13_P478160	6.59861	2.72216	MLOC_31761	HV221978G00010
A_13_P127420	3.15242	1.65646	MLOC_32229	HV226559G00010
A_13_P127405	3.61912	1.85564	MLOC_32229	HV226559G00010
A_13_P095580	30.3523	4.92374	MLOC_32633	HV230478G00010
A_13_P448793	6.12218	2.61405	MLOC_33219	HV235453G00010
A_13_P000131	5.68092	2.50612	MLOC_33518	HV238070G00010
A_13_P088766	8.94332	3.16081	MLOC_33809	HV240445G00010
A_13_P108305	3.23734	1.69481	MLOC_34478	HV244009G00010
A_13_P112230	3.47712	1.79789	MLOC_34482	HV244011G00020
A_13_P534624	4.03669	2.01317	MLOC_34484	HV244013G00010
A_13_P280819	30.1583	4.91448	MLOC_34493	HV244038G00010
A_13_P211809	70.8707	6.14712	MLOC_34493	HV244038G00010
A_13_P448453	7.51589	2.90994	MLOC_34511	HV244076G00010
A_13_P102315	5.23743	2.38886	MLOC_34517	HV244090G00010
A_13_P186239	18.2776	4.19201	MLOC_34549	HV244146G00010
A_13_P223409	3.29051	1.71831	MLOC_34595	HV244216G00020
A_13_P003096	3.39564	1.76368	MLOC_34595	HV244216G00020
A_13_P023881	3.36357	1.74999	MLOC_34619	HV244265G00010
A_13_P129360	6.81286	2.76826	MLOC_34632	HV244294G00010
A_13_P562774	3.24255	1.69713	MLOC_34653	HV244322G00010
A_13_P257757	3.62669	1.85865	MLOC_34756	HV244525G00010
A_13_P483125	3.65529	1.86999	MLOC_34756	HV244525G00010
A_13_P131615	3.69447	1.88537	MLOC_34756	HV244525G00010
A_13_P010446	3.91692	1.96972	MLOC_34756	HV244525G00010
A_13_P044466	20.7804	4.37715	MLOC_34790	HV244581G00010
A_13_P417600	3.09823	1.63144	MLOC_34935	HV244998G00010
A_13_P467973	4.94767	2.30675	MLOC_35013	HV245286G00010
A_13_P470213	3.83389	1.93881	MLOC_35029	HV245327G00010
A_13_P357327	4.51516	2.17478	MLOC_35096	HV245587G00010
A_13_P521584	3.28703	1.71678	MLOC_35167	HV246074G00020
A_13_P155600	4.34198	2.11835	MLOC_36299	HV2546559G00010
A_13_P096625	8.4195	3.07373	MLOC_36316	HV2546588G00010
A_13_P232634	8.52896	3.09237	MLOC_36316	HV2546588G00010
A_13_P505599	8.92353	3.15761	MLOC_36316	HV2546588G00010
A_13_P086346	9.00016	3.16995	MLOC_36316	HV2546588G00010
A_13_P081151	4.2724	2.09505	MLOC_36347	HV2546642G00010
A_13_P167510	9.81986	3.2957	MLOC_36386	HV2546727G00010
A_13_P464078	3.58026	1.84006	MLOC_36464	HV2546850G00010
A_13_P528504	3.71897	1.8949	MLOC_36495	HV2546879G00010
A_13_P500134	7.14877	2.8377	MLOC_36562	HV2546976G00020
A_13_P182144	11.0044	3.46	MLOC_36627	HV2547072G00010
A_13_P412945	3.33958	1.73967	MLOC_36735	HV2547265G00020
A_13_P047651	3.59686	1.84674	MLOC_36735	HV2547265G00020
A_13_P463028	6.03502	2.59336	MLOC_36735	HV2547265G00020
A_13_P149285	6.71755	2.74793	MLOC_36825	HV2547379G00010
A_13_P396960	6.2009	2.63248	MLOC_36885	HV2547454G00010
A_13_P551594	6.51084	2.70284	MLOC_36886	HV2547458G00010
A_13_P421415	6.92322	2.79144	MLOC_37104	HV2547787G00010
A_13_P004176	7.47719	2.9025	MLOC_37104	HV2547787G00010
A_13_P502574	7.86128	2.97476	MLOC_37104	HV2547787G00010
A_13_P347822	3.56998	1.83592	MLOC_37115	HV2547798G00010
A_13_P014836	8.38151	3.06721	MLOC_37167	HV2547899G00010
A_13_P537744	7.12731	2.83336	MLOC_37174	HV2547911G00010
A_13_P543777	11.6621	3.54376	MLOC_37174	HV2547911G00010
A_13_P189504	15.1326	3.91959	MLOC_37289	HV2548119G00010
A_13_P120105	43.4691	5.44192	MLOC_37378	HV2548257G00010
A_13_P120125	141.51	7.14476	MLOC_37378	HV2548257G00010
A_13_P000436	143.29	7.1628	MLOC_37378	HV2548257G00010
A_13_P562769	8.93789	3.15993	MLOC_37416	HV2548355G00010
A_13_P160880	10.9834	3.45726	MLOC_37416	HV2548355G00010
A_13_P027176	3.07457	1.62038	MLOC_37545	HV2548602G00010
A_13_P140730	3.23409	1.69336	MLOC_37549	HV2548612G00010
A_13_P168135	13.4034	3.74452	MLOC_37553	HV2548618G00010
A_13_P127265	145.376	7.18364	MLOC_37570	HV2548649G00010
A_13_P344312	311.036	8.28094	MLOC_37570	HV2548649G00010
A_13_P280024	667.342	9.38228	MLOC_37570	HV2548649G00010
A_13_P369037	1344.5	10.3929	MLOC_37570	HV2548649G00010
A_13_P086906	41.0557	5.35951	MLOC_37693	HV2548904G00010
A_13_P552689	3.88164	1.95667	MLOC_37729	HV2548968G00010
A_13_P090291	3.8191	1.93323	MLOC_37738	HV2548987G00010
A_13_P237333	240.707	7.91113	MLOC_37763	HV2549060G00010
A_13_P404030	371.402	8.53684	MLOC_37763	HV2549060G00010
A_13_P016281	234.683	7.87457	MLOC_37765	HV2549060G00020
A_13_P460523	8.51878	3.09065	MLOC_37791	HV2549116G00010
A_13_P582259	8.80503	3.13833	MLOC_37791	HV2549116G00010
A_13_P553159	9.58177	3.26029	MLOC_37791	HV2549116G00010
A_13_P161360	9.62003	3.26604	MLOC_37791	HV2549116G00010
A_13_P418870	5.22355	2.38503	MLOC_37848	HV2549222G00010
A_13_P435686	6.04494	2.59573	MLOC_37848	HV2549222G00010
A_13_P026616	7.04718	2.81705	MLOC_37848	HV2549222G00010
A_13_P340207	28.1316	4.81412	MLOC_37921	HV2549363G00010
A_13_P020901	3.25381	1.70213	MLOC_37976	HV2549458G00010
A_13_P161995	30.5692	4.934	MLOC_37998	HV2549504G00010
A_13_P171365	6.45513	2.69045	MLOC_38004	HV2549524G00010
A_13_P183374	3.25529	1.70279	MLOC_38042	HV2549598G00010
A_13_P403610	5.87024	2.55342	MLOC_38108	HV2549708G00010
A_13_P558509	5.24491	2.39092	MLOC_38117	HV2549731G00010
A_13_P444108	3.20757	1.68148	MLOC_38120	HV2549739G00010
A_13_P207894	9.63446	3.2682	MLOC_38120	HV2549739G00010
A_13_P143940	8.62697	3.10885	MLOC_38149	HV2549805G00010
A_13_P099570	31.582	4.98103	MLOC_38192	HV2549894G00010
A_13_P167235	6.23722	2.6409	MLOC_38343	HV2550235G00010
A_13_P218444	5.31736	2.41071	MLOC_38446	HV2550480G00010
A_13_P570154	3.18137	1.66965	MLOC_38452	HV2550488G00010
A_13_P129790	3.82509	1.93549	MLOC_38452	HV2550488G00010
A_13_P129800	4.7821	2.25764	MLOC_38452	HV2550488G00010
A_13_P129785	4.94691	2.30653	MLOC_38452	HV2550488G00010
A_13_P166020	7.67001	2.93923	MLOC_38462	HV2550522G00010
A_13_P369812	5.97708	2.57944	MLOC_38551	HV2550697G00010
A_13_P440411	5.3769	2.42678	MLOC_38561	HV2550738G00010
A_13_P478065	7.85852	2.97426	MLOC_38561	HV2550738G00010
A_13_P545939	5386.99	12.3953	MLOC_38658	HV2551039G00010
A_13_P403700	5985.27	12.5472	MLOC_38658	HV2551039G00010
A_13_P415490	7.73194	2.95083	MLOC_38703	HV2551149G00010
A_13_P542947	8.62269	3.10814	MLOC_38752	HV2551273G00010
A_13_P040891	3.27836	1.71298	MLOC_38910	HV2551748G00010
A_13_P326047	4.33789	2.117	MLOC_39055	HV2552148G00010
A_13_P250279	3.72633	1.89776	MLOC_39121	HV2552346G00010
A_13_P163565	4.0141	2.00508	MLOC_39121	HV2552346G00010
A_13_P157640	5.43255	2.44163	MLOC_39121	HV2552346G00010
A_13_P518134	4.08172	2.02918	MLOC_39179	HV2552499G00010
A_13_P055841	4.16182	2.05722	MLOC_39179	HV2552499G00010
A_13_P581749	9.7398	3.28389	MLOC_39222	HV2552656G00010
A_13_P490040	11.1189	3.47494	MLOC_39318	HV2553017G00010
A_13_P277669	11.772	3.55729	MLOC_39318	HV2553017G00010
A_13_P131110	12.6097	3.65647	MLOC_39318	HV2553017G00010
A_13_P131105	12.9767	3.69785	MLOC_39318	HV2553017G00010
A_13_P432996	13.6712	3.77306	MLOC_39318	HV2553017G00010
A_13_P025056	5.47055	2.45168	MLOC_39594	HV2553984G00010
A_13_P070326	3.86368	1.94998	MLOC_39668	HV2554247G00010
A_13_P079536	4.92446	2.29997	MLOC_39993	HV2555748G00010
A_13_P488210	3.15452	1.65742	MLOC_40001	HV2555770G00010
A_13_P072101	3.27807	1.71285	MLOC_40001	HV2555770G00010
A_13_P224114	3.29996	1.72245	MLOC_40001	HV2555770G00010
A_13_P224099	3.38955	1.76109	MLOC_40001	HV2555770G00010
A_13_P108700	6.91754	2.79026	MLOC_40055	HV2556010G00010
A_13_P180389	6.92916	2.79268	MLOC_40064	HV2556039G00010
A_13_P195559	3.00728	1.58846	MLOC_40554	HV2561028G00010
A_13_P571884	4.30117	2.10473	MLOC_40592	HV2561600G00010
A_13_P137795	3.00211	1.58598	MLOC_42911	HV266778G00010
A_13_P008726	3.13044	1.64637	MLOC_42911	HV266778G00010
A_13_P137790	3.14916	1.65497	MLOC_42911	HV266778G00010
A_13_P485995	3.68522	1.88175	MLOC_42911	HV266778G00010
A_13_P474268	6.43525	2.686	MLOC_43327	HV269411G00010
A_13_P239200	14.3987	3.84787	MLOC_43405	HV270093G00010
A_13_P551029	3.15479	1.65755	MLOC_43452	HV270439G00010
A_13_P134140	3.18168	1.66979	MLOC_43452	HV270439G00010
A_13_P134135	3.20595	1.68075	MLOC_43452	HV270439G00010
A_13_P321417	3.19468	1.67567	MLOC_43595	HV271551G00010
A_13_P253512	3.62899	1.85957	MLOC_43630	HV271787G00010
A_13_P146500	4.03966	2.01423	MLOC_43672	HV272003G00010
A_13_P127885	3.611	1.8524	MLOC_43759	HV272557G00010
A_13_P097355	3.86013	1.94865	MLOC_43759	HV272557G00010
A_13_P500709	3.90946	1.96697	MLOC_43759	HV272557G00010
A_13_P127880	3.98591	1.99491	MLOC_43759	HV272557G00010
A_13_P208949	28.6449	4.84021	MLOC_43822	HV272869G00010
A_13_P047996	44.4817	5.47514	MLOC_43893	HV273294G00010
A_13_P502164	3.31914	1.73081	MLOC_43909	HV273346G00010
A_13_P162105	3.71497	1.89335	MLOC_43909	HV273346G00010
A_13_P513259	3.2124	1.68365	MLOC_44049	HV274038G00010
A_13_P204809	21.5259	4.428	MLOC_44066	HV274121G00010
A_13_P131350	3.29823	1.72169	MLOC_44080	HV274144G00010
A_13_P084626	3.23753	1.69489	MLOC_44090	HV274172G00010
A_13_P167810	5.68794	2.50791	MLOC_44161	HV274287G00010
A_13_P017571	7.04607	2.81682	MLOC_44161	HV274287G00010
A_13_P172620	7.27764	2.86347	MLOC_44161	HV274287G00010
A_13_P176130	20.0542	4.32584	MLOC_44235	HV274367G00010
A_13_P509494	3.35187	1.74497	MLOC_44278	HV274450G00010
A_13_P489960	3.51721	1.81443	MLOC_44295	HV274490G00010
A_13_P022391	3.62118	1.85646	MLOC_44365	HV274611G00010
A_13_P000441	3.76859	1.91403	MLOC_44387	HV274652G00010
A_13_P126760	113.094	6.82137	MLOC_44536	HV274906G00010
A_13_P244385	162.17	7.34136	MLOC_44536	HV274906G00010
A_13_P143525	5.67472	2.50455	MLOC_44584	HV274991G00010
A_13_P144080	52.3422	5.7099	MLOC_44595	HV275001G00010
A_13_P440681	4.81194	2.26662	MLOC_44751	HV275293G00010
A_13_P525829	3.18791	1.67261	MLOC_44877	HV275607G00010
A_13_P069531	3.8288	1.93689	MLOC_44890	HV275621G00010
A_13_P224519	17.4499	4.12515	MLOC_45012	HV275993G00010
A_13_P224004	21.3514	4.41626	MLOC_45012	HV275993G00010
A_13_P138620	48.515	5.60036	MLOC_45108	HV276341G00010
A_13_P142975	52.8136	5.72284	MLOC_45120	HV276397G00010
A_13_P151575	17.959	4.16663	MLOC_45133	HV276432G00010
A_13_P170930	8.31802	3.05624	MLOC_45138	HV276457G00010
A_13_P021721	9.00635	3.17094	MLOC_45193	HV276690G00010
A_13_P150455	3.2115	1.68325	MLOC_45394	HV277675G00010
A_13_P274294	4.37225	2.12838	MLOC_45508	HV278563G00010
A_13_P024506	3.22349	1.68862	MLOC_45654	HV279756G00010
A_13_P042421	29.7117	4.89296	MLOC_45755	HV280818G00010
A_13_P142495	3.11359	1.63858	MLOC_46285	HV288072G00010
A_13_P441546	3.16707	1.66315	MLOC_46285	HV288072G00010
A_13_P307812	9.47002	3.24337	MLOC_46305	HV288278G00010
A_13_P449103	3.42021	1.77409	MLOC_46407	HV289824G00010
A_13_P040381	3.59814	1.84725	MLOC_46407	HV289824G00010
A_13_P191789	3.10617	1.63514	MLOC_46970	HV298554G00010
A_13_P035651	9.90701	3.30845	MLOC_48344	HV321762G00010
A_13_P258557	9.25089	3.20959	MLOC_48429	HV323595G00010
A_13_P158560	3.32005	1.7312	MLOC_49558	HV343864G00010
A_13_P574639	23.1715	4.53428	MLOC_49687	HV346277G00010
A_13_P194734	4.38166	2.13148	MLOC_50055	HV353557G00010
A_13_P407816	3.24597	1.69865	MLOC_50726	HV365229G00010
A_13_P522974	4.55424	2.18721	MLOC_50740	HV365626G00010
A_13_P022416	3.23637	1.69438	MLOC_50786	HV366388G00020
A_13_P415630	3.51281	1.81263	MLOC_50885	HV367287G00010
A_13_P183949	33.624	5.07142	MLOC_50941	HV36786G00010
A_13_P276984	5.30667	2.40781	MLOC_50975	HV36803G00030
A_13_P163105	5.36283	2.42299	MLOC_50975	HV36803G00030
A_13_P191384	27.2893	4.77026	MLOC_51028	HV36827G00010
A_13_P144205	5.21908	2.3838	MLOC_51048	HV368363G00010
A_13_P470078	15.9397	3.99456	MLOC_51048	HV368363G00010
A_13_P200559	3.22023	1.68716	MLOC_51073	HV368469G00010
A_13_P446318	8.7481	3.12897	MLOC_51093	HV368510G00010
A_13_P169355	7.24346	2.85668	MLOC_51164	HV368630G00010
A_13_P505589	169.203	7.40261	MLOC_51183	HV368665G00010
A_13_P130590	170.984	7.41772	MLOC_51183	HV368665G00010
A_13_P194229	14.216	3.82944	MLOC_51215	HV368728G00010
A_13_P420425	5.55017	2.47253	MLOC_51312	HV368916G00010
A_13_P064611	30.7662	4.94327	MLOC_51312	HV368916G00010
A_13_P189234	4.11973	2.04255	MLOC_51380	HV369081G00010
A_13_P226709	7.31942	2.87173	MLOC_51405	HV369132G00010
A_13_P434711	7.62534	2.9308	MLOC_51591	HV36981G00020
A_13_P517824	15.1479	3.92104	MLOC_51591	HV36981G00020
A_13_P124635	28.0519	4.81002	MLOC_51591	HV36981G00020
A_13_P104215	17.3437	4.11634	MLOC_51613	HV36991G00010
A_13_P198019	11.216	3.48749	MLOC_51673	HV370209G00010
A_13_P460818	4.26696	2.09321	MLOC_51699	HV37030G00010
A_13_P150450	3.53297	1.82088	MLOC_51719	HV37039G00020
A_13_P190819	3.38193	1.75785	MLOC_51823	HV37099G00010
A_13_P145810	12.9823	3.69847	MLOC_51882	HV37133G00010
A_13_P102760	3.62928	1.85968	MLOC_52004	HV37221G00010
A_13_P563984	3.17234	1.66555	MLOC_52092	HV37281G00010
A_13_P521939	3.41375	1.77136	MLOC_52092	HV37281G00010
A_13_P137640	61.0099	5.93097	MLOC_52193	HV37358G00020
A_13_P397315	206.011	7.68658	MLOC_52193	HV37358G00020
A_13_P576509	4.51197	2.17376	MLOC_52308	HV37432G00010
A_13_P460393	6.29626	2.65449	MLOC_52327	HV37446G00010
A_13_P207949	73.0431	6.19068	MLOC_52372	HV37482G00010
A_13_P171080	3.75614	1.90925	MLOC_52397	HV37501G00010
A_13_P200549	4.92343	2.29967	MLOC_52397	HV37501G00010
A_13_P010196	3.85532	1.94685	MLOC_52460	HV37542G00010
A_13_P030481	3.07839	1.62218	MLOC_52518	HV37584G00010
A_13_P444293	3.74577	1.90526	MLOC_52752	HV37766G00020
A_13_P416185	5.31832	2.41097	MLOC_52753	HV37767G00010
A_13_P210499	3.19292	1.67488	MLOC_52767	HV37778G00010
A_13_P407866	3.34835	1.74345	MLOC_52767	HV37778G00010
A_13_P075876	7.83183	2.96935	MLOC_52864	HV37868G00010
A_13_P182050	18.7321	4.22744	MLOC_52920	HV37907G00010
A_13_P174985	7.0515	2.81793	MLOC_52982	HV37953G00010
A_13_P578584	3.78533	1.92042	MLOC_53068	HV38031G00010
A_13_P111770	4.03186	2.01145	MLOC_53087	HV38043G00030
A_13_P197449	5.46243	2.44954	MLOC_53087	HV38043G00030
A_13_P474978	3.88862	1.95926	MLOC_53106	HV38063G00010
A_13_P224609	3.29756	1.7214	MLOC_53247	HV38178G00010
A_13_P031001	3.96302	1.9866	MLOC_53309	HV38238G00010
A_13_P141095	3.0502	1.6089	MLOC_53321	HV38249G00010
A_13_P112265	3.059	1.61306	MLOC_53424	HV38355G00010
A_13_P171425	3.93983	1.97813	MLOC_53441	HV38373G00010
A_13_P585534	19.6096	4.29349	MLOC_53442	HV38374G00010
A_13_P485120	7.19613	2.84722	MLOC_53551	HV38458G00010
A_13_P014346	3.02151	1.59527	MLOC_53568	HV38474G00010
A_13_P124620	4.09582	2.03415	MLOC_53568	HV38474G00010
A_13_P046176	15.2015	3.92614	MLOC_53577	HV38484G00010
A_13_P208094	4.47719	2.16259	MLOC_53688	HV38558G00010
A_13_P015811	3.19428	1.67549	MLOC_53810	HV38655G00010
A_13_P439291	4.14157	2.05018	MLOC_53822	HV38664G00010
A_13_P027601	7.66462	2.93821	MLOC_53822	HV38664G00010
A_13_P287139	4.17502	2.06178	MLOC_54031	HV38829G00010
A_13_P130680	5.50693	2.46125	MLOC_54031	HV38829G00010
A_13_P113730	5.56507	2.4764	MLOC_54031	HV38829G00010
A_13_P235644	6.04471	2.59567	MLOC_54031	HV38829G00010
A_13_P031026	6.0604	2.59941	MLOC_54031	HV38829G00010
A_13_P544172	6.07684	2.60332	MLOC_54031	HV38829G00010
A_13_P225904	6.09321	2.6072	MLOC_54031	HV38829G00010
A_13_P482490	6.22897	2.63899	MLOC_54031	HV38829G00010
A_13_P219714	13.3697	3.7409	MLOC_54176	HV38944G00010
A_13_P561529	44.1096	5.46302	MLOC_54176	HV38944G00010
A_13_P141785	5.80214	2.53658	MLOC_54206	HV38963G00010
A_13_P473328	7.83003	2.96902	MLOC_54206	HV38963G00010
A_13_P546014	9.85265	3.30051	MLOC_54234	HV38984G00010
A_13_P041951	5.62624	2.49217	MLOC_54368	HV39083G00020
A_13_P561749	3.38274	1.75819	MLOC_54402	HV39110G00010
A_13_P043976	3.41357	1.77128	MLOC_54402	HV39110G00010
A_13_P011356	3.0108	1.59015	MLOC_54405	HV39112G00010
A_13_P222409	3.13219	1.64717	MLOC_54405	HV39112G00010
A_13_P249455	3.39033	1.76143	MLOC_54405	HV39112G00010
A_13_P427861	4.93108	2.3019	MLOC_54405	HV39112G00010
A_13_P062401	4.95215	2.30805	MLOC_54458	HV39149G00010
A_13_P054516	3.27917	1.71333	MLOC_54480	HV39162G00010
A_13_P321032	42.3434	5.40407	MLOC_54499	HV39176G00020
A_13_P177659	3.99082	1.99669	MLOC_54525	HV39191G00010
A_13_P157920	8.39749	3.06996	MLOC_54532	HV39196G00010
A_13_P584674	12.5323	3.64758	MLOC_54532	HV39196G00010
A_13_P020566	4.58265	2.19618	MLOC_54544	HV39202G00010
A_13_P212124	7.89284	2.98054	MLOC_54570	HV39217G00010
A_13_P491105	7.34254	2.87628	MLOC_54603	HV39244G00010
A_13_P445318	58.667	5.87448	MLOC_54711	HV39330G00010
A_13_P343402	95.058	6.57074	MLOC_54711	HV39330G00010
A_13_P347162	99.9249	6.64277	MLOC_54711	HV39330G00010
A_13_P557669	3.01171	1.59058	MLOC_54731	HV39345G00010
A_13_P224084	3.03005	1.59934	MLOC_54751	HV39358G00020
A_13_P191759	3.37829	1.75629	MLOC_54895	HV39478G00010
A_13_P086231	6.32331	2.66068	MLOC_54963	HV39536G00010
A_13_P125555	3.04782	1.60778	MLOC_55079	HV39636G00010
A_13_P425076	7.92663	2.98671	MLOC_55135	HV39687G00020
A_13_P183044	15.656	3.96864	MLOC_55157	HV39707G00010
A_13_P549314	3.02146	1.59525	MLOC_55178	HV39729G00010
A_13_P559799	10.9381	3.45128	MLOC_55186	HV39736G00010
A_13_P399456	4.16708	2.05904	MLOC_55399	HV39927G00020
A_13_P155545	11.6746	3.54531	MLOC_55549	HV40056G00010
A_13_P106750	3.03656	1.60244	MLOC_55613	HV40113G00010
A_13_P196109	7.64771	2.93503	MLOC_55726	HV40215G00010
A_13_P017576	3.56581	1.83423	MLOC_55886	HV40368G00010
A_13_P245926	3.16187	1.66078	MLOC_55911	HV40386G00010
A_13_P107840	5.14309	2.36264	MLOC_55914	HV40386G00020
A_13_P275114	6.723	2.7491	MLOC_55971	HV404403G00010
A_13_P029711	13.1364	3.7155	MLOC_55971	HV404403G00010
A_13_P239175	14.0605	3.81357	MLOC_55971	HV404403G00010
A_13_P166740	3.06318	1.61503	MLOC_56124	HV40571G00010
A_13_P056406	4.3119	2.10832	MLOC_56124	HV40571G00010
A_13_P186299	4.53567	2.18131	MLOC_56180	HV40607G00010
A_13_P449558	3.59151	1.84459	MLOC_56243	HV40651G00010
A_13_P404300	4.21547	2.07569	MLOC_56243	HV40651G00010
A_13_P014026	10.1368	3.34152	MLOC_56261	HV406754G00010
A_13_P131910	8.60602	3.10535	MLOC_56419	HV40811G00010
A_13_P065866	3.25827	1.70411	MLOC_56451	HV40843G00010
A_13_P112105	3.63145	1.86055	MLOC_56518	HV40917G00010
A_13_P577089	8.56223	3.09799	MLOC_56601	HV40981G00010
A_13_P441471	3.98378	1.99414	MLOC_56602	HV40983G00020
A_13_P161565	4.46752	2.15947	MLOC_56655	HV41033G00010
A_13_P436146	48.5487	5.60136	MLOC_56669	HV41040G00010
A_13_P484315	3.78633	1.9208	MLOC_56682	HV41049G00010
A_13_P240266	3.76174	1.9114	MLOC_56737	HV41099G00010
A_13_P449118	13.6223	3.7679	MLOC_56737	HV41099G00010
A_13_P139555	3.72889	1.89875	MLOC_56775	HV41137G00010
A_13_P227634	4.44975	2.15373	MLOC_56775	HV41137G00010
A_13_P168825	27.3569	4.77383	MLOC_56868	HV41203G00010
A_13_P029351	3.37614	1.75537	MLOC_56904	HV41236G00020
A_13_P238281	13.1153	3.71318	MLOC_56946	HV41272G00010
A_13_P179484	22.4671	4.48974	MLOC_56946	HV41272G00010
A_13_P202239	5.20926	2.38108	MLOC_56953	HV41277G00020
A_13_P551684	3.48074	1.79939	MLOC_57018	HV41349G00010
A_13_P053381	3.55307	1.82907	MLOC_57042	HV41372G00010
A_13_P525224	12.7379	3.67105	MLOC_57088	HV41409G00020
A_13_P520244	3.21739	1.68589	MLOC_57112	HV41432G00030
A_13_P156760	3.26342	1.70638	MLOC_57112	HV41432G00030
A_13_P156770	3.38122	1.75755	MLOC_57112	HV41432G00030
A_13_P137105	4.3216	2.11157	MLOC_57130	HV41446G00020
A_13_P493905	4.64442	2.2155	MLOC_57130	HV41446G00020
A_13_P553184	4.72638	2.24074	MLOC_57130	HV41446G00020
A_13_P137110	5.34659	2.41862	MLOC_57130	HV41446G00020
A_13_P461888	9.96582	3.31699	MLOC_57134	HV41451G00010
A_13_P144620	10.0186	3.32461	MLOC_57134	HV41451G00010
A_13_P235249	10.7274	3.42322	MLOC_57134	HV41451G00010
A_13_P529474	3.23911	1.6956	MLOC_57145	HV41458G00020
A_13_P549524	3.8622	1.94942	MLOC_57195	HV41508G00010
A_13_P582904	4.54056	2.18287	MLOC_57200	HV41513G00010
A_13_P519074	3.33564	1.73796	MLOC_57210	HV41519G00020
A_13_P397780	3.43252	1.77927	MLOC_57210	HV41519G00020
A_13_P412455	3.46884	1.79445	MLOC_57210	HV41519G00020
A_13_P157540	5.81331	2.53936	MLOC_57218	HV41528G00010
A_13_P059586	135.713	7.08441	MLOC_57296	HV41613G00010
A_13_P410622	5.28802	2.40273	MLOC_57334	HV41655G00010
A_13_P200084	3.6736	1.87719	MLOC_57353	HV41671G00010
A_13_P054821	3.67391	1.87731	MLOC_57353	HV41671G00010
A_13_P148475	127.164	6.99055	MLOC_57363	HV41686G00010
A_13_P010191	6.68281	2.74045	MLOC_57391	HV41707G00010
A_13_P054466	4.54669	2.18482	MLOC_57499	HV41799G00010
A_13_P163530	18.016	4.1712	MLOC_57545	HV41855G00010
A_13_P341707	3.86927	1.95206	MLOC_57623	HV41935G00010
A_13_P081361	3.87899	1.95568	MLOC_57711	HV42017G00010
A_13_P192019	10.4447	3.38469	MLOC_57711	HV42017G00010
A_13_P239746	14.1631	3.82407	MLOC_57711	HV42017G00010
A_13_P409391	6.74152	2.75307	MLOC_57758	HV42072G00010
A_13_P098200	7.54489	2.9155	MLOC_57761	HV42076G00010
A_13_P168530	4.05529	2.0198	MLOC_57764	HV42078G00020
A_13_P215314	4.97686	2.31524	MLOC_57845	HV42148G00020
A_13_P506789	3.39966	1.76539	MLOC_57981	HV42250G00020
A_13_P342847	3.62822	1.85926	MLOC_58043	HV42300G00010
A_13_P445858	3.87927	1.95579	MLOC_58043	HV42300G00010
A_13_P409581	6.2506	2.64399	MLOC_58105	HV42352G00010
A_13_P078256	6.53059	2.70721	MLOC_58105	HV42352G00010
A_13_P153590	7.63555	2.93273	MLOC_58105	HV42352G00010
A_13_P159030	8.16726	3.02985	MLOC_58105	HV42352G00010
A_13_P102420	6.3418	2.66489	MLOC_58111	HV42358G00010
A_13_P160480	11.1498	3.47894	MLOC_58156	HV42399G00010
A_13_P160475	11.4997	3.52352	MLOC_58156	HV42399G00010
A_13_P156780	3.14002	1.65077	MLOC_58164	HV42409G00010
A_13_P239130	3.0455	1.60668	MLOC_58221	HV42459G00010
A_13_P109190	5.09982	2.35045	MLOC_58234	HV42470G00010
A_13_P060961	4.13303	2.0472	MLOC_58258	HV42490G00010
A_13_P471123	5.91216	2.56368	MLOC_58258	HV42490G00010
A_13_P132480	5.58805	2.48235	MLOC_58312	HV42549G00010
A_13_P299517	7.27421	2.86279	MLOC_58312	HV42549G00010
A_13_P242665	7.37824	2.88328	MLOC_58312	HV42549G00010
A_13_P223834	7.40725	2.88894	MLOC_58312	HV42549G00010
A_13_P398881	7.66051	2.93744	MLOC_58312	HV42549G00010
A_13_P001526	7.81832	2.96686	MLOC_58312	HV42549G00010
A_13_P381487	7.89927	2.98172	MLOC_58312	HV42549G00010
A_13_P157945	3.12771	1.64511	MLOC_58362	HV42598G00010
A_13_P111035	3.67469	1.87762	MLOC_58427	HV42655G00010
A_13_P281279	4.94816	2.30689	MLOC_58439	HV42667G00010
A_13_P190259	4.34189	2.11832	MLOC_58472	HV42699G00010
A_13_P549944	3.66776	1.8749	MLOC_58525	HV42751G00010
A_13_P577609	3.13684	1.64931	MLOC_58556	HV42782G00010
A_13_P554454	13.7304	3.7793	MLOC_58556	HV42782G00010
A_13_P500704	3.39372	1.76287	MLOC_58592	HV42806G00010
A_13_P570804	5.06386	2.34024	MLOC_58603	HV42816G00010
A_13_P552134	3.76753	1.91362	MLOC_58690	HV42892G00010
A_13_P143140	4.61282	2.20565	MLOC_58690	HV42892G00010
A_13_P407836	5.17312	2.37103	MLOC_58690	HV42892G00010
A_13_P112975	4.94854	2.307	MLOC_58758	HV42967G00010
A_13_P004761	11.2348	3.48991	MLOC_58795	HV43005G00010
A_13_P104490	4.44032	2.15067	MLOC_58835	HV43039G00020
A_13_P398761	32.7615	5.03393	MLOC_58855	HV43057G00010
A_13_P086086	97.4899	6.60718	MLOC_58866	HV43069G00020
A_13_P135680	102.9	6.6851	MLOC_58866	HV43069G00020
A_13_P171740	8.38585	3.06796	MLOC_58901	HV43095G00010
A_13_P490565	3.93017	1.97459	MLOC_58940	HV43131G00010
A_13_P475058	3.03644	1.60238	MLOC_59003	HV43190G00010
A_13_P400705	3.08367	1.62465	MLOC_59016	HV43197G00010
A_13_P356737	3.30066	1.72275	MLOC_59016	HV43197G00010
A_13_P114425	3.42172	1.77472	MLOC_59016	HV43197G00010
A_13_P075296	5.05276	2.33707	MLOC_59055	HV43229G00010
A_13_P206589	6.78466	2.76228	MLOC_59055	HV43229G00010
A_13_P496020	11.0762	3.4694	MLOC_59078	HV43249G00010
A_13_P044941	13.9006	3.79708	MLOC_59078	HV43249G00010
A_13_P534414	3.40125	1.76606	MLOC_59275	HV43421G00020
A_13_P134935	3.74875	1.90641	MLOC_59275	HV43421G00020
A_13_P134940	3.85064	1.9451	MLOC_59275	HV43421G00020
A_13_P404821	6.36931	2.67114	MLOC_59275	HV43421G00020
A_13_P173215	4.73711	2.24401	MLOC_59292	HV43439G00010
A_13_P176285	5.54644	2.47156	MLOC_59299	HV43448G00010
A_13_P156285	6.30777	2.65713	MLOC_59373	HV435260G00010
A_13_P418920	3.44437	1.78424	MLOC_59423	HV43573G00010
A_13_P186679	3.11336	1.63847	MLOC_59480	HV43649G00010
A_13_P174265	15.1245	3.91882	MLOC_59489	HV43661G00010
A_13_P074536	3.30789	1.72591	MLOC_59531	HV43692G00010
A_13_P056816	9.96588	3.317	MLOC_59724	HV43860G00010
A_13_P159985	5.09737	2.34975	MLOC_59865	HV43979G00020
A_13_P226419	9.41473	3.23492	MLOC_59865	HV43979G00020
A_13_P132490	17.7893	4.15293	MLOC_59875	HV43988G00010
A_13_P528709	7.21675	2.85135	MLOC_59891	HV44007G00010
A_13_P131060	7.68507	2.94206	MLOC_59902	HV44018G00010
A_13_P131070	10.4729	3.38859	MLOC_59902	HV44018G00010
A_13_P047441	7.58357	2.92288	MLOC_59941	HV44053G00010
A_13_P429711	10.5173	3.39469	MLOC_59994	HV44095G00010
A_13_P432666	13.1607	3.71816	MLOC_59994	HV44095G00010
A_13_P043126	14.3626	3.84424	MLOC_59994	HV44095G00010
A_13_P121040	21.5583	4.43017	MLOC_59994	HV44095G00010
A_13_P121050	29.2088	4.86833	MLOC_59994	HV44095G00010
A_13_P281934	5.06334	2.34009	MLOC_60122	HV44198G00010
A_13_P035966	3.01926	1.59419	MLOC_60217	HV44216G00010
A_13_P612302	3.65996	1.87183	MLOC_60217	HV44216G00010
A_13_P201369	3.17869	1.66843	MLOC_60307	HV44267G00010
A_13_P132815	4.80516	2.26458	MLOC_60312	HV44271G00010
A_13_P132810	5.20801	2.38073	MLOC_60312	HV44271G00010
A_13_P518524	13.271	3.73021	MLOC_60357	HV44310G00010
A_13_P119840	14.3057	3.83852	MLOC_60357	HV44310G00010
A_13_P150875	8.41481	3.07293	MLOC_60410	HV44355G00010
A_13_P385232	20.4043	4.3508	MLOC_60412	HV44366G00010
A_13_P559924	3.5567	1.83054	MLOC_60425	HV44376G00010
A_13_P112440	4.55168	2.1864	MLOC_60460	HV44423G00010
A_13_P057831	3.79735	1.92499	MLOC_60597	HV44564G00010
A_13_P172070	4.65328	2.21825	MLOC_60654	HV44635G00010
A_13_P547254	3.699	1.88714	MLOC_60667	HV44644G00010
A_13_P136220	3.70694	1.89023	MLOC_60667	HV44644G00010
A_13_P577109	4.5236	2.17747	MLOC_60690	HV44665G00010
A_13_P110450	3.32958	1.73534	MLOC_60701	HV44687G00010
A_13_P468818	15.3719	3.94222	MLOC_60773	HV44763G00010
A_13_P186494	6.24083	2.64174	MLOC_60806	HV44804G00010
A_13_P468353	7.22333	2.85266	MLOC_60806	HV44804G00010
A_13_P191169	7.74341	2.95297	MLOC_60806	HV44804G00010
A_13_P199094	23.4949	4.55428	MLOC_60833	HV44828G00010
A_13_P008476	4.20794	2.07311	MLOC_60933	HV44918G00010
A_13_P090996	256.953	8.00536	MLOC_60978	HV44960G00010
A_13_P410412	3.61714	1.85485	MLOC_61037	HV45027G00010
A_13_P131475	3.80196	1.92674	MLOC_61037	HV45027G00010
A_13_P167020	23.0674	4.52779	MLOC_61146	HV45157G00010
A_13_P555364	6.06752	2.60111	MLOC_61166	HV45174G00010
A_13_P010356	4.53147	2.17998	MLOC_61200	HV45251G00010
A_13_P447228	3.18608	1.67178	MLOC_61572	HV45640G00010
A_13_P162550	9.72163	3.2812	MLOC_61629	HV45704G00010
A_13_P419330	10.0112	3.32354	MLOC_61629	HV45704G00010
A_13_P490675	12.8869	3.68783	MLOC_61629	HV45704G00010
A_13_P061801	3.65753	1.87087	MLOC_61654	HV45720G00020
A_13_P068696	3.58584	1.84231	MLOC_61686	HV45755G00010
A_13_P555284	14.6396	3.8718	MLOC_61713	HV45798G00010
A_13_P051221	8.56228	3.098	MLOC_61738	HV458192G00010
A_13_P445768	8.74194	3.12795	MLOC_61738	HV458192G00010
A_13_P527374	4.28723	2.10004	MLOC_61753	HV45838G00020
A_13_P187414	42.9003	5.42292	MLOC_61774	HV45856G00010
A_13_P098145	4.73078	2.24208	MLOC_61849	HV45930G00020
A_13_P188229	30.027	4.90819	MLOC_61927	HV46008G00010
A_13_P037031	3.13709	1.64943	MLOC_61949	HV46037G00010
A_13_P144240	5.56736	2.47699	MLOC_61963	HV46054G00030
A_13_P461573	25.1906	4.65481	MLOC_62152	HV46249G00010
A_13_P157645	6.08347	2.60489	MLOC_62162	HV46254G00010
A_13_P130170	387.367	8.59756	MLOC_62259	HV46357G00020
A_13_P517404	4.01695	2.0061	MLOC_62277	HV46379G00010
A_13_P585494	3.01645	1.59285	MLOC_62278	HV46379G00020
A_13_P458363	8.57285	3.09978	MLOC_62296	HV46406G00010
A_13_P513574	7.46098	2.89937	MLOC_62315	HV46429G00010
A_13_P430181	4.20435	2.07188	MLOC_62332	HV46449G00030
A_13_P185664	4.85131	2.27837	MLOC_62341	HV46464G00010
A_13_P215904	4.5312	2.17989	MLOC_62352	HV46480G00010
A_13_P475038	4.10061	2.03584	MLOC_62371	HV464910G00010
A_13_P461323	25.242	4.65775	MLOC_62436	HV46565G00010
A_13_P102325	3.84846	1.94428	MLOC_62487	HV46611G00010
A_13_P171545	4.55429	2.18723	MLOC_62496	HV46617G00010
A_13_P129385	4.61591	2.20662	MLOC_62498	HV46622G00010
A_13_P277634	4.5298	2.17945	MLOC_62559	HV46697G00020
A_13_P491015	3.09452	1.62972	MLOC_62561	HV46701G00010
A_13_P459453	3.79803	1.92525	MLOC_62637	HV46796G00010
A_13_P406281	4.29816	2.10372	MLOC_62667	HV46834G00010
A_13_P132145	4.58481	2.19686	MLOC_62667	HV46834G00010
A_13_P422810	4.83582	2.27376	MLOC_62667	HV46834G00010
A_13_P352457	4.85481	2.27942	MLOC_62667	HV46834G00010
A_13_P440336	4.95271	2.30822	MLOC_62667	HV46834G00010
A_13_P000696	4.08479	2.03026	MLOC_62743	HV46925G00010
A_13_P410192	6.97587	2.80237	MLOC_62844	HV47023G00010
A_13_P567134	24.1686	4.59506	MLOC_62844	HV47023G00010
A_13_P046311	5.95354	2.57375	MLOC_62877	HV47054G00010
A_13_P199414	6.51522	2.70381	MLOC_62877	HV47054G00010
A_13_P439751	4.98062	2.31632	MLOC_62882	HV47060G00010
A_13_P317237	132.575	7.05067	MLOC_63089	HV47260G00010
A_13_P087221	140.83	7.13781	MLOC_63089	HV47260G00010
A_13_P439296	3.19545	1.67602	MLOC_63125	HV47292G00020
A_13_P553964	5.98152	2.58051	MLOC_63133	HV47299G00020
A_13_P233789	3.3078	1.72587	MLOC_63157	HV47336G00010
A_13_P008311	3.3359	1.73808	MLOC_63157	HV47336G00010
A_13_P579359	3.47777	1.79816	MLOC_63157	HV47336G00010
A_13_P550124	3.91813	1.97017	MLOC_63194	HV47363G00020
A_13_P519254	4.16116	2.05698	MLOC_63206	HV47382G00010
A_13_P198324	5.72382	2.51698	MLOC_63263	HV47436G00010
A_13_P411830	6.27456	2.64952	MLOC_63301	HV47467G00020
A_13_P470383	5.55064	2.47265	MLOC_63302	HV47467G00030
A_13_P066926	3.1952	1.67591	MLOC_63376	HV47528G00010
A_13_P167820	3.22889	1.69104	MLOC_63376	HV47528G00010
A_13_P435631	3.27305	1.71064	MLOC_63409	HV47564G00030
A_13_P451448	3.44821	1.78585	MLOC_63409	HV47564G00030
A_13_P017961	3.80956	1.92962	MLOC_63409	HV47564G00030
A_13_P018166	4.83888	2.27467	MLOC_63505	HV476523G00010
A_13_P431721	3.42953	1.77801	MLOC_63525	HV47667G00010
A_13_P236129	7.41353	2.89016	MLOC_63538	HV476828G00010
A_13_P536474	3.71563	1.89361	MLOC_63556	HV47704G00010
A_13_P166855	8.1492	3.02666	MLOC_63574	HV47725G00010
A_13_P406656	3.47236	1.79591	MLOC_63586	HV47731G00010
A_13_P428971	4.41909	2.14375	MLOC_63597	HV47748G00010
A_13_P429021	4.26414	2.09226	MLOC_63595	HV47748G00020
A_13_P398506	5.91825	2.56517	MLOC_63614	HV47765G00010
A_13_P575354	5.36933	2.42474	MLOC_63644	HV477932G00010
A_13_P397765	5.82085	2.54123	MLOC_63644	HV477932G00010
A_13_P397560	5.82754	2.54289	MLOC_63644	HV477932G00010
A_13_P416920	6.74033	2.75282	MLOC_63669	HV47824G00010
A_13_P032231	5.3493	2.41935	MLOC_63720	HV47891G00010
A_13_P464558	16.1068	4.0096	MLOC_63743	HV47916G00010
A_13_P081116	4.02377	2.00855	MLOC_63811	HV47987G00010
A_13_P140515	13.5198	3.757	MLOC_63811	HV47987G00010
A_13_P224419	14.5093	3.85891	MLOC_63811	HV47987G00010
A_13_P087711	14.819	3.88937	MLOC_63811	HV47987G00010
A_13_P429181	12.8026	3.67837	MLOC_63814	HV47990G00010
A_13_P000891	8.35844	3.06323	MLOC_63857	HV48038G00010
A_13_P516389	3.47174	1.79566	MLOC_63880	HV48072G00010
A_13_P576594	5.16374	2.36842	MLOC_63989	HV48246G00010
A_13_P565489	3.62272	1.85707	MLOC_63996	HV48254G00020
A_13_P242810	3.73071	1.89945	MLOC_63996	HV48254G00020
A_13_P128895	4.76357	2.25204	MLOC_64062	HV48324G00010
A_13_P157355	12.0527	3.59128	MLOC_64136	HV48408G00010
A_13_P576864	4.33701	2.1167	MLOC_64188	HV48472G00010
A_13_P204014	3.97138	1.98964	MLOC_64226	HV48513G00010
A_13_P562469	3.10647	1.63528	MLOC_64229	HV48518G00010
A_13_P221819	8.50531	3.08836	MLOC_64248	HV48553G00010
A_13_P136375	8.56382	3.09826	MLOC_64248	HV48553G00010
A_13_P110365	91.1055	6.50947	MLOC_64351	HV48701G00020
A_13_P233164	113.67	6.82871	MLOC_64351	HV48701G00020
A_13_P013366	138.592	7.1147	MLOC_64351	HV48701G00020
A_13_P317697	7.91544	2.98467	MLOC_64398	HV48768G00010
A_13_P513309	4.61583	2.20659	MLOC_64408	HV48784G00010
A_13_P215724	7.95966	2.99271	MLOC_64408	HV48784G00010
A_13_P027026	3.23108	1.69201	MLOC_64485	HV48895G00010
A_13_P042791	24.9347	4.64008	MLOC_64490	HV48900G00010
A_13_P134785	285.966	8.1597	MLOC_64502	HV48918G00010
A_13_P481305	303.635	8.24619	MLOC_64503	HV48918G00020
A_13_P022196	21.0018	4.39244	MLOC_64517	HV48942G00010
A_13_P414750	3.12817	1.64532	MLOC_64575	HV49011G00010
A_13_P280904	56.8306	5.8286	MLOC_64594	HV49044G00010
A_13_P360302	63.5171	5.98907	MLOC_64594	HV49044G00010
A_13_P439696	64.4627	6.01039	MLOC_64594	HV49044G00010
A_13_P324032	65.0299	6.02303	MLOC_64594	HV49044G00010
A_13_P119055	67.1429	6.06916	MLOC_64594	HV49044G00010
A_13_P432976	71.6249	6.16239	MLOC_64594	HV49044G00010
A_13_P399281	9.52582	3.25184	MLOC_64685	HV49187G00010
A_13_P136355	11.2986	3.49808	MLOC_64685	HV49187G00010
A_13_P563329	14.2367	3.83155	MLOC_64719	HV49235G00010
A_13_P037496	16.1431	4.01285	MLOC_64719	HV49235G00010
A_13_P560474	4.12359	2.0439	MLOC_64771	HV49301G00010
A_13_P437226	3.23296	1.69286	MLOC_64782	HV49313G00010
A_13_P165515	4.08386	2.02993	MLOC_64793	HV49320G00010
A_13_P576384	4.51854	2.17586	MLOC_64793	HV49320G00010
A_13_P073791	3.33963	1.73969	MLOC_64852	HV49400G00010
A_13_P008921	3.14026	1.65088	MLOC_64857	HV49414G00010
A_13_P192169	5.14625	2.36352	MLOC_64881	HV49457G00010
[truncated: 361 more rows]

## Sheet: Supplementary Data 4
Supplementary Data 4. Fold change (FC) of expression changes between drought-treated and control leaves of Maresi genotype detected for probes from Agilent Barley Gene Expression Array.
Corresponding gene IDs from Plaza Monocots and Ensembl Plants (barley genome assembly, version 082214v1) databases are provided for each probe
Array ID	FC [drought vs control]	Log FC [drought vs control]	Gene ID	Plaza ID
A_13_P207594	-9.91981	-3.31031	MLOC_10003	HV1558215G00010
A_13_P170260	-5.22995	-2.3868	MLOC_10019	HV1558249G00010
A_13_P163235	-3.23455	-1.69356	MLOC_10049	HV1558313G00010
A_13_P076376	-3.37125	-1.75329	MLOC_10049	HV1558313G00010
A_13_P552674	-3.42809	-1.7774	MLOC_10049	HV1558313G00010
A_13_P190074	-3.1979	-1.67712	MLOC_10066	HV1558345G00010
A_13_P213754	-4.32058	-2.11122	MLOC_10067	HV1558345G00020
A_13_P047201	-3.60033	-1.84813	MLOC_10074	HV1558362G00010
A_13_P566264	-3.22301	-1.68841	MLOC_10080	HV1558388G00010
A_13_P036646	-3.81491	-1.93165	MLOC_10146	HV1558503G00020
A_13_P115645	-8.21986	-3.03911	MLOC_10155	HV1558520G00010
A_13_P235459	-8.28743	-3.05092	MLOC_10155	HV1558520G00010
A_13_P202624	-4.55796	-2.18839	MLOC_10159	HV1558527G00010
A_13_P151820	-4.20144	-2.07089	MLOC_10186	HV1558578G00010
A_13_P140705	-6.82616	-2.77107	MLOC_10264	HV1558712G00010
A_13_P178719	-4.40238	-2.13828	MLOC_10271	HV1558727G00010
A_13_P403065	-6.96932	-2.80102	MLOC_10272	HV1558729G00010
A_13_P191499	-4.54952	-2.18571	MLOC_1034	HV10862G00010
A_13_P532699	-6.54192	-2.70971	MLOC_10411	HV1559016G00010
A_13_P246531	-3.09341	-1.6292	MLOC_10472	HV1559148G00010
A_13_P154955	-3.63094	-1.86034	MLOC_10482	HV1559182G00010
A_13_P163795	-6.1182	-2.61311	MLOC_10540	HV1559317G00010
A_13_P521944	-6.09824	-2.60839	MLOC_10610	HV1559463G00020
A_13_P174655	-3.57381	-1.83746	MLOC_10658	HV1559549G00010
A_13_P483375	-3.58087	-1.84031	MLOC_10658	HV1559549G00010
A_13_P459788	-3.78469	-1.92018	MLOC_10658	HV1559549G00010
A_13_P181664	-6.83197	-2.7723	MLOC_10665	HV1559562G00010
A_13_P183164	-14.9583	-3.90287	MLOC_10667	HV1559563G00020
A_13_P074006	-16.0507	-4.00457	MLOC_10667	HV1559563G00020
A_13_P160550	-38.5298	-5.2679	MLOC_10669	HV1559567G00010
A_13_P471033	-3.26475	-1.70697	MLOC_10671	HV1559571G00010
A_13_P162960	-3.34681	-1.74279	MLOC_10685	HV1559593G00010
A_13_P439891	-3.43859	-1.78182	MLOC_10695	HV1559606G00010
A_13_P142535	-3.43118	-1.7787	MLOC_10699	HV1559611G00010
A_13_P180494	-3.38877	-1.76076	MLOC_10731	HV1559680G00010
A_13_P176255	-3.50706	-1.81026	MLOC_10731	HV1559680G00010
A_13_P536209	-5.76556	-2.52746	MLOC_10748	HV1559715G00010
A_13_P256842	-3.79302	-1.92335	MLOC_10766	HV1559746G00010
A_13_P026291	-3.47012	-1.79499	MLOC_10777	HV1559757G00010
A_13_P038946	-12.7151	-3.66847	MLOC_10855	HV1559936G00010
A_13_P136405	-3.01902	-1.59408	MLOC_10879	HV1559973G00010
A_13_P009091	-3.12073	-1.64188	MLOC_10879	HV1559973G00010
A_13_P489330	-4.85102	-2.27829	MLOC_10879	HV1559973G00010
A_13_P047686	-4.01816	-2.00653	MLOC_10890	HV1559992G00010
A_13_P266137	-3.25695	-1.70352	MLOC_10892	HV1559994G00010
A_13_P493910	-4.09085	-2.0324	MLOC_10957	HV1560090G00010
A_13_P123920	-4.43629	-2.14935	MLOC_10957	HV1560090G00010
A_13_P550044	-4.82774	-2.27135	MLOC_10957	HV1560090G00010
A_13_P240061	-30.1275	-4.91301	MLOC_11021	HV1560205G00010
A_13_P027771	-101.401	-6.66393	MLOC_11021	HV1560205G00010
A_13_P173075	-3.90726	-1.96616	MLOC_11043	HV1560243G00010
A_13_P100330	-26.5506	-4.73067	MLOC_11044	HV1560244G00010
A_13_P151140	-11.8694	-3.56918	MLOC_11064	HV1560281G00010
A_13_P189449	-3.10172	-1.63307	MLOC_11126	HV1560441G00010
A_13_P565559	-5.26236	-2.39571	MLOC_11135	HV1560467G00010
A_13_P158400	-7.89258	-2.9805	MLOC_11220	HV1560627G00020
A_13_P109455	-8.60472	-3.10513	MLOC_11223	HV1560640G00010
A_13_P486780	-29.5245	-4.88384	MLOC_11224	HV1560641G00010
A_13_P153690	-5.89771	-2.56015	MLOC_11243	HV1560674G00010
A_13_P575389	-55.3292	-5.78997	MLOC_11246	HV1560676G00010
A_13_P209574	-5.04605	-2.33515	MLOC_11261	HV1560717G00010
A_13_P069486	-13.2849	-3.73171	MLOC_11261	HV1560717G00010
A_13_P189089	-13.9808	-3.80537	MLOC_11261	HV1560717G00010
A_13_P241662	-12.55	-3.64962	MLOC_11262	HV1560717G00020
A_13_P180759	-3.87465	-1.95407	MLOC_11278	HV1560742G00010
A_13_P043911	-3.75536	-1.90895	MLOC_11331	HV1560848G00010
A_13_P438991	-58.9346	-5.88104	MLOC_11359	HV1560919G00010
A_13_P536954	-3.75719	-1.90965	MLOC_11415	HV1561036G00010
A_13_P445283	-37.8242	-5.24124	MLOC_11508	HV1561261G00010
A_13_P242157	-3.23077	-1.69188	MLOC_11560	HV1561348G00010
A_13_P544692	-4.53684	-2.18169	MLOC_11570	HV1561365G00010
A_13_P538729	-6.35588	-2.66809	MLOC_11570	HV1561365G00010
A_13_P249525	-3.59168	-1.84466	MLOC_11572	HV1561367G00010
A_13_P119350	-9.85027	-3.30016	MLOC_11572	HV1561367G00010
A_13_P228739	-14.9615	-3.90318	MLOC_11583	HV1561399G00010
A_13_P014371	-161.426	-7.33473	MLOC_11583	HV1561399G00010
A_13_P095920	-11.4081	-3.51198	MLOC_11629	HV1561495G00010
A_13_P554339	-4.55771	-2.18831	MLOC_11663	HV1561586G00010
A_13_P169540	-6.12874	-2.61559	MLOC_11734	HV1561736G00010
A_13_P130835	-5.62258	-2.49123	MLOC_11751	HV1561763G00010
A_13_P410407	-6.90904	-2.78848	MLOC_11751	HV1561763G00010
A_13_P252002	-7.67392	-2.93996	MLOC_11751	HV1561763G00010
A_13_P075071	-7.71128	-2.94697	MLOC_11751	HV1561763G00010
A_13_P452038	-7.72913	-2.95031	MLOC_11751	HV1561763G00010
A_13_P282629	-5.67587	-2.50484	MLOC_11761	HV1561779G00010
A_13_P418435	-10.9308	-3.45032	MLOC_11761	HV1561779G00010
A_13_P170480	-10.0803	-3.33347	MLOC_11783	HV1561823G00010
A_13_P053526	-3.45277	-1.78776	MLOC_11790	HV1561833G00010
A_13_P559049	-7.98093	-2.99656	MLOC_11804	HV1561859G00010
A_13_P158885	-4.18948	-2.06677	MLOC_11828	HV1561900G00010
A_13_P138300	-3.35554	-1.74654	MLOC_11884	HV1562058G00020
A_13_P473238	-146.943	-7.19912	MLOC_11885	HV1562058G00010
A_13_P318358	-5.48315	-2.45501	MLOC_11890	HV1562081G00010
A_13_P421150	-5.74007	-2.52107	MLOC_11890	HV1562081G00010
A_13_P113640	-5.76317	-2.52686	MLOC_11890	HV1562081G00010
A_13_P396350	-6.94879	-2.79676	MLOC_11890	HV1562081G00010
A_13_P098015	-31.5937	-4.98157	MLOC_11896	HV1562103G00010
A_13_P410016	-262.526	-8.03632	MLOC_11897	HV1562103G00020
A_13_P184299	-583.698	-9.18908	MLOC_11897	HV1562103G00020
A_13_P059016	-23.1598	-4.53355	MLOC_11977	HV1562276G00010
A_13_P135925	-4.47578	-2.16214	MLOC_12000	HV1562313G00010
A_13_P561729	-3.52405	-1.81723	MLOC_12024	HV1562359G00010
A_13_P375802	-4.30374	-2.10559	MLOC_12033	HV1562392G00010
A_13_P186509	-8.2932	-3.05193	MLOC_12036	HV1562404G00010
A_13_P073961	-3.91146	-1.96771	MLOC_12056	HV1562441G00010
A_13_P197969	-3.91733	-1.96987	MLOC_12056	HV1562441G00010
A_13_P415065	-3.95233	-1.9827	MLOC_12066	HV1562468G00010
A_13_P184009	-3.19091	-1.67397	MLOC_12068	HV1562469G00010
A_13_P191004	-3.22734	-1.69035	MLOC_12068	HV1562469G00010
A_13_P082481	-3.52133	-1.81612	MLOC_12106	HV1562542G00010
A_13_P233329	-3.91511	-1.96905	MLOC_12143	HV1562648G00010
A_13_P116185	-4.18281	-2.06447	MLOC_12143	HV1562648G00010
A_13_P178184	-3.54713	-1.82665	MLOC_12252	HV1562891G00010
A_13_P101730	-5.84567	-2.54737	MLOC_12302	HV1562997G00020
A_13_P474998	-4.2961	-2.10303	MLOC_12341	HV1563077G00010
A_13_P037561	-5.76949	-2.52844	MLOC_12435	HV1563279G00010
A_13_P069471	-3.11646	-1.63991	MLOC_12451	HV1563318G00010
A_13_P179269	-7.52116	-2.91096	MLOC_12513	HV1563444G00010
A_13_P186364	-3.61183	-1.85273	MLOC_12526	HV1563476G00010
A_13_P395370	-3.37423	-1.75456	MLOC_12559	HV1563557G00020
A_13_P584669	-3.70363	-1.88894	MLOC_12582	HV1563646G00010
A_13_P106895	-8.19442	-3.03464	MLOC_12630	HV1563751G00010
A_13_P126100	-5.22235	-2.3847	MLOC_12634	HV1563761G00010
A_13_P126095	-5.76982	-2.52853	MLOC_12634	HV1563761G00010
A_13_P398326	-10.649	-3.41264	MLOC_12634	HV1563761G00010
A_13_P034651	-3.43456	-1.78012	MLOC_12687	HV1563880G00010
A_13_P516309	-13.5447	-3.75965	MLOC_12693	HV1563886G00010
A_13_P145535	-3.36903	-1.75233	MLOC_12796	HV1564112G00010
A_13_P485565	-8.00325	-3.00059	MLOC_12844	HV1564232G00010
A_13_P048336	-5.0965	-2.34951	MLOC_12853	HV1564258G00010
A_13_P164500	-3.06524	-1.616	MLOC_12860	HV1564279G00010
A_13_P281169	-4.94517	-2.30602	MLOC_12942	HV1564462G00010
A_13_P093430	-3.01509	-1.5922	MLOC_12955	HV1564484G00010
A_13_P115910	-8.47805	-3.08373	MLOC_1297	HV111355G00010
A_13_P108770	-4.86127	-2.28133	MLOC_12979	HV1564543G00020
A_13_P140535	-5.65985	-2.50076	MLOC_12995	HV1564571G00010
A_13_P025781	-5.70201	-2.51147	MLOC_1300	HV111387G00010
A_13_P108650	-4.02539	-2.00913	MLOC_13047	HV1564667G00010
A_13_P028636	-6.22481	-2.63803	MLOC_13106	HV1564811G00010
A_13_P463568	-5.86353	-2.55177	MLOC_13107	HV1564814G00010
A_13_P540069	-3.0106	-1.59005	MLOC_13139	HV1564914G00020
A_13_P204529	-11.3673	-3.50681	MLOC_13141	HV1564922G00010
A_13_P050246	-3.86781	-1.95152	MLOC_13158	HV1564983G00010
A_13_P414205	-6.50092	-2.70064	MLOC_1326	HV111665G00010
A_13_P151455	-8.75259	-3.12971	MLOC_13407	HV1565564G00010
A_13_P354162	-19.4217	-4.2796	MLOC_13407	HV1565564G00010
A_13_P014231	-6.90389	-2.78741	MLOC_13411	HV1565576G00010
A_13_P452473	-4.35443	-2.12248	MLOC_13482	HV1565795G00010
A_13_P483885	-4.36106	-2.12468	MLOC_13532	HV1565883G00010
A_13_P047741	-3.53399	-1.8213	MLOC_13572	HV1565947G00010
A_13_P033226	-3.26137	-1.70548	MLOC_13573	HV1565948G00010
A_13_P101450	-4.19801	-2.06971	MLOC_13598	HV1566045G00020
A_13_P470928	-96.5419	-6.59308	MLOC_13654	HV1566169G00010
A_13_P496723	-3.51775	-1.81465	MLOC_13707	HV1566314G00010
A_13_P106225	-55.951	-5.80609	MLOC_13731	HV1566359G00010
A_13_P069806	-4.06645	-2.02377	MLOC_13807	HV1566581G00010
A_13_P564019	-3.39212	-1.76219	MLOC_13840	HV1566639G00010
A_13_P227719	-8.98549	-3.1676	MLOC_13871	HV1566694G00010
A_13_P269805	-13.2478	-3.72768	MLOC_13871	HV1566694G00010
A_13_P269653	-62.1308	-5.95724	MLOC_13871	HV1566694G00010
A_13_P000146	-79.5135	-6.31313	MLOC_13871	HV1566694G00010
A_13_P250605	-83.3592	-6.38127	MLOC_13871	HV1566694G00010
A_13_P228619	-233.485	-7.86718	MLOC_13871	HV1566694G00010
A_13_P201634	-4.51598	-2.17504	MLOC_13897	HV1566754G00020
A_13_P158605	-20.5797	-4.36315	MLOC_13902	HV1566770G00010
A_13_P035456	-6.87844	-2.78208	MLOC_13908	HV156678G00010
A_13_P182749	-7.15622	-2.8392	MLOC_13915	HV1566807G00010
A_13_P163190	-7.63281	-2.93222	MLOC_1392	HV112122G00010
A_13_P038431	-6.25147	-2.64419	MLOC_14005	HV1567020G00010
A_13_P547529	-4.80358	-2.26411	MLOC_14006	HV1567020G00020
A_13_P088676	-11.0588	-3.46713	MLOC_14006	HV1567020G00020
A_13_P152080	-28.6689	-4.84142	MLOC_14009	HV1567030G00010
A_13_P056016	-13.4155	-3.74583	MLOC_14127	HV1567320G00010
A_13_P569529	-19.1639	-4.26032	MLOC_14127	HV1567320G00010
A_13_P178079	-3.23945	-1.69575	MLOC_14153	HV1567398G00010
A_13_P394280	-3.00453	-1.58714	MLOC_1419	HV112350G00010
A_13_P528724	-3.2969	-1.72111	MLOC_14192	HV1567498G00010
A_13_P032541	-10.6074	-3.40699	MLOC_14198	HV1567524G00010
A_13_P038326	-237.932	-7.8944	MLOC_14218	HV1567589G00010
A_13_P146290	-3.67585	-1.87808	MLOC_14239	HV156763G00010
A_13_P462503	-11.348	-3.50437	MLOC_14239	HV156763G00010
A_13_P391142	-11.6551	-3.54289	MLOC_14239	HV156763G00010
A_13_P100440	-6.7413	-2.75303	MLOC_14243	HV1567637G00010
A_13_P553449	-4.84835	-2.27749	MLOC_14255	HV1567662G00020
A_13_P320717	-5.9334	-2.56886	MLOC_14318	HV1567786G00010
A_13_P280849	-7.29501	-2.86691	MLOC_14318	HV1567786G00010
A_13_P472308	-37.0507	-5.21143	MLOC_14328	HV1567807G00020
A_13_P204319	-13.9445	-3.80162	MLOC_14346	HV156786G00010
A_13_P459468	-12.589	-3.65409	MLOC_14356	HV1567878G00010
A_13_P190639	-3.16494	-1.66218	MLOC_14364	HV1567900G00010
A_13_P238771	-4.60848	-2.20429	MLOC_14364	HV1567900G00010
A_13_P074021	-6.84816	-2.77572	MLOC_14392	HV1567957G00010
A_13_P058726	-7.81509	-2.96626	MLOC_14405	HV1567989G00010
A_13_P063341	-4.68882	-2.22922	MLOC_14407	HV1567994G00010
A_13_P254832	-6.2616	-2.64653	MLOC_1443	HV112714G00010
A_13_P215704	-10.1675	-3.3459	MLOC_1443	HV112714G00010
A_13_P207734	-18.1866	-4.18481	MLOC_1443	HV112714G00010
A_13_P071746	-13.9661	-3.80386	MLOC_14483	HV1568180G00010
A_13_P082931	-3.15437	-1.65735	MLOC_14656	HV1568614G00010
A_13_P544737	-3.73935	-1.90279	MLOC_14656	HV1568614G00010
A_13_P053291	-5.34383	-2.41787	MLOC_14656	HV1568614G00010
A_13_P229999	-3.19477	-1.67571	MLOC_14666	HV156865G00010
A_13_P234349	-3.48631	-1.8017	MLOC_14666	HV156865G00010
A_13_P520189	-3.59562	-1.84624	MLOC_14667	HV1568651G00010
A_13_P199509	-152.242	-7.25022	MLOC_14732	HV1568800G00010
A_13_P160930	-36.6321	-5.19504	MLOC_14747	HV1568853G00010
A_13_P081446	-3.67187	-1.87651	MLOC_14780	HV1569010G00020
A_13_P513664	-6.14599	-2.61965	MLOC_14781	HV1569010G00010
A_13_P536464	-8.47225	-3.08275	MLOC_14795	HV1569049G00010
A_13_P093520	-16.7045	-4.06216	MLOC_14795	HV1569049G00010
A_13_P490440	-19.9965	-4.32167	MLOC_14795	HV1569049G00010
A_13_P517894	-6.09164	-2.60683	MLOC_14859	HV1569236G00010
A_13_P186524	-3.10369	-1.63399	MLOC_14883	HV1569311G00010
A_13_P491335	-5.22746	-2.38611	MLOC_1491	HV113147G00010
A_13_P473068	-3.25805	-1.70401	MLOC_15011	HV1569613G00010
A_13_P064516	-3.92875	-1.97407	MLOC_15016	HV1569629G00010
A_13_P155055	-4.93201	-2.30218	MLOC_15027	HV1569647G00020
A_13_P062856	-10.2539	-3.3581	MLOC_1517	HV113413G00010
A_13_P044981	-39.5853	-5.30689	MLOC_15184	HV1570083G00010
A_13_P428876	-4.00144	-2.00052	MLOC_15203	HV1570130G00010
A_13_P527664	-4.65595	-2.21907	MLOC_15219	HV1570177G00010
A_13_P567064	-5.14678	-2.36367	MLOC_15219	HV1570177G00010
A_13_P142635	-3.03888	-1.60354	MLOC_15227	HV1570191G00010
A_13_P574619	-5.47608	-2.45314	MLOC_15276	HV1570297G00010
A_13_P264452	-3.32815	-1.73472	MLOC_15295	HV1570349G00010
A_13_P520514	-23.0492	-4.52664	MLOC_15300	HV1570361G00020
A_13_P514209	-28.4261	-4.82914	MLOC_15300	HV1570361G00020
A_13_P080801	-3.04977	-1.6087	MLOC_15333	HV1570431G00010
A_13_P566659	-3.4908	-1.80356	MLOC_15340	HV1570446G00010
A_13_P211069	-8.89514	-3.15302	MLOC_15435	HV1570681G00010
A_13_P029366	-7.27106	-2.86217	MLOC_15443	HV1570707G00010
A_13_P535964	-3.19655	-1.67652	MLOC_15519	HV1570909G00010
A_13_P007996	-3.40185	-1.76632	MLOC_15537	HV1570968G00010
A_13_P240951	-4.03744	-2.01344	MLOC_15553	HV1570999G00010
A_13_P490655	-6.33148	-2.66254	MLOC_15611	HV1571138G00010
A_13_P186249	-4.42483	-2.14562	MLOC_15612	HV1571138G00020
A_13_P461418	-4.23115	-2.08105	MLOC_15632	HV1571182G00010
A_13_P184629	-30.421	-4.927	MLOC_15674	HV1571275G00020
A_13_P367977	-4.64193	-2.21473	MLOC_15718	HV1571399G00010
A_13_P550944	-3.33801	-1.73899	MLOC_15735	HV1571430G00010
A_13_P001881	-102.001	-6.67244	MLOC_1579	HV113977G00010
A_13_P187744	-3.50219	-1.80826	MLOC_15866	HV1571745G00010
A_13_P135850	-4.26447	-2.09237	MLOC_15889	HV1571805G00010
A_13_P261977	-4.86037	-2.28107	MLOC_15889	HV1571805G00010
A_13_P175195	-3.62843	-1.85935	MLOC_15954	HV1571959G00010
A_13_P199679	-3.35478	-1.74622	MLOC_15973	HV1572012G00020
A_13_P219279	-4.28668	-2.09986	MLOC_16075	HV1572305G00010
A_13_P473718	-4.25691	-2.08981	MLOC_16156	HV1572560G00010
A_13_P250295	-3.25785	-1.70392	MLOC_16223	HV1572794G00010
A_13_P042351	-3.92686	-1.97337	MLOC_16223	HV1572794G00010
A_13_P485645	-3.93311	-1.97567	MLOC_16223	HV1572794G00010
A_13_P097950	-5.39405	-2.43137	MLOC_16223	HV1572794G00010
A_13_P303292	-30.3098	-4.92171	MLOC_16297	HV1572987G00010
A_13_P394090	-5.42915	-2.44073	MLOC_16300	HV1572998G00010
A_13_P583764	-6.55557	-2.71272	MLOC_16300	HV1572998G00010
A_13_P516574	-4.66056	-2.2205	MLOC_16305	HV1573004G00010
A_13_P287884	-52.706	-5.71989	MLOC_16398	HV1573254G00010
A_13_P074206	-3.13092	-1.64659	MLOC_165	HV101076G00010
A_13_P101825	-11.8672	-3.56891	MLOC_16529	HV1573614G00010
A_13_P425141	-3.03975	-1.60395	MLOC_16591	HV1573879G00010
A_13_P028461	-3.26718	-1.70804	MLOC_16610	HV1573939G00010
A_13_P066126	-7.62924	-2.93154	MLOC_16636	HV1574023G00010
A_13_P176495	-4.93676	-2.30356	MLOC_16726	HV157429G00010
A_13_P069946	-6.13919	-2.61805	MLOC_16775	HV1574446G00010
A_13_P048131	-11.9296	-3.57648	MLOC_16783	HV1574479G00010
A_13_P423551	-3.44898	-1.78617	MLOC_16792	HV1574503G00010
A_13_P514174	-3.59044	-1.84416	MLOC_16828	HV1574603G00010
A_13_P429656	-10.8899	-3.44492	MLOC_16831	HV1574606G00010
A_13_P213249	-4.96599	-2.31208	MLOC_16989	HV157518G00010
A_13_P401225	-6.8801	-2.78243	MLOC_17002	HV1575254G00010
A_13_P401780	-6.95942	-2.79897	MLOC_17002	HV1575254G00010
A_13_P270730	-7.28805	-2.86553	MLOC_17002	HV1575254G00010
A_13_P384197	-8.25599	-3.04544	MLOC_17002	HV1575254G00010
A_13_P081286	-3.6736	-1.8772	MLOC_17022	HV1575306G00010
A_13_P106585	-3.24949	-1.70021	MLOC_17148	HV1575756G00010
A_13_P187639	-4.04668	-2.01674	MLOC_17300	HV1576243G00010
A_13_P546984	-10.8671	-3.44189	MLOC_17301	HV1576247G00010
A_13_P584204	-4.3547	-2.12257	MLOC_17544	HV1577010G00010
A_13_P071016	-10.3035	-3.36506	MLOC_17558	HV1577064G00010
A_13_P417860	-6.90604	-2.78786	MLOC_17583	HV1577168G00010
A_13_P572099	-8.0968	-3.01735	MLOC_17605	HV1577306G00020
A_13_P392065	-3.25645	-1.7033	MLOC_17635	HV1577397G00010
A_13_P175940	-4.68533	-2.22815	MLOC_17680	HV1577599G00010
A_13_P564884	-6.84894	-2.77588	MLOC_17690	HV157763G00010
A_13_P213354	-5.53791	-2.46934	MLOC_17778	HV1577991G00010
A_13_P514514	-3.20591	-1.68073	MLOC_17833	HV1578244G00010
A_13_P430131	-4.73525	-2.24344	MLOC_17990	HV157882G00010
A_13_P538095	-5.88995	-2.55826	MLOC_17993	HV1578826G00010
A_13_P487205	-5.96956	-2.57762	MLOC_18094	HV1579207G00010
A_13_P206184	-5.22256	-2.38476	MLOC_18137	HV1579381G00010
A_13_P034666	-3.69421	-1.88527	MLOC_18257	HV1579881G00010
A_13_P583909	-4.38086	-2.13121	MLOC_18267	HV1579922G00010
A_13_P238880	-3.53146	-1.82026	MLOC_18292	HV1580013G00010
A_13_P562944	-5.0572	-2.33834	MLOC_18292	HV1580013G00010
A_13_P443723	-9.50541	-3.24875	MLOC_18334	HV1580177G00010
A_13_P009766	-3.38535	-1.7593	MLOC_18416	HV1580491G00010
A_13_P206284	-3.29001	-1.71809	MLOC_18450	HV1580627G00010
A_13_P368922	-4.56804	-2.19157	MLOC_18450	HV1580627G00010
A_13_P017421	-6.21604	-2.636	MLOC_18557	HV1581012G00010
A_13_P131265	-9087.21	-13.1496	MLOC_18612	HV158122G00010
A_13_P236913	-9769.56	-13.2541	MLOC_18612	HV158122G00010
A_13_P131270	-14962.2	-13.869	MLOC_18612	HV158122G00010
A_13_P282669	-4.4002	-2.13757	MLOC_18775	HV1581947G00010
A_13_P438396	-5.40938	-2.43546	MLOC_18775	HV1581947G00010
A_13_P423396	-6.04981	-2.59689	MLOC_18775	HV1581947G00010
A_13_P401135	-5.49116	-2.45711	MLOC_18811	HV1582080G00010
A_13_P430081	-5.56274	-2.4758	MLOC_18906	HV1582592G00010
A_13_P475708	-31.0451	-4.95629	MLOC_19039	HV1583223G00010
A_13_P052971	-6.16288	-2.6236	MLOC_19179	HV158382G00020
A_13_P004096	-10.8911	-3.44508	MLOC_19196	HV158389G00010
A_13_P462208	-3.15348	-1.65694	MLOC_19305	HV1584376G00010
A_13_P011921	-60.1441	-5.91035	MLOC_19305	HV1584376G00010
A_13_P516034	-9.23264	-3.20674	MLOC_19457	HV1585004G00010
A_13_P109730	-3.40827	-1.76904	MLOC_19462	HV158502G00010
A_13_P159155	-3.39095	-1.76169	MLOC_19489	HV158511G00010
A_13_P141160	-5.35832	-2.42178	MLOC_19531	HV1585243G00010
A_13_P046831	-7.77888	-2.95956	MLOC_1954	HV117427G00010
A_13_P149995	-3.31051	-1.72705	MLOC_19572	HV158546G00010
A_13_P572784	-9.81628	-3.29518	MLOC_19573	HV1585462G00010
A_13_P499079	-5.75208	-2.52408	MLOC_19597	HV158557G00010
A_13_P167435	-4.19734	-2.06947	MLOC_19648	HV1585816G00010
A_13_P166310	-3.55265	-1.8289	MLOC_19653	HV158583G00010
A_13_P249590	-4.13718	-2.04865	MLOC_19711	HV1586136G00010
A_13_P304782	-4.41385	-2.14204	MLOC_19725	HV1586205G00010
A_13_P069816	-4.61596	-2.20663	MLOC_19725	HV1586205G00010
A_13_P563524	-6.08643	-2.6056	MLOC_19725	HV1586205G00010
A_13_P476518	-6.1141	-2.61214	MLOC_19725	HV1586205G00010
A_13_P443938	-3.48852	-1.80262	MLOC_19846	HV1586758G00010
A_13_P180949	-5.19665	-2.37758	MLOC_19896	HV158705G00010
A_13_P208704	-3.37619	-1.7554	MLOC_19949	HV158732G00010
A_13_P221144	-3.44557	-1.78474	MLOC_20016	HV1587600G00010
A_13_P417005	-3.69836	-1.88689	MLOC_20050	HV158775G00010
A_13_P015486	-7.25789	-2.85955	MLOC_20059	HV1587781G00010
A_13_P242525	-7.65183	-2.9358	MLOC_20059	HV1587781G00010
A_13_P499874	-15.1222	-3.9186	MLOC_20101	HV1588036G00010
A_13_P242625	-16.5098	-4.04525	MLOC_20101	HV1588036G00010
A_13_P126340	-19.0144	-4.24902	MLOC_20101	HV1588036G00010
A_13_P085771	-24.6922	-4.62598	MLOC_20101	HV1588036G00010
A_13_P512654	-25.4822	-4.67142	MLOC_20101	HV1588036G00010
A_13_P055096	-3.68474	-1.88156	MLOC_20153	HV158830G00010
A_13_P106580	-8.09786	-3.01754	MLOC_20153	HV158830G00010
A_13_P183324	-12.6209	-3.65774	MLOC_20153	HV158830G00010
A_13_P277899	-5.96771	-2.57718	MLOC_2019	HV117971G00010
A_13_P166055	-3.11528	-1.63936	MLOC_20244	HV158877G00010
A_13_P518024	-17.2498	-4.10851	MLOC_20301	HV158906G00010
A_13_P584524	-32.805	-5.03584	MLOC_20306	HV158908G00010
A_13_P202334	-3.04631	-1.60706	MLOC_20338	HV1589260G00010
A_13_P061736	-4.8451	-2.27653	MLOC_20362	HV158940G00010
A_13_P062096	-3.34686	-1.74281	MLOC_20381	HV158947G00010
A_13_P446788	-3.50773	-1.81054	MLOC_20381	HV158947G00010
A_13_P180804	-12.3459	-3.62596	MLOC_20424	HV1589746G00010
A_13_P134465	-4.92859	-2.30118	MLOC_2050	HV118145G00010
A_13_P463623	-5.12428	-2.35735	MLOC_2050	HV118145G00010
A_13_P026191	-4.61911	-2.20761	MLOC_20538	HV159041G00010
A_13_P398411	-3.0028	-1.58631	MLOC_20597	HV159074G00010
A_13_P281674	-3.37514	-1.75495	MLOC_20597	HV159074G00010
A_13_P553704	-3.37367	-1.75432	MLOC_20690	HV1591357G00010
A_13_P322097	-9.69366	-3.27704	MLOC_20747	HV159162G00010
A_13_P441261	-3.31769	-1.73018	MLOC_20786	HV1591814G00010
A_13_P036386	-4.58791	-2.19784	MLOC_20786	HV1591814G00010
A_13_P239571	-4.38198	-2.13158	MLOC_20802	HV1591861G00010
A_13_P559254	-7.27358	-2.86267	MLOC_20802	HV1591861G00010
A_13_P062281	-3.33753	-1.73878	MLOC_20815	HV1591906G00010
A_13_P209404	-3.22329	-1.68854	MLOC_20817	HV159191G00010
A_13_P091460	-4.75794	-2.25034	MLOC_20865	HV159208G00010
A_13_P442653	-6.95114	-2.79725	MLOC_20912	HV159228G00010
A_13_P427226	-5.73919	-2.52085	MLOC_20913	HV1592284G00010
A_13_P103840	-5.60368	-2.48638	MLOC_20922	HV159231G00010
A_13_P219824	-3.24741	-1.69929	MLOC_20943	HV1592443G00010
A_13_P500119	-4.30506	-2.10603	MLOC_20961	HV1592526G00010
A_13_P206979	-4.35585	-2.12296	MLOC_21078	HV1593049G00010
A_13_P150655	-6.57891	-2.71785	MLOC_21078	HV1593049G00010
A_13_P521229	-5.03338	-2.33153	MLOC_21090	HV159310G00010
A_13_P427126	-4.11074	-2.0394	MLOC_21191	HV159353G00010
A_13_P040346	-6.89439	-2.78542	MLOC_21284	HV1593995G00010
A_13_P441431	-3.06374	-1.61529	MLOC_21377	HV1594655G00010
A_13_P581094	-3.27935	-1.71341	MLOC_21503	HV159565G00010
A_13_P245931	-3.42078	-1.77432	MLOC_21595	HV159655G00010
A_13_P249405	-4.60298	-2.20257	MLOC_21909	HV160008G00010
A_13_P288909	-171.732	-7.42401	MLOC_21938	HV160034G00010
A_13_P126080	-5.69631	-2.51003	MLOC_21965	HV160069G00010
A_13_P172110	-3.05819	-1.61268	MLOC_21993	HV160112G00010
A_13_P029741	-4.688	-2.22897	MLOC_22000	HV160122G00010
A_13_P165545	-4.71922	-2.23855	MLOC_22000	HV160122G00010
A_13_P458308	-5.83833	-2.54556	MLOC_22072	HV160213G00010
A_13_P109000	-3.05296	-1.61021	MLOC_22101	HV160246G00010
A_13_P161670	-4.61079	-2.20501	MLOC_22184	HV160351G00020
A_13_P066421	-15.7488	-3.97717	MLOC_22256	HV160451G00010
A_13_P467958	-3.41894	-1.77355	MLOC_22348	HV160571G00010
A_13_P496170	-4.39083	-2.13449	MLOC_22417	HV160655G00010
A_13_P400845	-4.27579	-2.09619	MLOC_2259	HV120129G00020
A_13_P033646	-6.19303	-2.63065	MLOC_22770	HV1611672G00010
A_13_P160715	-7.14106	-2.83614	MLOC_22770	HV1611672G00010
A_13_P242147	-8.61514	-3.10687	MLOC_22770	HV1611672G00010
A_13_P450078	-4.18629	-2.06567	MLOC_22773	HV161170G00010
A_13_P448223	-4.22747	-2.07979	MLOC_22773	HV161170G00010
A_13_P015286	-185.938	-7.53868	MLOC_22791	HV161194G00010
A_13_P138215	-3.30839	-1.72613	MLOC_2294	HV120396G00010
A_13_P233044	-3.53098	-1.82007	MLOC_2294	HV120396G00010
A_13_P145420	-4.10464	-2.03726	MLOC_22943	HV161448G00010
A_13_P518589	-7.60448	-2.92685	MLOC_22943	HV161448G00010
A_13_P486490	-7.51374	-2.90953	MLOC_23006	HV161553G00010
A_13_P445193	-3.73025	-1.89927	MLOC_23033	HV1616125G00010
A_13_P242177	-3.07193	-1.61915	MLOC_23055	HV161650G00010
A_13_P437056	-3.12314	-1.643	MLOC_23058	HV161653G00010
A_13_P357487	-5.05988	-2.3391	MLOC_23156	HV161819G00010
A_13_P159045	-3.67862	-1.87916	MLOC_23297	HV162040G00010
A_13_P436061	-7.01247	-2.80992	MLOC_23501	HV1624093G00010
A_13_P019276	-6.92691	-2.79221	MLOC_23980	HV163356G00010
A_13_P558834	-15.2113	-3.92707	MLOC_24124	HV1637494G00010
A_13_P162390	-3.70059	-1.88775	MLOC_24208	HV1639615G00010
A_13_P162395	-4.12604	-2.04476	MLOC_24208	HV1639615G00010
A_13_P035801	-19.2996	-4.2705	MLOC_2431	HV121593G00010
A_13_P125750	-27.3476	-4.77334	MLOC_2431	HV121593G00010
A_13_P568659	-4.93524	-2.30312	MLOC_24388	HV164413G00010
A_13_P444768	-3.04632	-1.60707	MLOC_24543	HV1647134G00010
A_13_P307037	-3.5186	-1.815	MLOC_24543	HV1647134G00010
A_13_P210284	-4.27258	-2.09511	MLOC_24854	HV1658428G00010
A_13_P026891	-12.3862	-3.63067	MLOC_24900	HV166041G00010
A_13_P180839	-4.41981	-2.14398	MLOC_2492	HV122203G00020
A_13_P063306	-9.02565	-3.17403	MLOC_25036	HV166725G00010
A_13_P412180	-5.04455	-2.33473	MLOC_2513	HV122474G00010
A_13_P441914	-3.40431	-1.76736	MLOC_25403	HV1689288G00010
A_13_P169440	-199.416	-7.63964	MLOC_25507	HV169630G00010
A_13_P137930	-121.774	-6.92807	MLOC_25763	HV171234G00010
A_13_P488975	-13.0193	-3.70257	MLOC_25824	HV1715432G00010
A_13_P117935	-3.34171	-1.74059	MLOC_25856	HV1717438G00010
A_13_P439391	-4.86477	-2.28237	MLOC_25856	HV1717438G00010
A_13_P038321	-3.27788	-1.71276	MLOC_25879	HV17193G00010
A_13_P566719	-4.68833	-2.22907	MLOC_26071	HV173320G00010
A_13_P093945	-9.08124	-3.18289	MLOC_26102	HV1735605G00010
A_13_P536179	-3.76933	-1.91431	MLOC_26274	HV174563G00010
A_13_P068616	-3.2693	-1.70898	MLOC_2655	HV123707G00010
A_13_P166050	-3.53143	-1.82025	MLOC_26571	HV176463G00010
A_13_P249815	-3.89628	-1.9621	MLOC_26911	HV178929G00010
A_13_P138030	-7.55451	-2.91734	MLOC_26911	HV178929G00010
A_13_P580604	-3.75021	-1.90697	MLOC_27066	HV1803346G00010
A_13_P573394	-5.50332	-2.4603	MLOC_27324	HV182218G00010
A_13_P641314	-43.1162	-5.43016	MLOC_27686	HV185444G00010
A_13_P595009	-58.7384	-5.87623	MLOC_27686	HV185444G00010
A_13_P647298	-64.1527	-6.00344	MLOC_27686	HV185444G00010
A_13_P657888	-66.2563	-6.04999	MLOC_27686	HV185444G00010
A_13_P063536	-4.64808	-2.21663	MLOC_2769	HV124640G00010
A_13_P113030	-4.6647	-2.22179	MLOC_2769	HV124640G00010
A_13_P101525	-3.08514	-1.62534	MLOC_28020	HV188360G00010
A_13_P590824	-63.8598	-5.99684	MLOC_28169	HV1897169G00010
A_13_P586959	-63.9065	-5.99789	MLOC_28169	HV1897169G00010
A_13_P086151	-4.98	-2.31614	MLOC_28187	HV189894G00010
A_13_P182624	-3.54049	-1.82395	MLOC_28210	HV019G00010
A_13_P492045	-4.71707	-2.23789	MLOC_28459	HV192020G00010
A_13_P553399	-4.06489	-2.02322	MLOC_28554	HV192919G00010
A_13_P106695	-15.3572	-3.94084	MLOC_2875	HV125644G00010
A_13_P514559	-16.9832	-4.08604	MLOC_2875	HV125644G00010
A_13_P581464	-8.87845	-3.15031	MLOC_29166	HV198118G00010
A_13_P443123	-3.19817	-1.67725	MLOC_29188	HV1983425G00010
A_13_P117970	-3.47852	-1.79847	MLOC_29188	HV1983425G00010
A_13_P118060	-4.10068	-2.03586	MLOC_29188	HV1983425G00010
A_13_P483460	-16.9863	-4.0863	MLOC_29550	HV201532G00010
A_13_P145520	-5.12323	-2.35705	MLOC_3013	HV127028G00010
A_13_P535924	-7.42659	-2.8927	MLOC_3013	HV127028G00010
A_13_P579024	-22.3044	-4.47925	MLOC_3042	HV127288G00010
A_13_P244600	-3.91292	-1.96824	MLOC_3045	HV127315G00010
A_13_P049491	-4.85215	-2.27862	MLOC_3077	HV127676G00010
A_13_P148995	-6.25317	-2.64459	MLOC_30789	HV212682G00010
A_13_P536309	-9.24363	-3.20846	MLOC_3088	HV12774G00010
A_13_P076016	-5.86969	-2.55328	MLOC_3095	HV127805G00010
A_13_P164260	-15.7421	-3.97656	MLOC_31124	HV215963G00010
A_13_P094755	-28.8431	-4.85015	MLOC_31124	HV215963G00010
A_13_P271389	-3.0008	-1.58535	MLOC_31152	HV2161967G00010
A_13_P104440	-3.57723	-1.83884	MLOC_31648	HV220973G00010
A_13_P192379	-3.99132	-1.99687	MLOC_31648	HV220973G00010
A_13_P177854	-3.87505	-1.95421	MLOC_3173	HV128387G00010
A_13_P160250	-5.62698	-2.49236	MLOC_31759	HV221975G00010
A_13_P403935	-3.22838	-1.69081	MLOC_3216	HV128785G00010
A_13_P446468	-6.65186	-2.73376	MLOC_3255	HV129112G00010
A_13_P150895	-3.48643	-1.80175	MLOC_32662	HV230813G00010
A_13_P039156	-3.61273	-1.85309	MLOC_32730	HV231473G00010
A_13_P096205	-6.43436	-2.6858	MLOC_32801	HV232082G00010
A_13_P167780	-5.4774	-2.45349	MLOC_33004	HV233679G00010
A_13_P250300	-7.18657	-2.8453	MLOC_33004	HV233679G00010
A_13_P521469	-6.80513	-2.76662	MLOC_33258	HV235775G00010
A_13_P276664	-3.51182	-1.81222	MLOC_33319	HV236312G00020
A_13_P572734	-5.4458	-2.44515	MLOC_33437	HV237320G00010
A_13_P478240	-6.84192	-2.7744	MLOC_33660	HV2392810G00010
A_13_P539014	-3.31632	-1.72958	MLOC_33825	HV240598G00010
A_13_P459188	-3.65633	-1.8704	MLOC_34007	HV2420035G00010
A_13_P180564	-53.1385	-5.73169	MLOC_34088	HV242367G00010
A_13_P194439	-4.19636	-2.06914	MLOC_34111	HV242457G00010
A_13_P485470	-51.5564	-5.68808	MLOC_3420	HV130678G00010
A_13_P429966	-4.73027	-2.24192	MLOC_34316	HV243535G00010
A_13_P574069	-9.61452	-3.26521	MLOC_34316	HV243535G00010
A_13_P171020	-3.58373	-1.84146	MLOC_34336	HV243592G00010
A_13_P154665	-9.47473	-3.24408	MLOC_34350	HV243628G00010
A_13_P469853	-7.19328	-2.84665	MLOC_34357	HV243641G00010
A_13_P201909	-8.06248	-3.01122	MLOC_34488	HV244018G00010
A_13_P025876	-7.56335	-2.91903	MLOC_34505	HV244058G00010
A_13_P052011	-4.02351	-2.00845	MLOC_3451	HV130910G00010
A_13_P539039	-54.5719	-5.77009	MLOC_34510	HV244073G00010
A_13_P128980	-3.59923	-1.84769	MLOC_34526	HV244113G00010
A_13_P369452	-4.91154	-2.29617	MLOC_34526	HV244113G00010
A_13_P029541	-6.38353	-2.67435	MLOC_34539	HV244129G00010
A_13_P181534	-18.5444	-4.21291	MLOC_34614	HV244253G00010
A_13_P014696	-857.966	-9.74478	MLOC_3462	HV130981G00010
A_13_P237453	-23.1137	-4.53068	MLOC_34638	HV244307G00010
A_13_P149015	-3.32352	-1.73271	MLOC_34834	HV244705G00010
A_13_P012551	-3.72944	-1.89896	MLOC_34838	HV244738G00010
A_13_P243762	-6.27296	-2.64915	MLOC_34838	HV244738G00010
A_13_P112435	-3.31322	-1.72823	MLOC_34889	HV244868G00010
A_13_P485485	-4.04876	-2.01748	MLOC_34923	HV244960G00010
A_13_P482055	-3.75454	-1.90863	MLOC_35005	HV245261G00010
A_13_P548279	-3.93825	-1.97755	MLOC_35005	HV245261G00010
A_13_P118005	-4.57182	-2.19277	MLOC_35005	HV245261G00010
A_13_P165355	-4.30453	-2.10586	MLOC_35087	HV245566G00010
A_13_P175280	-54.6659	-5.77257	MLOC_36385	HV2546724G00010
A_13_P016706	-4.04843	-2.01736	MLOC_36398	HV2546752G00010
A_13_P170515	-4.06267	-2.02243	MLOC_36398	HV2546752G00010
A_13_P067871	-3.02844	-1.59858	MLOC_36402	HV2546753G00020
A_13_P207719	-3.55485	-1.82979	MLOC_36456	HV2546833G00010
A_13_P203709	-3.65329	-1.86919	MLOC_3646	HV132300G00020
A_13_P069161	-15.6749	-3.97039	MLOC_36466	HV2546852G00010
A_13_P580579	-8.87076	-3.14906	MLOC_36505	HV2546897G00010
A_13_P514984	-9.73519	-3.28321	MLOC_36533	HV2546930G00010
A_13_P047626	-5.78235	-2.53166	MLOC_36554	HV2546965G00010
A_13_P464788	-4.48561	-2.1653	MLOC_36607	HV2547030G00010
A_13_P184474	-19.5843	-4.29163	MLOC_36727	HV2547252G00010
A_13_P165030	-5.08852	-2.34725	MLOC_36734	HV2547265G00010
A_13_P171900	-3.17176	-1.66528	MLOC_36764	HV2547302G00010
A_13_P357047	-3.66465	-1.87367	MLOC_36786	HV2547328G00010
A_13_P225174	-4.57117	-2.19256	MLOC_36786	HV2547328G00010
A_13_P179234	-4.65466	-2.21868	MLOC_36786	HV2547328G00010
A_13_P059516	-59.1344	-5.88593	MLOC_36799	HV2547350G00010
A_13_P203074	-70.3828	-6.13715	MLOC_36799	HV2547350G00010
A_13_P201784	-3.3876	-1.76026	MLOC_36826	HV2547383G00010
A_13_P555709	-4.81923	-2.2688	MLOC_36864	HV2547424G00010
A_13_P102795	-11.6846	-3.54654	MLOC_36864	HV2547424G00010
A_13_P043611	-31.4308	-4.97411	MLOC_36864	HV2547424G00010
A_13_P103905	-17.4589	-4.12589	MLOC_36919	HV2547491G00010
A_13_P184039	-40.055	-5.32391	MLOC_36933	HV2547509G00010
A_13_P242745	-3.96374	-1.98686	MLOC_36951	HV2547544G00010
A_13_P317687	-5.04246	-2.33413	MLOC_36951	HV2547544G00010
A_13_P141885	-16.2375	-4.02126	MLOC_36951	HV2547544G00010
A_13_P075306	-3.97726	-1.99177	MLOC_36966	HV2547571G00010
A_13_P101545	-37.9605	-5.24643	MLOC_37013	HV2547649G00010
A_13_P442024	-3.02465	-1.59677	MLOC_37045	HV2547684G00010
A_13_P247039	-7.3315	-2.87411	MLOC_37052	HV2547711G00010
A_13_P493835	-12.5096	-3.64496	MLOC_37052	HV2547711G00010
A_13_P078446	-37.6363	-5.23405	MLOC_37052	HV2547711G00010
A_13_P165615	-50.0934	-5.64655	MLOC_37052	HV2547711G00010
A_13_P564084	-6.58069	-2.71824	MLOC_37090	HV2547764G00010
A_13_P538344	-13.1941	-3.72182	MLOC_37090	HV2547764G00010
A_13_P214824	-7.93712	-2.98862	MLOC_37205	HV2547972G00010
A_13_P104265	-83.5354	-6.38432	MLOC_37304	HV2548137G00010
A_13_P146875	-4.36139	-2.12479	MLOC_37394	HV2548312G00010
A_13_P264732	-4.49462	-2.1682	MLOC_37394	HV2548312G00010
A_13_P156175	-3.41066	-1.77005	MLOC_37402	HV2548327G00010
A_13_P443293	-3.10536	-1.63476	MLOC_37418	HV2548359G00010
A_13_P442244	-3.2536	-1.70204	MLOC_37418	HV2548359G00010
A_13_P516584	-55.4451	-5.79299	MLOC_37474	HV2548475G00010
A_13_P186944	-3.73446	-1.9009	MLOC_37499	HV2548533G00010
A_13_P164855	-12.034	-3.58904	MLOC_37499	HV2548533G00010
A_13_P196064	-16.043	-4.00387	MLOC_37499	HV2548533G00010
A_13_P193859	-3.4823	-1.80004	MLOC_37559	HV2548631G00010
A_13_P196129	-15.9125	-3.99209	MLOC_37559	HV2548631G00010
A_13_P378472	-7.84285	-2.97138	MLOC_37576	HV2548662G00010
A_13_P437586	-3.73983	-1.90297	MLOC_37630	HV2548758G00010
A_13_P401070	-4.71856	-2.23835	MLOC_37632	HV2548762G00010
A_13_P475183	-3.00978	-1.58966	MLOC_37652	HV2548807G00010
A_13_P485015	-15.6302	-3.96627	MLOC_37652	HV2548807G00010
A_13_P068516	-5.11042	-2.35344	MLOC_37686	HV2548881G00010
A_13_P189749	-3.89512	-1.96167	MLOC_37703	HV2548925G00020
A_13_P253412	-15.9598	-3.99637	MLOC_37707	HV2548929G00010
A_13_P082351	-33.0086	-5.04477	MLOC_37707	HV2548929G00010
A_13_P047306	-3.37706	-1.75577	MLOC_37719	HV2548950G00010
A_13_P431296	-6.33521	-2.66339	MLOC_37752	HV2549022G00010
A_13_P097715	-3.79608	-1.92451	MLOC_37773	HV2549081G00010
A_13_P149120	-29.353	-4.87544	MLOC_37807	HV2549147G00010
A_13_P057256	-3.32051	-1.73141	MLOC_3789	HV133487G00010
A_13_P175170	-5.50468	-2.46066	MLOC_37913	HV2549343G00010
A_13_P558074	-5.57851	-2.47988	MLOC_37913	HV2549343G00010
A_13_P162250	-3.62124	-1.85649	MLOC_37944	HV2549401G00010
A_13_P095515	-3.0638	-1.61532	MLOC_37948	HV2549403G00020
A_13_P468788	-3.15374	-1.65707	MLOC_38009	HV2549535G00010
A_13_P407851	-4.68687	-2.22863	MLOC_38009	HV2549535G00010
A_13_P205139	-6.76714	-2.75855	MLOC_38010	HV2549541G00010
A_13_P183374	-7.26528	-2.86102	MLOC_38042	HV2549598G00010
A_13_P006221	-3.75423	-1.90852	MLOC_38050	HV2549611G00010
A_13_P431556	-10.4846	-3.3902	MLOC_38109	HV2549712G00010
A_13_P585329	-11.9616	-3.58034	MLOC_38109	HV2549712G00010
A_13_P559164	-16.31	-4.02768	MLOC_38232	HV2549990G00010
A_13_P408901	-65.9588	-6.04349	MLOC_38262	HV2550051G00010
A_13_P029031	-16.1652	-4.01482	MLOC_38289	HV2550116G00010
A_13_P562454	-3.40325	-1.76691	MLOC_38342	HV2550234G00010
A_13_P472008	-4.04115	-2.01477	MLOC_38387	HV2550365G00010
A_13_P035396	-4.06637	-2.02374	MLOC_38387	HV2550365G00010
A_13_P486815	-3.78451	-1.92011	MLOC_38445	HV2550469G00020
A_13_P108810	-5.007	-2.32395	MLOC_38463	HV2550528G00010
A_13_P057966	-3.51225	-1.8124	MLOC_38467	HV2550536G00010
A_13_P135710	-3.25683	-1.70347	MLOC_38468	HV2550537G00010
A_13_P325697	-18.9815	-4.24653	MLOC_38600	HV2550854G00010
A_13_P176490	-3.54131	-1.82428	MLOC_38629	HV2550938G00010
A_13_P559654	-3.99486	-1.99814	MLOC_38629	HV2550938G00010
A_13_P175765	-4.54017	-2.18275	MLOC_38629	HV2550938G00010
A_13_P087516	-3.02213	-1.59557	MLOC_38636	HV2550961G00010
A_13_P147560	-3.20542	-1.68051	MLOC_38636	HV2550961G00010
A_13_P406151	-44.2737	-5.46838	MLOC_38683	HV2551095G00010
A_13_P550939	-7.72688	-2.94989	MLOC_38722	HV2551199G00010
A_13_P357087	-3.19495	-1.67579	MLOC_38749	HV2551266G00010
A_13_P043221	-3.49255	-1.80428	MLOC_38749	HV2551266G00010
A_13_P135225	-4.34675	-2.11994	MLOC_38769	HV2551306G00020
A_13_P187354	-6.32404	-2.66085	MLOC_38821	HV2551487G00010
A_13_P578209	-6.24436	-2.64255	MLOC_38822	HV2551488G00010
A_13_P173625	-3.40604	-1.76809	MLOC_38876	HV2551627G00010
A_13_P204029	-4.38344	-2.13206	MLOC_38921	HV2551790G00010
A_13_P583479	-4.72268	-2.23961	MLOC_38941	HV2551840G00010
A_13_P556739	-4.01506	-2.00542	MLOC_38979	HV2551918G00010
A_13_P056131	-5.55103	-2.47276	MLOC_39000	HV2551997G00010
A_13_P091161	-3.73673	-1.90178	MLOC_39042	HV2552101G00020
A_13_P072186	-15.441	-3.9487	MLOC_39223	HV2552667G00010
A_13_P165710	-24.451	-4.61182	MLOC_39223	HV2552667G00010
A_13_P054581	-5.3529	-2.42032	MLOC_39231	HV2552696G00010
A_13_P547229	-4.80616	-2.26488	MLOC_39233	HV2552715G00010
A_13_P136615	-3.43833	-1.78171	MLOC_39273	HV2552841G00010
A_13_P559784	-4.52279	-2.17721	MLOC_39316	HV2553012G00010
A_13_P183809	-5.5827	-2.48096	MLOC_39323	HV2553030G00010
A_13_P033186	-7.30927	-2.86973	MLOC_39323	HV2553030G00010
A_13_P143025	-5.5091	-2.46182	MLOC_39328	HV2553047G00010
A_13_P185774	-3.50506	-1.80944	MLOC_39336	HV2553068G00010
A_13_P441071	-3.58549	-1.84217	MLOC_39356	HV2553111G00010
A_13_P145275	-3.74024	-1.90313	MLOC_39431	HV2553415G00010
A_13_P076841	-3.20993	-1.68254	MLOC_39547	HV2553811G00010
A_13_P215814	-3.48247	-1.80011	MLOC_39555	HV2553834G00010
A_13_P069906	-7.42969	-2.8933	MLOC_39569	HV2553891G00020
A_13_P009141	-3.51821	-1.81484	MLOC_39928	HV2555502G00010
A_13_P150725	-4.54678	-2.18485	MLOC_39928	HV2555502G00010
A_13_P187474	-3.56551	-1.83411	MLOC_3996	HV134556G00010
A_13_P572354	-6.2883	-2.65267	MLOC_39997	HV2555757G00010
A_13_P189884	-5.50148	-2.45982	MLOC_40016	HV2555821G00010
A_13_P107725	-10.3229	-3.36777	MLOC_40020	HV2555844G00020
A_13_P185734	-7.82853	-2.96874	MLOC_40031	HV2555901G00010
A_13_P015606	-15.8418	-3.98566	MLOC_40225	HV2557182G00010
A_13_P146170	-4.10223	-2.03641	MLOC_40298	HV2557984G00010
A_13_P177444	-13.7768	-3.78417	MLOC_40317	HV2558139G00010
A_13_P125155	-3.6749	-1.8777	MLOC_40839	HV2565484G00010
A_13_P125180	-8.81733	-3.14034	MLOC_40839	HV2565484G00010
A_13_P125185	-9.04134	-3.17654	MLOC_40839	HV2565484G00010
A_13_P226394	-3.42785	-1.7773	MLOC_4164	HV134770G00010
A_13_P126185	-3.53541	-1.82188	MLOC_4164	HV134770G00010
A_13_P175415	-4.82441	-2.27035	MLOC_4181	HV134800G00010
A_13_P031791	-3.8279	-1.93655	MLOC_42	HV100230G00010
A_13_P487005	-5.22523	-2.38549	MLOC_4200	HV134830G00010
A_13_P220279	-3.9667	-1.98794	MLOC_42591	HV2652688G00010
A_13_P180819	-7.9961	-2.9993	MLOC_42767	HV266171G00010
A_13_P477163	-3.25346	-1.70197	MLOC_42873	HV266677G00010
A_13_P086136	-4.66604	-2.2222	MLOC_43049	HV267353G00010
A_13_P205849	-3.90607	-1.96572	MLOC_43138	HV267967G00010
A_13_P482530	-8.61574	-3.10697	MLOC_43168	HV268201G00010
A_13_P105645	-3.58896	-1.84356	MLOC_4343	HV135032G00020
A_13_P205219	-11.266	-3.4939	MLOC_43537	HV271159G00010
A_13_P577779	-5.36713	-2.42415	MLOC_43730	HV272386G00010
A_13_P030706	-4.66851	-2.22296	MLOC_43731	HV272388G00010
A_13_P016811	-7.35211	-2.87816	MLOC_43743	HV272435G00010
A_13_P002856	-28.7372	-4.84485	MLOC_43749	HV272477G00010
A_13_P169320	-8.80548	-3.1384	MLOC_43875	HV273211G00010
A_13_P438236	-3.19941	-1.67781	MLOC_43877	HV273218G00010
A_13_P277579	-4.35338	-2.12214	MLOC_43945	HV273519G00010
A_13_P152910	-4.57035	-2.1923	MLOC_43945	HV273519G00010
A_13_P515009	-5.08876	-2.34731	MLOC_43945	HV273519G00010
A_13_P383602	-4.1227	-2.04359	MLOC_43949	HV273528G00010
A_13_P178309	-5.64063	-2.49586	MLOC_43949	HV273528G00010
A_13_P220324	-4.06347	-2.02271	MLOC_43957	HV273568G00010
A_13_P191629	-6.49029	-2.69828	MLOC_43957	HV273568G00010
A_13_P193924	-3.2494	-1.70017	MLOC_4403	HV135095G00010
A_13_P186929	-5.71418	-2.51455	MLOC_44059	HV274094G00010
A_13_P144575	-3.62777	-1.85908	MLOC_44084	HV274162G00010
A_13_P021871	-3.4076	-1.76876	MLOC_44116	HV274208G00020
A_13_P210239	-11.8601	-3.56805	MLOC_44116	HV274208G00020
A_13_P578459	-13.2152	-3.72413	MLOC_44247	HV274391G00010
A_13_P441361	-3.36599	-1.75103	MLOC_44256	HV274407G00010
A_13_P423195	-3.44438	-1.78424	MLOC_44256	HV274407G00010
A_13_P003548	-3.5435	-1.82518	MLOC_44256	HV274407G00010
A_13_P489901	-3.62048	-1.85618	MLOC_44256	HV274407G00010
A_13_P128200	-4.13262	-2.04706	MLOC_44256	HV274407G00010
A_13_P557979	-3.19811	-1.67722	MLOC_44297	HV274493G00010
A_13_P528119	-3.96956	-1.98898	MLOC_44299	HV274496G00010
A_13_P040501	-3.29862	-1.72186	MLOC_4430	HV135124G00020
A_13_P167950	-5.92325	-2.56639	MLOC_44302	HV274501G00010
A_13_P107830	-7.89345	-2.98066	MLOC_44309	HV274512G00010
A_13_P045701	-26.2275	-4.71301	MLOC_44309	HV274512G00010
A_13_P584494	-5.48328	-2.45504	MLOC_44370	HV274615G00010
A_13_P573739	-3.22544	-1.68949	MLOC_44423	HV274726G00010
A_13_P456683	-3.41264	-1.77089	MLOC_44423	HV274726G00010
A_13_P377132	-5.81734	-2.54036	MLOC_44440	HV274743G00010
A_13_P136015	-54.5335	-5.76907	MLOC_44455	HV274762G00010
A_13_P563089	-3.79871	-1.92551	MLOC_44472	HV274786G00010
A_13_P449188	-5.41384	-2.43665	MLOC_44499	HV274833G00010
A_13_P001926	-16.6816	-4.06019	MLOC_4451	HV135145G00010
A_13_P485160	-13.3014	-3.73351	MLOC_44617	HV275042G00010
A_13_P444653	-26.0125	-4.70113	MLOC_44617	HV275042G00010
A_13_P408151	-26.9403	-4.7517	MLOC_44617	HV275042G00010
A_13_P151545	-3.07023	-1.61835	MLOC_44637	HV275067G00010
A_13_P398030	-3.29443	-1.72003	MLOC_44637	HV275067G00010
A_13_P044901	-3.96155	-1.98606	MLOC_44697	HV275198G00010
A_13_P163500	-4.89588	-2.29157	MLOC_44720	HV275241G00010
A_13_P412300	-4.96869	-2.31286	MLOC_44720	HV275241G00010
A_13_P638782	-10.1035	-3.33678	MLOC_44755	HV275313G00010
A_13_P605798	-10.1481	-3.34314	MLOC_44755	HV275313G00010
A_13_P649173	-10.6756	-3.41624	MLOC_44755	HV275313G00010
A_13_P647278	-10.8245	-3.43623	MLOC_44755	HV275313G00010
A_13_P641494	-10.9749	-3.45613	MLOC_44755	HV275313G00010
A_13_P650128	-11.052	-3.46624	MLOC_44755	HV275313G00010
A_13_P615007	-11.0869	-3.47078	MLOC_44755	HV275313G00010
A_13_P637992	-11.5057	-3.52428	MLOC_44755	HV275313G00010
A_13_P614617	-14.2794	-3.83587	MLOC_44755	HV275313G00010
A_13_P598474	-10.5271	-3.39603	MLOC_44757	HV275313G00020
A_13_P595464	-10.7358	-3.42435	MLOC_44757	HV275313G00020
A_13_P225514	-3.42312	-1.77531	MLOC_44764	HV275324G00020
A_13_P008511	-3.85183	-1.94554	MLOC_44764	HV275324G00020
A_13_P446033	-4.51505	-2.17474	MLOC_44764	HV275324G00020
A_13_P156075	-4.99912	-2.32167	MLOC_4480	HV135174G00010
A_13_P026416	-5.37941	-2.42745	MLOC_4480	HV135174G00010
A_13_P549019	-5.20698	-2.38045	MLOC_4483	HV135176G00010
A_13_P419635	-7.39769	-2.88708	MLOC_4483	HV135176G00010
A_13_P564149	-7.44845	-2.89694	MLOC_4483	HV135176G00010
A_13_P577219	-3.85269	-1.94587	MLOC_45055	HV276144G00010
A_13_P123160	-6.65068	-2.7335	MLOC_45125	HV276408G00010
A_13_P586069	-14.7041	-3.87815	MLOC_4517	HV135213G00010
A_13_P580699	-3.75187	-1.90761	MLOC_45320	HV277269G00010
A_13_P182344	-3.01675	-1.59299	MLOC_45441	HV277971G00010
A_13_P008261	-3.63546	-1.86214	MLOC_4554	HV135261G00010
A_13_P546484	-5.00288	-2.32276	MLOC_45726	HV280559G00010
A_13_P247308	-22.2616	-4.47649	MLOC_45726	HV280559G00010
A_13_P072786	-11.7425	-3.55367	MLOC_4586	HV135294G00020
A_13_P401130	-3.2729	-1.71057	MLOC_4591	HV135298G00010
A_13_P206629	-25.8686	-4.69313	MLOC_4620	HV135328G00010
A_13_P168240	-63.0495	-5.97841	MLOC_4623	HV135333G00010
A_13_P075751	-3.03942	-1.6038	MLOC_4668	HV135381G00010
A_13_P250912	-4.18837	-2.06639	MLOC_46735	HV294906G00010
A_13_P514944	-18.7155	-4.22616	MLOC_4721	HV135429G00020
A_13_P107820	-5.41263	-2.43633	MLOC_47254	HV303042G00010
A_13_P425016	-5.44616	-2.44524	MLOC_4738	HV135449G00010
A_13_P180304	-6.94065	-2.79507	MLOC_4738	HV135449G00010
A_13_P400560	-4.42416	-2.1454	MLOC_4742	HV135450G00010
A_13_P475938	-4.53295	-2.18045	MLOC_47445	HV306116G00010
A_13_P519324	-4.55262	-2.1867	MLOC_47445	HV306116G00010
A_13_P195709	-4.70848	-2.23526	MLOC_47445	HV306116G00010
A_13_P077531	-5.60978	-2.48794	MLOC_47794	HV312203G00010
A_13_P099965	-12.4544	-3.63858	MLOC_4798	HV135514G00010
A_13_P146685	-3.71457	-1.8932	MLOC_48089	HV317368G00010
A_13_P403795	-6.7887	-2.76314	MLOC_48094	HV317387G00010
A_13_P233749	-3.77361	-1.91595	MLOC_4813	HV135532G00010
A_13_P234854	-9.94824	-3.31444	MLOC_48351	HV321957G00010
A_13_P171965	-4.23514	-2.08241	MLOC_484	HV103341G00010
A_13_P139700	-4.49086	-2.16699	MLOC_48451	HV324012G00010
A_13_P563149	-4.41967	-2.14394	MLOC_48571	HV326137G00010
A_13_P174540	-8.78401	-3.13488	MLOC_48709	HV328333G00010
A_13_P347247	-3.18855	-1.6729	MLOC_48956	HV332689G00010
A_13_P556759	-3.93983	-1.97813	MLOC_48956	HV332689G00010
A_13_P146670	-3.93152	-1.97509	MLOC_49005	HV333655G00010
A_13_P424176	-4.68858	-2.22915	MLOC_49005	HV333655G00010
A_13_P368607	-5.2126	-2.382	MLOC_49005	HV333655G00010
A_13_P033556	-5.61393	-2.48901	MLOC_4902	HV135646G00010
A_13_P152545	-3.87469	-1.95408	MLOC_49031	HV334178G00010
A_13_P419300	-5.20943	-2.38113	MLOC_49418	HV341271G00010
A_13_P169815	-114.005	-6.83295	MLOC_4945	HV135700G00010
A_13_P222599	-3.21833	-1.68631	MLOC_49472	HV342192G00010
A_13_P397620	-4.84501	-2.2765	MLOC_496	HV103473G00010
A_13_P205199	-4.84415	-2.27624	MLOC_4960	HV135723G00010
A_13_P168965	-3.74118	-1.90349	MLOC_49689	HV346281G00020
A_13_P402475	-3.93712	-1.97714	MLOC_49689	HV346281G00020
A_13_P471758	-4.33128	-2.11479	MLOC_4969	HV135735G00010
A_13_P461393	-5.52753	-2.46663	MLOC_49690	HV346300G00010
A_13_P163920	-4.4594	-2.15685	MLOC_49937	HV351174G00010
A_13_P426331	-5.9219	-2.56606	MLOC_49937	HV351174G00010
A_13_P179919	-5.21636	-2.38304	MLOC_5000	HV135766G00010
A_13_P448813	-5.13658	-2.36081	MLOC_5014	HV135783G00010
A_13_P274884	-13.0696	-3.70815	MLOC_5020	HV135793G00010
A_13_P482195	-15.3397	-3.93919	MLOC_5020	HV135793G00010
A_13_P288659	-18.7496	-4.22879	MLOC_5020	HV135793G00010
A_13_P358232	-5.17848	-2.37253	MLOC_5021	HV135794G00010
A_13_P149965	-10.4327	-3.38304	MLOC_5021	HV135794G00010
A_13_P187399	-9.06663	-3.18057	MLOC_50290	HV358051G00010
A_13_P069346	-9.952	-3.31499	MLOC_50290	HV358051G00010
A_13_P163460	-8.74716	-3.12881	MLOC_50785	HV366388G00010
A_13_P096590	-3.58195	-1.84075	MLOC_50897	HV367366G00010
A_13_P193469	-3.99125	-1.99684	MLOC_50897	HV367366G00010
A_13_P051556	-13.4774	-3.75247	MLOC_50934	HV36781G00010
A_13_P520824	-13.6552	-3.77138	MLOC_50934	HV36781G00010
A_13_P131570	-4.01139	-2.0041	MLOC_50935	HV36782G00010
A_13_P484475	-4.12342	-2.04384	MLOC_50935	HV36782G00010
A_13_P225934	-4.38576	-2.13283	MLOC_50935	HV36782G00010
A_13_P146600	-3.23813	-1.69516	MLOC_50960	HV36797G00010
A_13_P146605	-3.38807	-1.76047	MLOC_50960	HV36797G00010
A_13_P432081	-4.69764	-2.23194	MLOC_50960	HV36797G00010
A_13_P181329	-3.07298	-1.61964	MLOC_50966	HV367999G00010
A_13_P053696	-4.46167	-2.15758	MLOC_50971	HV36802G00010
A_13_P135220	-10.4268	-3.38222	MLOC_51	HV100334G00010
A_13_P026811	-4.05944	-2.02128	MLOC_51098	HV368515G00020
A_13_P090286	-4.89607	-2.29162	MLOC_51110	HV36854G00010
A_13_P519229	-4.89989	-2.29275	MLOC_51141	HV36858G00020
A_13_P512659	-3.01356	-1.59147	MLOC_51224	HV368749G00010
A_13_P571464	-3.23911	-1.6956	MLOC_51298	HV368884G00010
A_13_P186154	-4.94436	-2.30578	MLOC_51314	HV36892G00010
A_13_P025516	-7.5988	-2.92577	MLOC_51326	HV368952G00010
A_13_P512174	-8.30031	-3.05317	MLOC_51326	HV368952G00010
A_13_P405969	-3.04551	-1.60669	MLOC_5133	HV135911G00010
A_13_P460373	-4422.79	-12.1107	MLOC_51359	HV369033G00010
A_13_P583099	-9.1823	-3.19886	MLOC_51484	HV36941G00010
A_13_P445773	-5.78401	-2.53207	MLOC_51507	HV369493G00010
A_13_P242322	-3.12431	-1.64354	MLOC_51570	HV36970G00010
A_13_P073666	-3.98316	-1.99391	MLOC_51570	HV36970G00010
A_13_P202169	-15.5133	-3.95544	MLOC_51613	HV36991G00010
A_13_P062701	-194.337	-7.60241	MLOC_51613	HV36991G00010
A_13_P460283	-3.92321	-1.97203	MLOC_51651	HV37008G00010
A_13_P483520	-5.72899	-2.51828	MLOC_51702	HV37031G00010
A_13_P556399	-6.13283	-2.61655	MLOC_51702	HV37031G00010
A_13_P176990	-3.66582	-1.87413	MLOC_51778	HV37071G00010
A_13_P038821	-9.38846	-3.23089	MLOC_51816	HV37095G00020
A_13_P148340	-9.48634	-3.24585	MLOC_51816	HV37095G00020
A_13_P161050	-5.15315	-2.36545	MLOC_51833	HV37103G00010
A_13_P007586	-4.38165	-2.13148	MLOC_51834	HV37103G00020
A_13_P018526	-12.477	-3.6412	MLOC_51843	HV37108G00010
A_13_P005336	-4.01868	-2.00672	MLOC_51868	HV37122G00010
A_13_P441166	-6.8626	-2.77876	MLOC_51871	HV37125G00020
A_13_P079126	-8.10587	-3.01897	MLOC_51885	HV37134G00020
A_13_P156605	-4.14316	-2.05073	MLOC_51932	HV37165G00010
A_13_P156600	-6.10416	-2.60979	MLOC_51932	HV37165G00010
A_13_P235404	-55.9873	-5.80703	MLOC_51984	HV37207G00010
A_13_P198589	-51.4006	-5.68371	MLOC_52044	HV37251G00010
A_13_P388159	-6.59488	-2.72135	MLOC_52149	HV37320G00010
A_13_P519974	-3.17507	-1.66679	MLOC_52170	HV37334G00010
A_13_P467773	-5.21097	-2.38155	MLOC_52199	HV37362G00010
A_13_P282894	-5.43341	-2.44186	MLOC_52199	HV37362G00010
A_13_P207239	-3.53147	-1.82027	MLOC_52217	HV37379G00010
A_13_P417865	-3.03578	-1.60207	MLOC_52252	HV37399G00010
A_13_P165910	-3.28133	-1.71428	MLOC_52252	HV37399G00010
A_13_P154800	-3.68665	-1.88231	MLOC_52303	HV37429G00010
A_13_P220499	-3.99278	-1.99739	MLOC_52316	HV37438G00010
A_13_P203384	-16.1234	-4.01108	MLOC_52321	HV37442G00010
A_13_P059741	-5.62946	-2.493	MLOC_5234	HV136046G00010
A_13_P071471	-5.02958	-2.33044	MLOC_52387	HV37494G00010
A_13_P238761	-5.59331	-2.4837	MLOC_52387	HV37494G00010
A_13_P207584	-3.4526	-1.78768	MLOC_52402	HV37510G00020
A_13_P436731	-3.3613	-1.74902	MLOC_52425	HV37522G00010
A_13_P460178	-6.36196	-2.66947	MLOC_52549	HV37611G00020
A_13_P171855	-21.059	-4.39637	MLOC_52603	HV37651G00010
A_13_P058701	-3.66594	-1.87419	MLOC_52707	HV37730G00010
A_13_P121520	-8.10283	-3.01843	MLOC_52740	HV37761G00010
A_13_P121515	-21.6221	-4.43444	MLOC_52740	HV37761G00010
A_13_P174280	-4.186	-2.06557	MLOC_52769	HV37787G00010
A_13_P082986	-20.7825	-4.3773	MLOC_52788	HV37796G00010
A_13_P160455	-7.37701	-2.88304	MLOC_52790	HV37797G00010
A_13_P141045	-6.21399	-2.63552	MLOC_52839	HV37837G00010
A_13_P141055	-7.7073	-2.94623	MLOC_52839	HV37837G00010
A_13_P111855	-3.40447	-1.76743	MLOC_52887	HV37884G00020
A_13_P299592	-4.68825	-2.22905	MLOC_52915	HV379038G00010
A_13_P336212	-3.90399	-1.96495	MLOC_52927	HV37912G00020
A_13_P170065	-4.04321	-2.0155	MLOC_52927	HV37912G00020
A_13_P213334	-4.4938	-2.16794	MLOC_52947	HV37929G00010
A_13_P155475	-5.19195	-2.37628	MLOC_52962	HV37937G00010
A_13_P316917	-4.22037	-2.07737	MLOC_52965	HV37938G00010
A_13_P316587	-4.47464	-2.16177	MLOC_52965	HV37938G00010
A_13_P542367	-4.45892	-2.15669	MLOC_52966	HV37939G00010
A_13_P443388	-3.32012	-1.73123	MLOC_5297	HV136109G00010
A_13_P182554	-4.16414	-2.05802	MLOC_53048	HV38018G00010
A_13_P198609	-6.58018	-2.71813	MLOC_53048	HV38018G00010
A_13_P015881	-4.09519	-2.03393	MLOC_53063	HV38028G00010
A_13_P439886	-8.0786	-3.0141	MLOC_53163	HV38104G00010
A_13_P442194	-10.2407	-3.35624	MLOC_53171	HV38114G00020
A_13_P519179	-5.53643	-2.46896	MLOC_53172	HV38115G00010
A_13_P263387	-3.13084	-1.64655	MLOC_53175	HV38116G00010
A_13_P446263	-4.7687	-2.2536	MLOC_53190	HV38131G00010
A_13_P155985	-8.80116	-3.13769	MLOC_53238	HV38173G00010
A_13_P383152	-3.09599	-1.6304	MLOC_53258	HV38184G00010
A_13_P539194	-3.13941	-1.6505	MLOC_53288	HV38206G00010
A_13_P551444	-4.05784	-2.02071	MLOC_53357	HV38289G00010
A_13_P151010	-5.64013	-2.49573	MLOC_53370	HV38298G00010
A_13_P102700	-7.72069	-2.94873	MLOC_53379	HV38307G00010
A_13_P478795	-12.9449	-3.69431	MLOC_53402	HV38329G00010
A_13_P171190	-5.74525	-2.52237	MLOC_53405	HV38333G00010
A_13_P440701	-12.8803	-3.6871	MLOC_53494	HV38410G00010
A_13_P513879	-3.87849	-1.9555	MLOC_53497	HV38417G00010
A_13_P194939	-32.724	-5.03228	MLOC_53497	HV38417G00010
A_13_P089601	-54.4439	-5.7667	MLOC_53511	HV38424G00010
A_13_P413620	-3.51657	-1.81417	MLOC_53649	HV38532G00010
A_13_P065226	-7.37606	-2.88285	MLOC_53736	HV38594G00010
A_13_P183124	-3.71351	-1.89278	MLOC_53767	HV38626G00020
A_13_P518409	-8.65241	-3.1131	MLOC_53860	HV38695G00010
A_13_P156240	-24.7208	-4.62766	MLOC_53860	HV38695G00010
A_13_P559104	-4.85898	-2.28065	MLOC_53881	HV38713G00010
A_13_P522824	-10.5917	-3.40487	MLOC_53920	HV38741G00010
A_13_P525489	-3.21713	-1.68577	MLOC_53997	HV38806G00010
A_13_P166820	-3.51386	-1.81306	MLOC_53997	HV38806G00010
A_13_P001916	-3.10834	-1.63614	MLOC_54057	HV38845G00010
A_13_P384387	-3.26621	-1.70762	MLOC_54057	HV38845G00010
A_13_P125240	-3.57557	-1.83817	MLOC_54057	HV38845G00010
A_13_P363463	-4.67884	-2.22615	MLOC_54057	HV38845G00010
A_13_P034296	-5.78522	-2.53237	MLOC_54083	HV38869G00010
A_13_P559984	-5.88233	-2.55639	MLOC_54083	HV38869G00010
A_13_P406476	-7.10063	-2.82795	MLOC_54083	HV38869G00010
A_13_P050416	-4.16976	-2.05997	MLOC_5421	HV136254G00010
A_13_P529189	-4.31332	-2.1088	MLOC_5421	HV136254G00010
A_13_P000501	-16.7188	-4.0634	MLOC_54227	HV38979G00010
A_13_P195719	-3.74979	-1.90681	MLOC_54290	HV39031G00010
A_13_P173735	-14.0362	-3.81108	MLOC_5431	HV136269G00010
A_13_P573044	-5.10644	-2.35232	MLOC_5438	HV136274G00010
A_13_P052296	-3.15431	-1.65733	MLOC_54428	HV39132G00010
A_13_P091101	-6.53972	-2.70923	MLOC_54487	HV39167G00020
A_13_P128215	-3.4714	-1.79552	MLOC_5449	HV136284G00010
A_13_P224179	-5.50321	-2.46027	MLOC_5449	HV136284G00010
A_13_P128220	-8.58617	-3.10201	MLOC_5449	HV136284G00010
A_13_P516414	-3.48487	-1.80111	MLOC_54528	HV39193G00010
A_13_P470103	-4.84087	-2.27527	MLOC_54548	HV39204G00010
A_13_P042506	-34.5166	-5.10922	MLOC_54560	HV39210G00020
A_13_P094450	-11.9617	-3.58035	MLOC_54567	HV39215G00010
A_13_P406486	-16.6507	-4.05751	MLOC_54567	HV39215G00010
A_13_P044821	-20.2826	-4.34217	MLOC_54567	HV39215G00010
A_13_P012411	-3.23567	-1.69407	MLOC_54589	HV39233G00030
A_13_P439506	-5.15157	-2.36501	MLOC_5460	HV136292G00010
A_13_P059591	-7.12906	-2.83371	MLOC_5460	HV136292G00010
A_13_P145995	-3.85688	-1.94743	MLOC_54608	HV39247G00010
A_13_P038891	-4.40675	-2.13972	MLOC_54608	HV39247G00010
A_13_P398801	-6.07714	-2.60339	MLOC_5462	HV136295G00010
A_13_P581044	-7.0201	-2.81149	MLOC_54654	HV39276G00010
A_13_P148390	-3.98637	-1.99508	MLOC_5468	HV136297G00010
A_13_P013961	-7.41934	-2.89129	MLOC_54692	HV39316G00010
A_13_P514889	-8.05105	-3.00918	MLOC_54692	HV39316G00010
A_13_P559459	-11.6147	-3.53788	MLOC_54692	HV39316G00010
A_13_P047756	-3.97287	-1.99018	MLOC_54725	HV39341G00010
A_13_P565549	-3.23801	-1.69511	MLOC_54786	HV39403G00010
A_13_P226229	-3.98827	-1.99576	MLOC_54786	HV39403G00010
A_13_P225819	-4.04787	-2.01716	MLOC_54786	HV39403G00010
A_13_P223509	-4.05124	-2.01836	MLOC_54786	HV39403G00010
A_13_P517604	-4.05983	-2.02142	MLOC_54786	HV39403G00010
A_13_P126020	-5.50958	-2.46194	MLOC_54786	HV39403G00010
A_13_P224754	-4.12096	-2.04298	MLOC_54787	HV39403G00020
A_13_P447978	-7.08397	-2.82456	MLOC_54815	HV39421G00010
A_13_P030756	-3.38471	-1.75903	MLOC_54829	HV39427G00010
A_13_P579049	-6.69986	-2.74413	MLOC_54829	HV39427G00010
A_13_P109755	-16.4579	-4.0407	MLOC_54850	HV39447G00010
A_13_P477915	-37.3694	-5.22379	MLOC_54850	HV39447G00010
A_13_P430456	-3.41026	-1.76988	MLOC_54864	HV39457G00020
A_13_P551074	-4.91527	-2.29727	MLOC_54886	HV39472G00020
A_13_P059886	-3.14265	-1.65198	MLOC_54904	HV39491G00010
A_13_P548264	-6.82101	-2.76999	MLOC_5492	HV136328G00010
A_13_P515969	-6.02892	-2.5919	MLOC_54960	HV39532G00020
A_13_P575359	-5.91258	-2.56379	MLOC_55032	HV39593G00010
A_13_P164655	-3.7154	-1.89352	MLOC_55057	HV39611G00010
A_13_P063971	-6.25915	-2.64597	MLOC_55078	HV39634G00010
A_13_P268677	-3.65419	-1.86955	MLOC_55081	HV39637G00010
A_13_P562754	-7.20074	-2.84815	MLOC_55097	HV39654G00010
A_13_P275334	-5.85435	-2.54951	MLOC_55103	HV39657G00020
A_13_P500559	-5.87181	-2.55381	MLOC_55103	HV39657G00020
A_13_P223144	-6.76026	-2.75708	MLOC_55103	HV39657G00020
A_13_P448883	-3.41311	-1.77109	MLOC_55110	HV39668G00010
A_13_P020556	-3.20969	-1.68244	MLOC_55131	HV39685G00010
A_13_P583974	-3.92352	-1.97215	MLOC_55132	HV39685G00020
A_13_P197229	-13.468	-3.75146	MLOC_55137	HV39691G00010
A_13_P096260	-4.15653	-2.05538	MLOC_55138	HV39692G00010
A_13_P488110	-6.5518	-2.71189	MLOC_55138	HV39692G00010
A_13_P247603	-3.23214	-1.69249	MLOC_55153	HV39703G00020
A_13_P326377	-3.42664	-1.77679	MLOC_55153	HV39703G00020
A_13_P012726	-3.52254	-1.81662	MLOC_55153	HV39703G00020
A_13_P402300	-5.92556	-2.56695	MLOC_55294	HV39835G00010
A_13_P516269	-57.132	-5.83623	MLOC_55306	HV39845G00010
A_13_P449108	-4.79061	-2.26021	MLOC_55351	HV39884G00020
A_13_P110945	-3.1386	-1.65012	MLOC_5537	HV136370G00010
A_13_P008151	-4.7299	-2.24181	MLOC_55386	HV39919G00010
A_13_P535529	-4.30582	-2.10629	MLOC_5546	HV136376G00010
A_13_P535544	-5.03503	-2.332	MLOC_5546	HV136376G00010
A_13_P538129	-5.21566	-2.38285	MLOC_5546	HV136376G00010
A_13_P057996	-10.9739	-3.456	MLOC_5546	HV136376G00010
A_13_P170955	-8.86207	-3.14764	MLOC_55464	HV399894G00010
A_13_P201614	-3.10972	-1.63679	MLOC_5552	HV136382G00010
A_13_P068681	-5.61148	-2.48838	MLOC_55524	HV40042G00010
A_13_P182209	-7.01919	-2.8113	MLOC_55524	HV40042G00010
A_13_P214034	-3.24362	-1.6976	MLOC_55585	HV40087G00010
A_13_P206259	-3.47286	-1.79612	MLOC_55585	HV40087G00010
A_13_P219929	-5.68695	-2.50765	MLOC_55601	HV40096G00010
A_13_P277999	-20.23	-4.33843	MLOC_55663	HV40164G00010
A_13_P538399	-55.2941	-5.78905	MLOC_55663	HV40164G00010
A_13_P084651	-93.7595	-6.55089	MLOC_55663	HV40164G00010
A_13_P029511	-5.02642	-2.32953	MLOC_5569	HV136393G00010
A_13_P309372	-3.75442	-1.90859	MLOC_55708	HV40201G00010
A_13_P240256	-6.6702	-2.73773	MLOC_55753	HV40239G00010
A_13_P585814	-29.7867	-4.89659	MLOC_558	HV104023G00010
A_13_P070711	-3.94771	-1.98102	MLOC_5580	HV136401G00010
A_13_P493525	-3.96486	-1.98727	MLOC_55801	HV40276G00010
A_13_P221524	-4.94543	-2.3061	MLOC_55803	HV40277G00010
A_13_P215149	-10.4652	-3.38753	MLOC_55819	HV40291G00020
A_13_P080806	-3.39431	-1.76312	MLOC_55820	HV40291G00010
A_13_P212859	-5.73374	-2.51948	MLOC_55820	HV40291G00010
A_13_P172765	-117.728	-6.87931	MLOC_55820	HV40291G00010
A_13_P429576	-14.8073	-3.88824	MLOC_55847	HV40319G00020
A_13_P191029	-3.20155	-1.67877	MLOC_55867	HV40344G00010
A_13_P439626	-3.30896	-1.72638	MLOC_55909	HV40385G00010
A_13_P437396	-12.2532	-3.61509	MLOC_55950	HV40410G00020
A_13_P160810	-8.75562	-3.13021	MLOC_55957	HV40419G00010
A_13_P093105	-8.97807	-3.1664	MLOC_55957	HV40419G00010
A_13_P429106	-7.55047	-2.91657	MLOC_55960	HV40428G00010
A_13_P508909	-12.476	-3.64109	MLOC_55987	HV40454G00010
A_13_P586059	-3.88325	-1.95726	MLOC_56005	HV40470G00010
A_13_P565464	-4.15167	-2.05369	MLOC_56005	HV40470G00010
A_13_P248053	-4.37564	-2.12949	MLOC_56005	HV40470G00010
A_13_P152685	-5.7503	-2.52364	MLOC_56007	HV40473G00010
A_13_P185709	-4.80008	-2.26306	MLOC_56079	HV40528G00010
A_13_P108080	-7.61787	-2.92939	MLOC_56110	HV40560G00010
A_13_P314612	-3.43202	-1.77906	MLOC_56117	HV40563G00020
A_13_P160055	-7.56145	-2.91866	MLOC_56129	HV40574G00020
A_13_P483065	-7.88615	-2.97932	MLOC_56129	HV40574G00020
A_13_P304527	-11.3137	-3.5	MLOC_56164	HV40597G00020
A_13_P569404	-15.667	-3.96966	MLOC_56164	HV40597G00020
A_13_P314107	-32.1796	-5.00808	MLOC_56164	HV40597G00020
A_13_P500719	-27.2977	-4.77071	MLOC_56165	HV40597G00010
A_13_P079736	-60.454	-5.91777	MLOC_56165	HV40597G00010
A_13_P165285	-3.98953	-1.99622	MLOC_5617	HV136460G00020
A_13_P441676	-4.52672	-2.17847	MLOC_5617	HV136460G00020
A_13_P021671	-5.72327	-2.51684	MLOC_56199	HV40627G00010
A_13_P176940	-5.98548	-2.58147	MLOC_56199	HV40627G00010
A_13_P408986	-3.34457	-1.74182	MLOC_56219	HV40636G00010
A_13_P071681	-269.173	-8.07239	MLOC_56230	HV40640G00010
A_13_P168905	-22.8973	-4.51711	MLOC_56245	HV40653G00010
A_13_P119850	-3.26121	-1.70541	MLOC_56267	HV406785G00010
A_13_P094940	-3.59217	-1.84485	MLOC_56267	HV406785G00010
A_13_P342617	-5.38491	-2.42892	MLOC_56267	HV406785G00010
A_13_P436371	-6.00652	-2.58653	MLOC_56267	HV406785G00010
A_13_P483435	-3.60534	-1.85013	MLOC_56278	HV40687G00010
A_13_P228294	-4.26079	-2.09112	MLOC_56278	HV40687G00010
A_13_P056106	-43.4354	-5.4408	MLOC_56286	HV40694G00010
A_13_P170385	-56.8752	-5.82973	MLOC_56313	HV40722G00010
A_13_P553589	-7.24276	-2.85654	MLOC_56325	HV40729G00010
A_13_P079611	-7.6957	-2.94405	MLOC_56325	HV40729G00010
A_13_P447223	-10.4894	-3.39086	MLOC_56325	HV40729G00010
A_13_P113085	-3.61738	-1.85495	MLOC_56354	HV40752G00010
A_13_P122155	-3.42676	-1.77685	MLOC_56367	HV40763G00020
A_13_P413940	-3.56065	-1.83214	MLOC_56367	HV40763G00020
A_13_P547689	-9.05405	-3.17856	MLOC_56390	HV40783G00010
A_13_P138745	-4.83061	-2.27221	MLOC_56394	HV40789G00010
A_13_P217299	-9.2136	-3.20376	MLOC_56394	HV40789G00010
A_13_P195359	-13.0655	-3.70769	MLOC_56421	HV40813G00010
A_13_P008031	-5.28642	-2.40229	MLOC_5643	HV136498G00020
A_13_P585834	-5.4744	-2.4527	MLOC_5643	HV136498G00020
[truncated: 3,162 more rows]

## Sheet: Supplementary Data 5
Supplementary Data 5. Fold change (FC) of expression changes detected for microarray probes in control conditions - comparison of CamB and Maresi roots.
[truncated: 1,626 more rows]

[truncated: 1 more sheets: Supplementary Data 6]
