# Supplementary material for: No Time to Waste: Transcriptome Study Reveals that Drought Tolerance in Barley May Be Attributed to Stressed-Like Expression Patterns that Exist before the Occurrence of Stress
Source: Front Plant Sci. 2018 Jan 9;8:2212. doi: 10.3389/fpls.2017.02212 (PMC5767312; doi:10.3389/fpls.2017.02212)
Supplement: Supplementary file 7 [file DataSheet2.XLSX]

## Sheet: Supplementary Table 1
Supplementary Table 1. Comparison of microarray and qPCR fold change data for a subset of 72 genes differentially expressed in roots under drought conditions.
Orange color indicates a change in gene expression level between drought and control conditions that was statistically insignificant after qPCR analysis.
Primer sequences and annealing temperatures used in qPCR are given in columns F, G, H.
MLOC ID	fold change (microarrays)		fold change (real time qPCR)		Primers for qPCR
	CamB	Maresi	CamB	Maresi	Forward	Reverse	Ta
MLOC_10116	-18.982	-142.695	-2.15696	-22.7617	CGAAACCCTAGAGATCCACAACCG	ACTTGGTCATGAGGTCGTTCATGG	60°C
MLOC_10408	22.1308	230.535	24.58	167.993	ATAACGTACGGCCTGAGAGAGG	TGCTATCGCGCTGTTCTTCCAG	60°C
MLOC_10606	3.30913	4.49936	-20.5193	-219.634	TGTCATGCTAGCTGCGAACG	AAGAAGTGCAACGTGCCCAATC	60°C
MLOC_1079	-164.715	-648.923	-43.333	-42.1693	AGGCATGTGCGAGCAGTTCTTC	TTTGGCTTGTGTCGCTCTTCCG	60°C
MLOC_11044	-192.489	-108.885	-10.6997	-7.49797	ACGGGCTGCATACCACCAATTC	TCCATGCCGATCGTACTCCATC	62°C
MLOC_11583	-35.0909	-223.511	-33.04	-159.945	GATGAACAAGTCGACGCTCTGC	AGCTGTGAGTGTGAACATGGTG	62°C
MLOC_11896	-2.50914	-6.99805	11.1035	10.7013	TTTCCTAGCTGGCGGATTCCAG	TGCCCACTCTGCTACATTCTCTTC	60°C
MLOC_11897	-151.703	-232.34	-4.17038	-23.0222	ACCTGCTGATTATGCAGGCCTTTC	TAGAGCCCGTTAAGGTAGCAGCTC	60°C
MLOC_12837	-109.35	-936.631	-9.7719	-2419.76	TCGAATAACTTCTGCAGCCAGGTG	TCCGAAGGACAGCGTCAAGTTC	64°C
MLOC_13881	8.5953	95.6292	10.074	18.6592	TTGGTCGCGCTCATCTTGTTCG	ACTGGCCACATGTTGTGTATGGAC	62°C
MLOC_14295	17.5999	209.302	9.41627	76.6015	TTCTCTCGAGGTCCATGCTCAC	TGTTATACGCCTGCCGACACAC	62°C
MLOC_16300	-28.945	-135.151	-4.16749	-62.5096	AGAAACTCGCTCGGTCGCAATG	AGGAGAACGAGGACAAGTGAGTGG	60°C
MLOC_16331	5.62705	171.786	5.83484	142.329	AGAAGGACCACTACCAAGCATACG	AGCGTTGGGACCGTCTTTATATG	60°C
MLOC_17220	0	-157.809	-1.10522	-45.3756	AGCTAGCGCTCAACTTCAAAGGC	TGTTGGCAAGGTCCTCTTCCTG	62°C
MLOC_18451	3.06487	258.197	11.2015	28.5121	TCAGAGGACAACAAGAGCGGCATC	AGGAGGTAGACAACACGAGAGGAC	62°C
MLOC_18612	-1721.52	-2905.68	-597.812	-1267.2	CGCGTCTTACCCTGTCTAGC	CATGGATGTGTCAGGTACGC	60°C
MLOC_19132	-8.98741	-81.624	-21.5103	-117.946	GCTGAAGCTGAGGGTGTGC	GGCATCAAGGTCGACCAAC	60°C
MLOC_20462	-18.5421	-113.281	-1.63555	-25.5872	ATCAACAACCACACGCCGGAAG	TGGAGAACCGCACACACTTGAG	60°C
MLOC_21677	8.79557	128.114	10.2969	80.4979	GTACCCGACGTACAGGTGCT	TGAGTTGTGGTGGAACTTGC	60°C
MLOC_21709	10.6775	107.023	9.49707	60.2827	TCGGTTGAAGGCGTTGCTAAGG	GTTTGTTGCCCGAGCCATTGTC	60°C
MLOC_23198	-8.39591	-28.3548	-6.41049	-54.4322	CCCAACATCAACTCCGTTCT	GTACAGGCGGCTACTCCTTG	60°C
MLOC_27143	-18.2297	-103.521	-0.68241	-1.82147	ATGTGGTGCGTGTTGAGGGTTG	AGCCAACCAACAACGAGTCGAG	62°C
MLOC_27473	-124.523	-113.887	-13.3418	-21.5191	ACTAAGTTCACGAGCGTCAGTGTC	TGCGTGAGGTCATGGTTTGGTG	64°C
MLOC_28370	-205.693	-232.489	-6.24424	-25.6895	TCGTCGTGCTTTATGGGCTCAC	TGCCGGTACGATGAAGGTTGTG	64°C
MLOC_3114	11.033	297.4	20.8847	204.514	TCTGTTGATACGCGAGGGTTGTG	TCGACCCGGCTGAATCATATCG	62°C
MLOC_32238	-14.1793	-200.479	-4.14102	-284.595	TTCTGGTGCAGACGCAATCCAC	TGCACCCTCTACATGCTGATCC	62°C
MLOC_37570	165.226	445.319	148.536	156.119	ACCTACCACCTACTCGCATCAG	ACTCCGAGACCAGAGTAACACAC	62°C
MLOC_4280	20.5107	131.144	7.33314	10.4651	AGATCCAACAGTCGGAGAAGATGC	CGCGCATTGACAACGTCACAAG	62°C
MLOC_44190	-324.833	-4474.02	-29.1045	-714.047	TCGACCTCAGCATCATCCTCAAC	AGCACATGAATCCAGTGGGCTTG	62°C
MLOC_44938	-43.4285	-526.595	-1.66309	-7.98009	TGAGTCGTAGCTTGTGCTAGTGG	ACAAGCGGACACATTCCATCGC	60°C
MLOC_4663	1363.35	2934.95	111.023	101.092	TCCTAATCTCAGAGCACCAGAGC	CGGTTGGAGTTGGACGTAATAGCC	62°C
MLOC_51183	348.339	4020.07	19.4555	386.893	AGATGAGTTGTGCTTGGTGAGC	CACACGACGAGCAGCTATTTGG	62°C
MLOC_51427	-64.9739	-1767.96	-10.2381	-170.55	TGGACGATGTTGTCACTCAAGGC	TGGCATTCCCGCATAACAGTGG	60°C
MLOC_51613	-116.63	-63.023	-2.78856	-4.27636	TAAACCTGCCAGTGCTCATCGG	TCAGCAGCCACGAGTTGTAGTTC	60°C
MLOC_5165	-477.072	-443.064	-21.1349	-16.058	AGTTGTAGTGCTCCTCCTGCAC	TCGTTGACTTCAGCCAGCAACTC	64°C
MLOC_52193	7.92315	108.132	7.18699	20.9301	AATGTCAGCTACGTCACGGATG	AGTATGCCACTACTCGCGAACG	62°C
MLOC_53950	-54.4275	-442.159	-10.7069	-138.582	TGCCGAATAAGGTGCCATTCAAGG	TTTAGTCGCACGCGGTTTGCAG	62°C
MLOC_5618	16.4282	113.633	39.526	26.6071	GGTCGTTTGATCGTTGCGTGTC	AGAATCAAACACGGCGACACTGG	60°C
MLOC_56672	-103.451	-109.796	-12.6434	-24.2452	TCTTGGACATCGATCCGGGCATAG	AATGCACACGCATGTTCCATCG	62°C
MLOC_57981	107.102	315.285	31.337	207.891	TCCAGCAGAGGTTTCAGTCATGG	TGGCCAGAATAAGGGAGAGGAG	62°C
MLOC_58420	-25.0903	-309.614	-5.45974	-157.984	TCGCAGGCCAACTTTGACAACC	TCGCGTTCCTCATGCACTTACC	60°C
MLOC_59292	13.3938	167.485	12.0345	9.71508	ACGTGATGATACGCGTGAAGGAG	TCTTGCCGACGTCATTAAACCC	62°C
MLOC_59803	-21.3819	-332.584	-16.6509	-105.787	ATGGTTGATCGTGTCCGACTCC	AAGCTACAACAACCGCCATCGG	60°C
MLOC_59994	208.05	175.118	48.9596	54.6708	GTGGTGTGCTTCGAGATCAA	GCGGAACACCTCTTGCAC	60°C
MLOC_60412	-130.319	-333.079	-40.6728	-169.14	ACGGCAACATCACGAGTGTACC	TTCCCGTGGCATTGTTGAAGAGG	62°C
MLOC_6194	-218.966	-264.536	-11.9021	-45.7443	ACAGCTTCCAGTGCAAGGATCTC	TAATCACGCGGCCTTAGTGCAG	60°C
MLOC_63015	-18.8849	-167.183	-7.61187	-58.1991	TGCCTGATGAGTAGCCAGATGC	ACCGGAGAGAGTGCTCAAACTG	60°C
MLOC_64575	78.6047	479.906	74.8842	409.706	TAGCTTTGCTCCATCCACCT	GTCGCCTTCGTCTTGAACTC	62°C
MLOC_64719	9.09829	101.648	3.08166	6.05915	TGAACAAGAGCAGGGAGCATGG	TCCATGCGTTGAAGGACTTGGC	62°C
MLOC_66081	0	-252.873	-0.757528	-259.997	ACACCGACTACCCCTTCCTC	ACATGGTTTGTTCCCGGATA	62°C
MLOC_66583	16.5343	123.778	27.056	242.057	GTGGTCAGGACCTCGGGAAATAAG	ACACCGTACGTGACACACACTAAC	60°C
MLOC_67581	12.2657	162.407	10.9702	38.5313	AAGAAGCTGCAGCCGTAAGTGC	ACAGCCAGTTTGATAAGCAAGGC	60°C
MLOC_69433	-108.584	-290.211	-19.5444	-248.451	AGGAATCGTGGAGATCGACGTG	CCTGCATGTCATCGGTTCAAATTC	60°C
MLOC_70077	12.3356	138.434	10.2336	70.4565	CCAATCATGATCCTCAGGGTGGAC	TCGCAGCGCTCTCAACAAACTC	60°C
MLOC_70877	-14.2642	-101.263	-1.17828	-87.3584	ACCAGGAAATTCGCCGCTATCC	TTCTGCCTCTCACTGCCACTTG	60°C
MLOC_70904	-19.1688	-155.315	-3.35099	-3.70634	CGCGCCACATTTATGACACCAC	TGCAGTCTGTACACGAAGTGAAGC	62°C
MLOC_70963	-134.379	-291.66	-17.8442	-29.8957	TTTGGTGCAGCTCTGTGGACTG	ACTGGAGGCAAGACCAGGAATG	62°C
MLOC_72034	-5.83724	-1214.29	-1.90093	-94.0058	AGTCTGATGTCTGGCACTGACG	AGTGGACACTGGTGATCGTTGC	62°C
MLOC_72517	228.982	1414.05	78.9648	441.384	TTTGCGCGCCAAGTATATGTAACG	CAGCCTTAATCCTCCGATCAACTC	60°C
MLOC_7342	-9.96257	-59.0365	36.321	-1.1031	AGTATCAGGCTGTTGTGGTGTGG	TCCAAGAACCAAATCGGCCTTCC	62°C
MLOC_73666	5.777	176.428	3.1003	72.817	TTATATCGCTGCGCTTCGTCCAG	ACCACCACGAGACATTTGTTACCC	60°C
MLOC_74492	10.7638	170.372	26.2133	67.3538	CCATGCAAATGGCTGTAGTCTTCG	ACGACAGCATACGTGTCAGACC	60°C
MLOC_74605	-136.288	-1668.98	-8.25822	-96.3162	TTCAACAGCGCCTTCACGACAG	ATCCATGCGTAGCAGCAGAGTG	60°C
MLOC_74627	-8.53532	-36.4806	-1.6394	-6.86677	ATGGCTTGGGCACACATAAGGG	TTCCTCCAGTCGATGCTCGTTG	60°C
MLOC_75397	3.21635	38.8883	11.2015	28.5121	TCAGAGGACAACAAGAGCGGCATC	AGGAGGTAGACAACACGAGAGGAC	62°C
MLOC_76130	-130.581	-427.178	-46.1569	-135.552	ACGTGCTAATGGTGTGCTGTGG	ATGGAACCGTCGAGTTCAGTCC	62°C
MLOC_78101	-30.6999	-82.1559	-15.0922	-28.977	GCATTTCAAGTCACGTGTTGCTTC	ATTCGCGTGTAAACACCACACG	64°C
MLOC_78779	-124.871	-9.09037	-2.82399	-1.7956	CCAGAACCTGCCATAGAACTGCAC	AAGGCTACAGGCGCAACAACAG	62°C
MLOC_79868	0	106.793	0.983282	23.9498	AAACACAGCGAGGATCGTGGAC	TTGAAACGGGTGTCCCAGTCAAG	62°C
MLOC_80183	-389.75	-1020.12	-14.1466	-94.2747	TCATCCTTCGTCTCCGATCGTCTC	GCACGTTGCAAAGCCAGTGTTG	62°C
MLOC_81672	121.41	437.588	8.04028	26.6192	TTCGCGGTCTGCCTCTTCTTTG	GCAGCTTGGGTCAAGTAGAACG	60°C
MLOC_82118	16.6519	424.678	8.43319	170.938	AGGGAGAAATCCCAGTGAGCAG	ACCGCATAACCAAGCTCCCATAG	62°C
MLOC_9778	12.626	102.455	19.5006	115.593	AAGGTCGGAGAGGTGAAGGACAAG	TTCCTTGCGTTGCTTCTTTGGC	60°C

## Sheet: Supplementary Table 2
Supplementary Table 2. Comparison of microarray and qPCR fold change data for a subset of 72 genes differentially expressed in leaves under drought conditions.
Orange color indicates a change in gene expression level between drought and control conditions that was statistically insignificant after qPCR analysis.
Primer sequences and annealing temperatures used in qPCR are given in columns F, G, H.
MLOC ID	fold change (microarrays)		fold change (real time qPCR)		Primers for qPCR
	CamB	Maresi	CamB	Maresi	Forward	Reverse	Ta
MLOC_10408	435.795	4021.67	157.158	13965.5	ATAACGTACGGCCTGAGAGAGG	TGCTATCGCGCTGTTCTTCCAG	63°C
MLOC_10916	1232.31	7951.14	651.403	2634.16	CGGGAAACCAATTCGCGACAAAG	TTCAGTGTGTGCGAGGTAAGGG	60°C
MLOC_11583	-51.727	-88.1938	-13.2281	-133.408	GATGAACAAGTCGACGCTCTGC	AGCTGTGAGTGTGAACATGGTG	61°C
MLOC_11854	237.61	293.571	3539.81	2217.01	CTCGAGGCTTTCAAGCAATGCG	TCGATGCATCTCACGGTTCATGC	61°C
MLOC_14218	-10.4385	-237.932	-12.0152	-2156.59	ATCCATCGGCTGAGTGTTGTGC	TATGCCGGCGATGCCTTTGTAG	60°C
MLOC_14295	284.528	3209.73	35.8957	510.603	TGGTAAACAGATGCGCCGATGC	CATCGGAGACAGCACACATTGC	63°C
MLOC_14732	-12.6074	-152.242	-10.3955	-123.485	AGTGTGGTCTCACCATGCCAAAC	ATGCTTATGGGTGGTGCATCCG	60°C
MLOC_1579	-4.35124	-102.001	-3.77064	-58.2156	TGACAAAGTCCGGCGTGTACTG	TTTGCGGTGGATCATGCGAGTC	61°C
MLOC_18371	281.77	1110.51	506.876	3210.23	TTTCGCTCGCACGCTTGGATTC	TGGAGTTGGCATGGAGAGCAAC	60°C
MLOC_18451	4.85309	7300.36	3.27569	6566.34	TGCGTGTATGTCGATCGAGTTGTC	CCCGTTGTGTTTGTTTCCACCAC	61°C
MLOC_18586	5.54863	266.018	4.42938	1110.51	ACGAGCAAGTGTGGCGTGTTAG	CCGAACACACAACGGTACTACTGC	60°C
MLOC_20301	-105.847	-17.2498	-81.7006	-12.4476	TTTCTGGGCCAATGCTGGGAAC	ATCTCGCTCCAGTCCTTCTCTTGC	60°C
MLOC_22791	-145.811	-185.938	-60.5811	-155.514	ACACACACAGCTCCTCGGATTAC	AGATACCCAAACCGCTCGACTC	60°C
MLOC_25291	1259.38	172155	491.154	435938	GTGAGGAACTAGTGGTACGGACTC	AGAACGTGATCAACTCACATCCG	61°C
MLOC_25507	-8.35886	-199.416	0.745218	-1.10678	AACTTACATGTCCGGCGCATCC	CCCGGCAGAAATTCAGACATCG	60°C
MLOC_25763	-7.12005	-121.774	-5.08115	-69.0416	CTCTCACCTTTGTAGGCGAATGG	TGAGATCTTCCTTCGTTGCATTGG	61°C
MLOC_2612	578.932	132.13	417.032	112.368	GTGGACGCCTGAGTTTTGTT	CGTTCCTGGGCTCATTATTC	60°C
MLOC_28088	399.398	22429.9	381.384	42030.5	GCCGGTTGTGTGTATGATTGACG	ATGCACGGCACAAAGCTAGCAC	60°C
MLOC_3462	0	-857.966	2.22536	-446.939	TGAAGAGCAGTTCTGGACTAAGCC	CCTTCATCACATCCTGGACTTGGC	60°C
MLOC_35013	4.94767	93.2038	3.23092	77.3904	AAGTTCGGCACCATGTACGG	AGACGACGAGCTTCACGTACTC	60°C
MLOC_37378	109.423	77.256	118.255	61.272	TGTGCTATCCTTGCTTGCTTACAC	TTCATGCACCGGCACAACTCTC	60°C
MLOC_37570	617.064	364.409	1138.38	360.855	GAGTGTGGCCATAGTCGTGA	CAGCCCATCTCGATCTTCTC	60°C
MLOC_37763	306.054	950.067	113.953	618.09	TGCGCGAGGAATGAAGAAAGACAG	AACCGAAGGCAATCACGGAACC	61°C
MLOC_38192	31.582	221.904	17.0237	310.625	AGCCAAGTGTGATTCCGGTGAC	AAGAGCAAGCACAGCGAGAAGG	61°C
MLOC_38658	5686.13	10222.9	194.222	81.1718	TGGTGTCTGCACCAAAGATGC	TGCAGCGACGAGTAGATTCAAGC	60°C
MLOC_44536	137.632	1200.93	218.498	1783.12	CAAGAAGCCTGAGGTGAAGG	GTTGCAGAACTCGCACACAT	60°C
MLOC_44795	2.95094	175.838	19.705	46.6603	ACGAGGATGGTTTCTGCTGTTGC	AGCCCAAGGACGTCGAATGAAC	60°C
MLOC_4663	6.82449	299.93	9.77725	1436.34	TCCTAATCTCAGAGCACCAGAGC	CGGTTGGAGTTGGACGTAATAGCC	60°C
MLOC_4945	-336.569	-114.005	-44.579	-177.661	ACTGGTATGGTCGAGGCTGTTG	TGACCTTGATTCTCCGGCAAGTG	60°C
MLOC_51183	170.093	1123.53	278.831	2642.48	ACACTTGCAGCTATGCTTTATCGC	CACAAACGGAGCAAACATGATCTC	60°C
MLOC_51359	-138.582	-4422.79	-83.174	-1947.63	AACATGAGGGAGTACACGGAGAGG	ACACGAACACCTTGGACGTCTG	60°C
MLOC_51613	-20.889	-104.925	-2.00267	-96.9483	TAAACCTGCCAGTGCTCATCGG	TCAGCAGCCACGAGTTGTAGTTC	60°C
MLOC_52193	133.511	15892.2	2.00685	132.136	CGTGCCATCTGAAAGTGGTTACAC	TGTACGCGAGCTTAGGTTTCCC	60°C
MLOC_52372	73.0431	295.783	39.7293	426.29	ATCGATCTCCCTCAAGCGTTGC	ATCTCACATACTCGGCAGGCACTC	60°C
MLOC_54711	64.07	301.449	305.881	1285.46	AGGTGGCCAACAAACTGAAC	CCCGAACACCTGAATGTTCT	60°C
MLOC_55820	-7.93681	-42.2853	-1.97838	-82.0277	TGATGACACGGCATGCAGCAAC	ACGTCGCCATCATTGTGGACAG	60°C
MLOC_5618	2.16063	142.001	-1.95005	748.256	GAGGAGGTCGACTGAACCTG	TTCTAACTGGACACGCAACG	60°C
MLOC_56230	-116.695	-269.173	-147.827	-229.854	AGCGGATCCAGAAGATGCTCAC	TTCTAGCCCTCGTCATCGTCTGAG	60°C
MLOC_56946	17.7912	436.431	45.6259	343.109	ACGGAGCCAAGTATCCATGCAC	AGTCGGGTATGATCCACCTCTTCG	60°C
MLOC_57296	135.713	457.369	231.545	1022.98	TGTGGTACAAGGGCATCAAGCTC	AAACATGCACCGGCACCTTTCC	60°C
MLOC_5940	24.2186	435.418	7.63845	114.202	CGTGGTTCGAGCTGTACAAA	AGCAACTGCAGACGATGATG	61°C
MLOC_59863	-34.9998	-359.912	-39.7426	-668.065	ACATCGAGCTGGTGCTGCTTAC	GGAAGCCGCTGTGATCTCATTC	61°C
MLOC_59994	17.7615	1546.06	12.3212	2102.18	AAATGTGGCACGGGCTCATTAC	ACGCCGTCGTCTTTATTTATGTGC	60°C
MLOC_60978	256.953	2969.6	45.7386	1747.79	ACGAAGCAGGTGGTGATCTAGC	ACCATGGTCGTCATTACTAACAGC	60°C
MLOC_62259	387.367	1560.78	1.54087	27056.6	TGCTCCGTCAATTAGGTGTACGTG	AGCACCCTATCTTGTAGGGCTCTC	60°C
MLOC_63089	136.702	1211.81	67.3419	788.983	AGCCGAGGATGATCAAGGTTGC	TCAGAAACGGCAAGCAGGACAG	60°C
MLOC_64351	114.456	415.096	72.9597	537.518	CTTGTTCTTGCTGCGACCAACC	TCTGCGCTCAAACCTTCTGATG	60°C
MLOC_64502	285.966	638.097	162.102	518.593	CTGAGCAGGCATATTCATGGAGTC	ATTGTTCGCCTGGGCAGGTATG	61°C
MLOC_64719	15.1899	1750.55	13.9268	4573.81	TGAACAAGAGCAGGGAGCATGG	TCCATGCGTTGAAGGACTTGGC	61°C
MLOC_65477	-24.4956	-140.525	-40.9398	-142.13	ACTGTGTGAGTGGCCGTTAAGTAG	ATTGGCTAGACATCACACTTCCAC	61°C
MLOC_66269	430.76	359.405	289.799	154.867	CATCGGATGCCAAAGTGGCAAG	GAAGCCAGCGGAACAAAGTTCG	60°C
MLOC_66583	206.558	455.622	4.28641	85.7753	CATTCGGTTCGATTCTTGCT	TCGATTGACGATGAGAGTGG	60°C
MLOC_66700	261.944	1709.64	137.407	9507.91	AAGCTCCAGGTGGTCGTCTTTG	AGCCACCACCATCCGTATTTAGC	60°C
MLOC_67581	9.21336	172.06	7.7684	332.197	AAGAAGCTGCAGCCGTAAGTGC	ACAGCCAGTTTGATAAGCAAGGC	60°C
MLOC_68912	6.47432	111.972	8.03098	501.527	CTGCTGCATTCATGTGCGAGAG	AAACTGATCCCGACCGGTAGTAGG	60°C
MLOC_69242	-8.72566	-182.461	-4.36774	-62.6935	GGAGAGTGGAGATGTATGATGTGC	ATCACTTGACCCATGAATGATCCC	60°C
MLOC_69244	-9.50686	-176.621	-5.18381	-95.0278	GTGGGATTCAAGCCAGACAT	CCTGATGATATCCCCACCAG	60°C
MLOC_70346	38.6542	530.504	27.0426	599.141	CAGACCTCACCGTGAAAGTTGTCC	CGCTTCTCGTTGAAGTCAAGTGTC	60°C
MLOC_70601	6.08877	236.912	6.82287	188.677	CATCAGATTGAGCATCCAGTCCAG	TCGTCGCCTCCATTATGCTCAC	61°C
MLOC_70610	138.657	447.413	23.8069	979.473	ATGACCAGGCCTTTGTGATCGG	AGCATCAACACCTTGTGGATTCCC	61°C
MLOC_71748	281.712	102.769	150.339	125.82	ACGTGTAGGCGTAGCAATGGTAG	GGTTTCTGCAGGAATCATCCTTGG	60°C
MLOC_72157	-52.4641	-266.189	-37.2589	-216.361	TGAGCAGCAGTGACAACCTGAAC	TACAGCCTCTCCCAGCAGTTTC	60°C
MLOC_72517	318.942	1966.66	846.603	9721.08	TTTGCGCGCCAAGTATATGTAACG	CAGCCTTAATCCTCCGATCAACTC	60°C
MLOC_72881	3.24407	229.956	1.68618	379.077	TATTTGCTGCAGCCACAACACC	ACGTTGTACCGTGGGTACTTCTC	61°C
MLOC_73638	160.495	358.158	79.8432	783.218	GGCTGGCTGAAGATGCTACCAAAG	AGCAGCACATCCTCAACGAACC	60°C
MLOC_7401	12.9809	201.929	8.10566	68.9982	GCGGACAACTCCAGGTACAG	CAGATGGCGAGGTAGAGGAG	60°C
MLOC_74793	493.172	11766.2	556.858	11931.1	CGAACGACAAAGCAGCTAAGCC	ATAAGTCGCCTGGCTGGTTCAG	60°C
MLOC_7639	467.691	3729.14	438.663	5675.13	AGCTGCACCTCTCCAAATACGC	AGAAGTTGCGAGAGCACAGGTC	60°C
MLOC_76765	149.645	117.74	59.6348	118.794	CATAAAGATGGGCGCTTTGT	CTGTCCTTGAGCAGGCTAGG	60°C
MLOC_77777	5.5969	1220.89	4.17723	5591.77	ATGGTACTCGTGTCCGGTTCTG	TAGTGCCACCTTTCGACTGTCC	60°C
MLOC_78490	-4.78258	-226.572	-2.97484	-102.758	CCCAAAGATTACGCTGGTGTTCG	AGAAGTAGTGCACCGTCGTGAG	60°C
MLOC_78644	491.486	862.855	307.362	298.715	GCTGCTGAGTGTTGTTTATGAAGC	CTGAAACATGGCGTTCCACGTC	60°C
MLOC_78938	-2.51622	-104.058	-2.19886	-277.81	AGCCACTGAAAGCAAGCAGGAG	AGCCTTGAGTAACCATGGCGAAG	60°C
MLOC_79165	3466.77	22383.5	1848.08	40407.7	TTGATTCGCCTGCAAGGTTACAC	ACTCGGATCAGACGGAACAAGC	60°C
MLOC_79567	-103.67	-1286.56	-35.6959	-10554	GCATGTCAGAATAAGAGCCGTTTG	TGGAGCTTGAGGGCTACTTACC	61°C
MLOC_9778	690.068	29640.1	368.424	6419.86	AAGGTCGGAGAGGTGAAGGACAAG	TTCCTTGCGTTGCTTCTTTGGC	63°C

## Sheet: Supplementary Table 3
Supplementary Table 3. List of genes belonging to significantly enriched categories of biological processes involved in organ-independent drought response
GO term	Description	Gene ID	Gene ID (PLAZA)	Direction of gene expression changes				Gene description
				CamB leaves	Mar leaves	CamB roots	Mar roots
GO:0006066	alcohol metabolic process	MLOC_10389	HV1558968G00010	up	up		up	Threonine dehydratase biosynthetic, Threonine dehydratase biosynthetic
GO:0006066	alcohol metabolic process	MLOC_10606	HV1559454G00010	up	up	up	up	No description available.
GO:0006066	alcohol metabolic process	MLOC_10916	HV1560028G00020	up	up	up	up	3-bisphosphoglycerate-independent phosphoglycerate mutase
GO:0006066	alcohol metabolic process	MLOC_11181	HV1560576G00010	up	up	up	up	Multiple C2 and transmembrane domain-containing protein 2
GO:0006066	alcohol metabolic process	MLOC_11203	HV1560614G00010	down			down	phosphofructokinase 5, chloroplastic
GO:0006066	alcohol metabolic process	MLOC_12359	HV1563107G00010		up		up	Lactoylglutathione lyase
GO:0006066	alcohol metabolic process	MLOC_13480	HV1565790G00010	up	up	up	up	Glycerophosphoryl diester phosphodiesterase, Glycerophosphoryl diester phosphodiesterase, putative
GO:0006066	alcohol metabolic process	MLOC_16176	HV1572628G00010	up	up		up	Galactinol synthase 2
GO:0006066	alcohol metabolic process	MLOC_16606	HV1573931G00010		up		up	Pyruvate kinase
GO:0006066	alcohol metabolic process	MLOC_18233	HV1579793G00010		up		up	Glyceraldehyde-3-phosphate dehydrogenase 1, cytosolic, Glyceraldehyde 3-phosphate dehydrogenase, Glyceraldehyde-3-phosphate dehydrogenase
GO:0006066	alcohol metabolic process	MLOC_22278	HV160480G00010	up	up		up	Superoxide dismutase
GO:0006066	alcohol metabolic process	MLOC_22651	HV160974G00010	up	up		up	Probable inositol oxygenase, Inositol oxygenase 1
GO:0006066	alcohol metabolic process	MLOC_23254	HV161980G00010		up		up	Uncharacterized sugar kinase slr0537
GO:0006066	alcohol metabolic process	MLOC_2723	HV124333G00010	up	up	down		b5 isoform A
GO:0006066	alcohol metabolic process	MLOC_34336	HV243592G00010		down	down	down	Uncharacterized sugar kinase AF_0356
GO:0006066	alcohol metabolic process	MLOC_36344	HV2546638G00010		up		up	Iron-responsive element-binding protein 2, 3-isopropylmalate dehydratase large subunit
GO:0006066	alcohol metabolic process	MLOC_36541	HV2546945G00010		up	up		factor G, Elongation factor EF-G
GO:0006066	alcohol metabolic process	MLOC_37167	HV2547899G00010	up	up	up	up	Alpha-enolase
GO:0006066	alcohol metabolic process	MLOC_37559	HV2548631G00010		down	down		Plastidial pyruvate kinase 1, chloroplastic
GO:0006066	alcohol metabolic process	MLOC_37738	HV2548987G00010	up	up	up	up	1,4-dihydroxy-2-naphthoate phytyltransferase
GO:0006066	alcohol metabolic process	MLOC_38414	HV2550419G00020		up		up	No description available.
GO:0006066	alcohol metabolic process	MLOC_3996	HV134556G00010		down		down	tetrakisphosphate 1-kinase 1
GO:0006066	alcohol metabolic process	MLOC_43405	HV270093G00010	up	up	up	up	branching enzyme 3, chloroplastic/amyloplastic
GO:0006066	alcohol metabolic process	MLOC_43630	HV271787G00010	up		up	up	Granule-bound starch synthase 1, chloroplastic/amyloplastic, Starch synthase, putative
GO:0006066	alcohol metabolic process	MLOC_4380	HV135068G00010		up		up	Phospholipase D alpha 1
GO:0006066	alcohol metabolic process	MLOC_43949	HV273528G00010	down	down		up	Phosphomethylpyrimidine synthase
GO:0006066	alcohol metabolic process	MLOC_44256	HV274407G00010		down		down	Alpha-L-arabinofuranosidase 2
GO:0006066	alcohol metabolic process	MLOC_48344	HV321762G00010	up			down	lumenal 15 kDa protein 1, chloroplastic
GO:0006066	alcohol metabolic process	MLOC_51702	HV37031G00010		down	down	down	Phosphoinositide phosphatase SAC5
GO:0006066	alcohol metabolic process	MLOC_5173	HV135957G00010	up	up	up	up	Glucose-1-phosphate adenylyltransferase large subunit 1, chloroplastic/amyloplastic, adenylyltransferase large subunit 2, chloroplastic/amyloplastic, Glucose-1-phosphate adenylyltransferase
GO:0006066	alcohol metabolic process	MLOC_52366	HV37476G00010		up		up	Potassium channel AKT1, Potassium channel
GO:0006066	alcohol metabolic process	MLOC_52687	HV37711G00010		up		up	3-bisphosphoglycerate-independent phosphoglycerate mutase, 'putative 2,3-bisphosphoglycerate-independent phosphoglycerate mutase'
GO:0006066	alcohol metabolic process	MLOC_54094	HV38880G00010		up		up	Hexokinase-1, Hexokinase-2
GO:0006066	alcohol metabolic process	MLOC_54750	HV39358G00010		up	up	up	Alpha-enolase
GO:0006066	alcohol metabolic process	MLOC_55254	HV39799G00020		up	up	up	unknown protein; FUNCTIONS IN: molecular_function unknown; INVOLVED IN: biological_process unknown; LOCATED IN: chloroplast thylakoid membrane; EXPRESSED IN: 22 plant structures; EXPRESSED DURING: 13 growth stages; Has 25 Blast hits to 25 proteins in 12 species: Archae - 0; Bacteria - 0; Metazoa - 0; Fungi - 0; Plants - 25; Viruses - 0; Other Eukaryotes - 0 (source: NCBI BLink). LENGTH=201
GO:0006066	alcohol metabolic process	MLOC_56293	HV40700G00010		up		up	Phospholipase D alpha 1, Phospholipase D
GO:0006066	alcohol metabolic process	MLOC_57134	HV41451G00010	up	up		down	Aldose 1-epimerase
GO:0006066	alcohol metabolic process	MLOC_57328	HV41650G00010		up	up		adenylyltransferase large subunit 3, chloroplastic/amyloplastic, Glucose-1-phosphate adenylyltransferase
GO:0006066	alcohol metabolic process	MLOC_58041	HV42298G00010	down	down	down	down	Probable glycerophosphoryl diester phosphodiesterase 3
GO:0006066	alcohol metabolic process	MLOC_58855	HV43057G00010	up	up		down	DnaJ/Hsp40 cysteine-rich domain-containing protein
GO:0006066	alcohol metabolic process	MLOC_58999	HV43187G00020	down	down		up	Phosphoribulokinase, chloroplastic, Phosphoribulokinase/uridine kinase
GO:0006066	alcohol metabolic process	MLOC_60617	HV44587G00010		down	down	down	No description available.
GO:0006066	alcohol metabolic process	MLOC_60842	HV44841G00010	down			up	Inositol-3-phosphate synthase, Inositol-3-phosphate synthase, Inositol-3-phosphate synthase
GO:0006066	alcohol metabolic process	MLOC_61094	HV45103G00010		up	up	up	sigma factor sigE, chloroplastic/mitochondrial, RNA polymerase sigma factor
GO:0006066	alcohol metabolic process	MLOC_62113	HV46209G00010		up		down	adenylyltransferase large subunit 2, chloroplastic/amyloplastic
GO:0006066	alcohol metabolic process	MLOC_63263	HV47436G00010	up	up		down	NO-associated protein 1, chloroplastic/mitochondrial
GO:0006066	alcohol metabolic process	MLOC_63706	HV47880G00010		down		down	L-arabinokinase
GO:0006066	alcohol metabolic process	MLOC_63939	HV48168G00010	down		down	down	Pyruvate kinase
GO:0006066	alcohol metabolic process	MLOC_64388	HV48750G00010		down	down	down	Alpha-L-arabinofuranosidase 2
GO:0006066	alcohol metabolic process	MLOC_64646	HV49145G00010		down	down	down	Probable 3-beta-hydroxysteroid-Delta(8),Delta(7)-isomerase
GO:0006066	alcohol metabolic process	MLOC_65544	HV50316G00010	up	up		up	Uncharacterized 37.6 kDa protein in cld 5'region, UDP-glucuronate 5-epimerase, putative
GO:0006066	alcohol metabolic process	MLOC_65636	HV50464G00030		down		down	Aldose 1-epimerase, putative
GO:0006066	alcohol metabolic process	MLOC_67234	HV52761G00030		down	down	down	phosphofructokinase 4, chloroplastic, 6-phosphofructokinase
GO:0006066	alcohol metabolic process	MLOC_67805	HV53659G00010	up	up		down	protein L28
GO:0006066	alcohol metabolic process	MLOC_69242	HV56145G00010	down	down	down	down	cyanoalanine synthase/cysteine synthase 1, mitochondrial
GO:0006066	alcohol metabolic process	MLOC_70480	HV58048G00020		up	up		leaf-type isozyme, chloroplastic, Ferredoxin--NADP reductase, putative
GO:0006066	alcohol metabolic process	MLOC_70713	HV5842G00010	up	up		up	Bifunctional UDP-glucose 4-epimerase and UDP-xylose 4-epimerase
GO:0006066	alcohol metabolic process	MLOC_7172	HV138746G00010		up	up	up	Fiber protein Fb15
GO:0006066	alcohol metabolic process	MLOC_74514	HV66012G00010	up	up	up	up	Glycerophosphocholine phosphodiesterase GPCPD1, Glycerophosphodiester phosphodiesterase gde1
GO:0006066	alcohol metabolic process	MLOC_75514	HV6810G00010		up		up	PsbP domain-containing protein 4, chloroplastic
GO:0006066	alcohol metabolic process	MLOC_79070	HV83223G00010	up	up		up	Glucose-6-phosphate 1-dehydrogenase, Glucose-6-phosphate 1-dehydrogenase
GO:0006066	alcohol metabolic process	MLOC_79331	HV84476G00010		up	up	up	Pyruvate kinase, Pyruvate kinase
GO:0005975	carbohydrate metabolic process	MLOC_10389	HV1558968G00010	up	up		up	Threonine dehydratase biosynthetic, Threonine dehydratase biosynthetic
GO:0005975	carbohydrate metabolic process	MLOC_10606	HV1559454G00010	up	up	up	up	No description available.
GO:0005975	carbohydrate metabolic process	MLOC_10669	HV1559567G00010		down	down	down	endo-1,3-beta-glucosidase, Glucan endo-1,3-beta-glucosidase, putative
GO:0005975	carbohydrate metabolic process	MLOC_10776	HV1559755G00010		up	up		Glycogen debranching enzyme, Glycogen debranching enzyme
GO:0005975	carbohydrate metabolic process	MLOC_10916	HV1560028G00020	up	up	up	up	3-bisphosphoglycerate-independent phosphoglycerate mutase
GO:0005975	carbohydrate metabolic process	MLOC_11203	HV1560614G00010	down			down	phosphofructokinase 5, chloroplastic
GO:0005975	carbohydrate metabolic process	MLOC_11261	HV1560717G00010	down	down	down	down	unknown protein; FUNCTIONS IN: molecular_function unknown; INVOLVED IN: biological_process unknown; LOCATED IN: chloroplast, plasma membrane; EXPRESSED IN: 24 plant structures; EXPRESSED DURING: 13 growth stages; Has 30201 Blast hits to 17322 proteins in 780 species: Archae - 12; Bacteria - 1396; Metazoa - 17338; Fungi - 3422; Plants - 5037; Viruses - 0; Other Eukaryotes - 2996 (source: NCBI BLin…
GO:0005975	carbohydrate metabolic process	MLOC_11508	HV1561261G00010	down	down		down	2H-1,4-benzoxazin-2-yl glucoside beta-D-glucosidase
GO:0005975	carbohydrate metabolic process	MLOC_11885	HV1562058G00010	down	down	down		2H-1,4-benzoxazin-2-yl glucoside beta-D-glucosidase
GO:0005975	carbohydrate metabolic process	MLOC_12359	HV1563107G00010		up		up	Lactoylglutathione lyase
GO:0005975	carbohydrate metabolic process	MLOC_13058	HV1564701G00010	up	up		up	Cyanidin 3-O-glucoside 7-O-glucosyltransferase (acyl-glucose), Beta glucosidase like protein
GO:0005975	carbohydrate metabolic process	MLOC_13107	HV1564814G00010		down	down		Alpha-glucosidase YihQ
GO:0005975	carbohydrate metabolic process	MLOC_13480	HV1565790G00010	up	up	up	up	Glycerophosphoryl diester phosphodiesterase, Glycerophosphoryl diester phosphodiesterase, putative
GO:0005975	carbohydrate metabolic process	MLOC_13908	HV156678G00010		down	down	down	endo-1,3-beta-glucosidase, basic, Beta-1,3-glucanase 2a
GO:0005975	carbohydrate metabolic process	MLOC_14239	HV156763G00010	down	down	down	down	Probable glucan endo-1,3-beta-glucosidase A6, Glucan endo-1,3-beta-glucosidase A6
GO:0005975	carbohydrate metabolic process	MLOC_14727	HV1568778G00010		up		down	endotransglycosylase/hydrolase protein 8
GO:0005975	carbohydrate metabolic process	MLOC_14916	HV1569402G00020		up		up	protein FolD, Bifunctional protein folD
GO:0005975	carbohydrate metabolic process	MLOC_15276	HV1570297G00010	down	down	down	down	Isoflavonoid 7-O-beta-apiosyl-glucoside beta-glycosidase
GO:0005975	carbohydrate metabolic process	MLOC_16176	HV1572628G00010	up	up		up	Galactinol synthase 2
GO:0005975	carbohydrate metabolic process	MLOC_165	HV101076G00010		down		down	Exo-alpha-(1-6)-L-arabinopyranosidase
GO:0005975	carbohydrate metabolic process	MLOC_16606	HV1573931G00010		up		up	Pyruvate kinase
GO:0005975	carbohydrate metabolic process	MLOC_18233	HV1579793G00010		up		up	Glyceraldehyde-3-phosphate dehydrogenase 1, cytosolic, Glyceraldehyde 3-phosphate dehydrogenase, Glyceraldehyde-3-phosphate dehydrogenase
GO:0005975	carbohydrate metabolic process	MLOC_18499	HV1580799G00010	up		down	down	Xyloglucan endotransglucosylase/hydrolase, Xyloglucan endotransglucosylase hydrolase 2
GO:0005975	carbohydrate metabolic process	MLOC_19196	HV158389G00010		down		down	Alpha-1,3-mannosyl-glycoprotein 2-beta-N-acetylglucosaminyltransferase
GO:0005975	carbohydrate metabolic process	MLOC_19824	HV158664G00010		up	up	up	amylase type A isozyme
GO:0005975	carbohydrate metabolic process	MLOC_20338	HV1589260G00010	down	down		down	endo-1,3-beta-glucosidase 6
GO:0005975	carbohydrate metabolic process	MLOC_2050	HV118145G00010	up	down		down	Maltase-glucoamylase, intestinal
GO:0005975	carbohydrate metabolic process	MLOC_20597	HV159074G00010		down	down		ATP synthase protein I
GO:0005975	carbohydrate metabolic process	MLOC_20690	HV1591357G00010		down		down	Polygalacturonate 4-alpha-galacturonosyltransferase
GO:0005975	carbohydrate metabolic process	MLOC_20723	HV159151G00010	up			up	endo-1,3-beta-D-glucosidase, Glucan endo-1,3-beta-glucosidase
GO:0005975	carbohydrate metabolic process	MLOC_22026	HV160155G00010	up	up		up	Alpha-galactosidase
GO:0005975	carbohydrate metabolic process	MLOC_22278	HV160480G00010	up	up		up	Superoxide dismutase
GO:0005975	carbohydrate metabolic process	MLOC_22651	HV160974G00010	up	up		up	Probable inositol oxygenase, Inositol oxygenase 1
GO:0005975	carbohydrate metabolic process	MLOC_23254	HV161980G00010		up		up	Uncharacterized sugar kinase slr0537
GO:0005975	carbohydrate metabolic process	MLOC_25763	HV171234G00010	down	down	down	down	Sporulation-specific glucan 1,3-beta-glucosidase
GO:0005975	carbohydrate metabolic process	MLOC_30789	HV212682G00010		down	down	down	FGGY carbohydrate kinase domain-containing protein
GO:0005975	carbohydrate metabolic process	MLOC_32633	HV230478G00010	up	up	up	up	2H-1,4-benzoxazin-2-yl glucoside beta-D-glucosidase
GO:0005975	carbohydrate metabolic process	MLOC_34336	HV243592G00010		down	down	down	Uncharacterized sugar kinase AF_0356
GO:0005975	carbohydrate metabolic process	MLOC_36344	HV2546638G00010		up		up	Iron-responsive element-binding protein 2, 3-isopropylmalate dehydratase large subunit
GO:0005975	carbohydrate metabolic process	MLOC_36541	HV2546945G00010		up	up		factor G, Elongation factor EF-G
GO:0005975	carbohydrate metabolic process	MLOC_37167	HV2547899G00010	up	up	up	up	Alpha-enolase
GO:0005975	carbohydrate metabolic process	MLOC_37549	HV2548612G00010	up	up		down	alpha-glucanotransferase DPE2, 4-alpha-glucanotransferase
GO:0005975	carbohydrate metabolic process	MLOC_37559	HV2548631G00010		down	down		Plastidial pyruvate kinase 1, chloroplastic
GO:0005975	carbohydrate metabolic process	MLOC_37738	HV2548987G00010	up	up	up	up	1,4-dihydroxy-2-naphthoate phytyltransferase
GO:0005975	carbohydrate metabolic process	MLOC_37773	HV2549081G00010		down		down	endo-1,3-beta-glucosidase 4
GO:0005975	carbohydrate metabolic process	MLOC_38342	HV2550234G00010	down	down	down	down	Microtubule-associated protein 70-4
GO:0005975	carbohydrate metabolic process	MLOC_38414	HV2550419G00020		up		up	No description available.
GO:0005975	carbohydrate metabolic process	MLOC_3996	HV134556G00010		down		down	tetrakisphosphate 1-kinase 1
GO:0005975	carbohydrate metabolic process	MLOC_4200	HV134830G00010		down		down	spotted leaf 11
GO:0005975	carbohydrate metabolic process	MLOC_43405	HV270093G00010	up	up	up	up	branching enzyme 3, chloroplastic/amyloplastic
GO:0005975	carbohydrate metabolic process	MLOC_43630	HV271787G00010	up		up	up	Granule-bound starch synthase 1, chloroplastic/amyloplastic, Starch synthase, putative
GO:0005975	carbohydrate metabolic process	MLOC_4373	HV135063G00020	up		up		Alpha-galactosidase, Similarity to alpha galactosidase
GO:0005975	carbohydrate metabolic process	MLOC_43749	HV272477G00010	down	down	down	down	Cellulose synthase A catalytic subunit
GO:0005975	carbohydrate metabolic process	MLOC_43949	HV273528G00010	down	down		up	Phosphomethylpyrimidine synthase
GO:0005975	carbohydrate metabolic process	MLOC_44256	HV274407G00010		down		down	Alpha-L-arabinofuranosidase 2
GO:0005975	carbohydrate metabolic process	MLOC_44346	HV274574G00010		up		up	apoptotic serine protease NMA111
GO:0005975	carbohydrate metabolic process	MLOC_44556	HV274940G00010	down	up	down	down	hydroxypalmitate O-feruloyl transferase
GO:0005975	carbohydrate metabolic process	MLOC_44584	HV274991G00010	up	up	up	up	Beta-amylase 3, chloroplastic
GO:0005975	carbohydrate metabolic process	MLOC_44720	HV275241G00010		down	down	down	2H-1,4-benzoxazin-2-yl glucoside beta-D-glucosidase
GO:0005975	carbohydrate metabolic process	MLOC_4483	HV135176G00010		down		down	BRASSINOSTEROID INSENSITIVE 1-associated receptor kinase 1
GO:0005975	carbohydrate metabolic process	MLOC_4517	HV135213G00010		down	down	down	Beta-amylase 3, chloroplastic, Beta-amylase
GO:0005975	carbohydrate metabolic process	MLOC_4738	HV135449G00010	down	down		down	Probable polygalacturonase At1g80170
GO:0005975	carbohydrate metabolic process	MLOC_4804	HV135523G00010	up	up		up	endo-1,3-beta-glucosidase 8
GO:0005975	carbohydrate metabolic process	MLOC_48344	HV321762G00010	up			down	lumenal 15 kDa protein 1, chloroplastic
GO:0005975	carbohydrate metabolic process	MLOC_51702	HV37031G00010		down	down	down	Phosphoinositide phosphatase SAC5
GO:0005975	carbohydrate metabolic process	MLOC_5173	HV135957G00010	up	up	up	up	Glucose-1-phosphate adenylyltransferase large subunit 1, chloroplastic/amyloplastic, adenylyltransferase large subunit 2, chloroplastic/amyloplastic, Glucose-1-phosphate adenylyltransferase
GO:0005975	carbohydrate metabolic process	MLOC_52366	HV37476G00010		up		up	Potassium channel AKT1, Potassium channel
GO:0005975	carbohydrate metabolic process	MLOC_52687	HV37711G00010		up		up	3-bisphosphoglycerate-independent phosphoglycerate mutase, 'putative 2,3-bisphosphoglycerate-independent phosphoglycerate mutase'
GO:0005975	carbohydrate metabolic process	MLOC_54094	HV38880G00010		up		up	Hexokinase-1, Hexokinase-2
GO:0005975	carbohydrate metabolic process	MLOC_545	HV103950G00010		up	down	down	Endoglucanase 20
GO:0005975	carbohydrate metabolic process	MLOC_54544	HV39202G00010	up	up		down	xylosidase/alpha-L-arabinofuranosidase 2
GO:0005975	carbohydrate metabolic process	MLOC_54750	HV39358G00010		up	up	up	Alpha-enolase
GO:0005975	carbohydrate metabolic process	MLOC_54759	HV39371G00010		up		up	Starch synthase 3, chloroplastic/amyloplastic, Glycogen synthase
GO:0005975	carbohydrate metabolic process	MLOC_55081	HV39637G00010		down	down	down	Cellulose synthase A catalytic subunit
GO:0005975	carbohydrate metabolic process	MLOC_55153	HV39703G00020		down		down	Cellulose synthase A catalytic subunit, Cellulose synthase
GO:0005975	carbohydrate metabolic process	MLOC_55254	HV39799G00020		up	up	up	unknown protein; FUNCTIONS IN: molecular_function unknown; INVOLVED IN: biological_process unknown; LOCATED IN: chloroplast thylakoid membrane; EXPRESSED IN: 22 plant structures; EXPRESSED DURING: 13 growth stages; Has 25 Blast hits to 25 proteins in 12 species: Archae - 0; Bacteria - 0; Metazoa - 0; Fungi - 0; Plants - 25; Viruses - 0; Other Eukaryotes - 0 (source: NCBI BLink). LENGTH=201
GO:0005975	carbohydrate metabolic process	MLOC_5621	HV136464G00010	up	up	down	down	endo-1,3-beta-glucosidase, basic, Glucan endo-1,3-beta-glucosidase 7
GO:0005975	carbohydrate metabolic process	MLOC_57134	HV41451G00010	up	up		down	Aldose 1-epimerase
GO:0005975	carbohydrate metabolic process	MLOC_57200	HV41513G00010	up		down	down	Cellulose synthase A catalytic subunit
GO:0005975	carbohydrate metabolic process	MLOC_57328	HV41650G00010		up	up		adenylyltransferase large subunit 3, chloroplastic/amyloplastic, Glucose-1-phosphate adenylyltransferase
GO:0005975	carbohydrate metabolic process	MLOC_57515	HV41818G00010		up		up	Alpha-(1,4)-fucosyltransferase
GO:0005975	carbohydrate metabolic process	MLOC_58041	HV42298G00010	down	down	down	down	Probable glycerophosphoryl diester phosphodiesterase 3
GO:0005975	carbohydrate metabolic process	MLOC_58487	HV42708G00010		down		down	Exo-alpha-(1-6)-L-arabinopyranosidase
GO:0005975	carbohydrate metabolic process	MLOC_58820	HV43035G00010		down	down	down	Probable beta-1,3-galactosyltransferase 3, Galactosyltransferase family protein
GO:0005975	carbohydrate metabolic process	MLOC_58855	HV43057G00010	up	up		down	DnaJ/Hsp40 cysteine-rich domain-containing protein
GO:0005975	carbohydrate metabolic process	MLOC_58999	HV43187G00020	down	down		up	Phosphoribulokinase, chloroplastic, Phosphoribulokinase/uridine kinase
GO:0005975	carbohydrate metabolic process	MLOC_60617	HV44587G00010		down	down	down	No description available.
GO:0005975	carbohydrate metabolic process	MLOC_6065	HV137016G00010		down		down	4-glucan-protein synthase, Alpha-1,4-glucan-protein synthase [UDP-forming], putative
GO:0005975	carbohydrate metabolic process	MLOC_60842	HV44841G00010	down			up	Inositol-3-phosphate synthase, Inositol-3-phosphate synthase, Inositol-3-phosphate synthase
GO:0005975	carbohydrate metabolic process	MLOC_61094	HV45103G00010		up	up	up	sigma factor sigE, chloroplastic/mitochondrial, RNA polymerase sigma factor
GO:0005975	carbohydrate metabolic process	MLOC_61200	HV45251G00010	up	up		up	Probable rhamnose biosynthetic enzyme 3
GO:0005975	carbohydrate metabolic process	MLOC_61233	HV45298G00010		up	up	up	Xyloglucan endotransglucosylase/hydrolase protein
GO:0005975	carbohydrate metabolic process	MLOC_61738	HV458192G00010	up	up	up		Probable alpha,alpha-trehalose-phosphate synthase [UDP-forming] 4
GO:0005975	carbohydrate metabolic process	MLOC_62113	HV46209G00010		up		down	adenylyltransferase large subunit 2, chloroplastic/amyloplastic
GO:0005975	carbohydrate metabolic process	MLOC_62156	HV46253G00010		up		up	Probable sucrose-phosphate synthase, Sucrose-phosphate synthase 2
GO:0005975	carbohydrate metabolic process	MLOC_63263	HV47436G00010	up	up		down	NO-associated protein 1, chloroplastic/mitochondrial
GO:0005975	carbohydrate metabolic process	MLOC_63465	HV47611G00010	down	down	down		Exostosin-like 3
GO:0005975	carbohydrate metabolic process	MLOC_63706	HV47880G00010		down		down	L-arabinokinase
GO:0005975	carbohydrate metabolic process	MLOC_63741	HV47914G00010		down		down	Endoglucanase 10
GO:0005975	carbohydrate metabolic process	MLOC_63781	HV47963G00020		down		down	Probable alpha-amylase 2
GO:0005975	carbohydrate metabolic process	MLOC_63939	HV48168G00010	down		down	down	Pyruvate kinase
GO:0005975	carbohydrate metabolic process	MLOC_64031	HV48291G00010	down	down	up		Cyanidin 3-O-glucoside 7-O-glucosyltransferase (acyl-glucose)
GO:0005975	carbohydrate metabolic process	MLOC_64160	HV48440G00010	down	down	down	down	HIPL2 protein, Hedgehog-interacting-like protein
GO:0005975	carbohydrate metabolic process	MLOC_64388	HV48750G00010		down	down	down	Alpha-L-arabinofuranosidase 2
GO:0005975	carbohydrate metabolic process	MLOC_64782	HV49313G00010	up	up		up	fructofuranosidase, insoluble isoenzyme
GO:0005975	carbohydrate metabolic process	MLOC_64793	HV49320G00010	up	up	up	up	Sucrose synthase
GO:0005975	carbohydrate metabolic process	MLOC_65036	HV49656G00010	up	up	down	down	endo-1,3-beta-glucosidase 14
GO:0005975	carbohydrate metabolic process	MLOC_65311	HV50030G00010	up	up	up		26 kDa endochitinase, Chitinase
GO:0005975	carbohydrate metabolic process	MLOC_65544	HV50316G00010	up	up		up	Uncharacterized 37.6 kDa protein in cld 5'region, UDP-glucuronate 5-epimerase, putative
GO:0005975	carbohydrate metabolic process	MLOC_65636	HV50464G00030		down		down	Aldose 1-epimerase, putative
GO:0005975	carbohydrate metabolic process	MLOC_65765	HV50638G00010	up	up		down	endotransglycosylase/hydrolase protein 8
GO:0005975	carbohydrate metabolic process	MLOC_65914	HV50865G00010	up	up	down		Cellulose synthase-like protein E1
GO:0005975	carbohydrate metabolic process	MLOC_66568	HV51765G00010	down		down	down	Cellulose synthase A catalytic subunit, Cellulose synthase
GO:0005975	carbohydrate metabolic process	MLOC_66788	HV52109G00020	down		down	down	Homeobox protein knotted-1-like 3
GO:0005975	carbohydrate metabolic process	MLOC_66806	HV52137G00010		down	down	down	Maltase-glucoamylase, intestinal
GO:0005975	carbohydrate metabolic process	MLOC_67234	HV52761G00030		down	down	down	phosphofructokinase 4, chloroplastic, 6-phosphofructokinase
GO:0005975	carbohydrate metabolic process	MLOC_67284	HV52827G00020	up	down	down	down	Probable polygalacturonase At1g80170
GO:0005975	carbohydrate metabolic process	MLOC_67805	HV53659G00010	up	up		down	protein L28
GO:0005975	carbohydrate metabolic process	MLOC_68357	HV54636G00020	up		down	down	Probable polygalacturonase At1g80170
GO:0005975	carbohydrate metabolic process	MLOC_68431	HV54778G00010	down	down	down	down	Cellulose synthase A catalytic subunit, Cellulose synthase A
GO:0005975	carbohydrate metabolic process	MLOC_69242	HV56145G00010	down	down	down	down	cyanoalanine synthase/cysteine synthase 1, mitochondrial
GO:0005975	carbohydrate metabolic process	MLOC_70130	HV57489G00010	down		down	down	Heparanase-like protein 3
GO:0005975	carbohydrate metabolic process	MLOC_70480	HV58048G00020		up	up		leaf-type isozyme, chloroplastic, Ferredoxin--NADP reductase, putative
GO:0005975	carbohydrate metabolic process	MLOC_70501	HV58077G00010	up	up		up	Starch synthase 2, chloroplastic/amyloplastic, Glycogen synthase
GO:0005975	carbohydrate metabolic process	MLOC_70713	HV5842G00010	up	up		up	Bifunctional UDP-glucose 4-epimerase and UDP-xylose 4-epimerase
GO:0005975	carbohydrate metabolic process	MLOC_71132	HV59218G00010		up		up	Methylthioribose-1-phosphate isomerase, Methylthioribose-1-phosphate isomerase
GO:0005975	carbohydrate metabolic process	MLOC_7172	HV138746G00010		up	up	up	Fiber protein Fb15
GO:0005975	carbohydrate metabolic process	MLOC_71748	HV60418G00010	up	up		up	Xyloglucan endotransglucosylase/hydrolase, Xyloglucan endotransglucosylase/hydrolase protein 15
GO:0005975	carbohydrate metabolic process	MLOC_71749	HV60418G00020	up	up		up	Xyloglucan endotransglucosylase/hydrolase, Xyloglucan endotransglucosylase/hydrolase 7
GO:0005975	carbohydrate metabolic process	MLOC_71845	HV60593G00010	down	down	down	down	Uncharacterized 37.6 kDa protein in cld 5'region, UDP-glucuronate 5-epimerase, putative
GO:0005975	carbohydrate metabolic process	MLOC_73077	HV62902G00010	up	up		up	Glucan endo-1,3-beta-glucosidase GII, endo-1,3-beta-glucosidase, basic, Beta-1,3-glucanase 2
GO:0005975	carbohydrate metabolic process	MLOC_7366	HV139098G00010	up	up		up	Chitinase 2, Chitinase 1
GO:0005975	carbohydrate metabolic process	MLOC_74149	HV6524G00010	up	up	down	down	Mixed-linked glucan synthase
GO:0005975	carbohydrate metabolic process	MLOC_74514	HV66012G00010	up	up	up	up	Glycerophosphocholine phosphodiesterase GPCPD1, Glycerophosphodiester phosphodiesterase gde1
GO:0005975	carbohydrate metabolic process	MLOC_74702	HV66383G00010	down	down		down	Receptor like protein kinase
GO:0005975	carbohydrate metabolic process	MLOC_75514	HV6810G00010		up		up	PsbP domain-containing protein 4, chloroplastic
GO:0005975	carbohydrate metabolic process	MLOC_7780	HV140117G00010	up	up		up	Malate dehydrogenase, Malate dehydrogenase
GO:0005975	carbohydrate metabolic process	MLOC_7890	HV140451G00010	up	up	up	up	2H-1,4-benzoxazin-2-yl glucoside beta-D-glucosidase, Beta-glucosidase
GO:0005975	carbohydrate metabolic process	MLOC_79070	HV83223G00010	up	up		up	Glucose-6-phosphate 1-dehydrogenase, Glucose-6-phosphate 1-dehydrogenase
GO:0005975	carbohydrate metabolic process	MLOC_79308	HV8440G00010		up		down	Xyloglucan endotransglucosylase/hydrolase
GO:0005975	carbohydrate metabolic process	MLOC_79331	HV84476G00010		up	up	up	Pyruvate kinase, Pyruvate kinase
GO:0005975	carbohydrate metabolic process	MLOC_79756	HV86812G00010	down	down	down	down	2H-1,4-benzoxazin-2-yl glucoside beta-D-glucosidase
GO:0005975	carbohydrate metabolic process	MLOC_80035	HV8828G00010	down	down	down	down	Receptor like protein kinase, Protein kinase-like protein
GO:0005975	carbohydrate metabolic process	MLOC_80162	HV89042G00010		down	down	down	fructofuranosidase, insoluble isoenzyme
GO:0005975	carbohydrate metabolic process	MLOC_9865	HV1557975G00010	up	up	up	up	2H-1,4-benzoxazin-2-yl glucoside beta-D-glucosidase, Beta-glucosidase
GO:0046942	carboxylic acid transport	MLOC_10312	HV1558798G00010		up	up	up	Mitochondrial succinate-fumarate transporter 1
GO:0046942	carboxylic acid transport	MLOC_10779	HV1559760G00010		up		up	COQ10 homolog B, mitochondrial
GO:0046942	carboxylic acid transport	MLOC_12576	HV1563629G00010		up		up	protein ligase AIP2
GO:0046942	carboxylic acid transport	MLOC_15284	HV1570323G00020	down			up	Putative aluminum-activated malate transporter 3
GO:0046942	carboxylic acid transport	MLOC_17148	HV1575756G00010		down		down	Probable phospholipase A2 homolog 1
GO:0046942	carboxylic acid transport	MLOC_53577	HV38484G00010	up	up	up	up	Ethylene-responsive transcription factor
GO:0046942	carboxylic acid transport	MLOC_54864	HV39457G00020		down		down	Cationic amino acid transporter 6, chloroplastic
GO:0046942	carboxylic acid transport	MLOC_61360	HV45426G00010	down	down	down	down	Dephospho-CoA kinase
GO:0046942	carboxylic acid transport	MLOC_65101	HV49753G00010		up	down	down	NAC transcription factor NAM, NAC domain protein
GO:0046942	carboxylic acid transport	MLOC_65908	HV50860G00010		up	down	down	1-aminocyclopropane-1-carboxylate synthase, 1-aminocyclopropane-1-carboxylate synthase 2b
GO:0046942	carboxylic acid transport	MLOC_67247	HV52779G00010	down		down	down	acid permease BAT1 homolog
GO:0046942	carboxylic acid transport	MLOC_71053	HV59051G00010	down	down	down	down	Probable phospholipase A2 homolog 2, Phospholipase A2
GO:0046942	carboxylic acid transport	MLOC_75336	HV67684G00010		up		up	Probable GABA transporter 2, Amino acid transporter, putative
GO:0046942	carboxylic acid transport	MLOC_76536	HV71761G00010		down	down	down	Methyltransferase-like protein 13
GO:0046942	carboxylic acid transport	MLOC_76560	HV71866G00010	up	up		up	number regulator 8, Cell number regulator 8
GO:0042546	cell wall biogenesis	MLOC_14727	HV1568778G00010		up		down	endotransglycosylase/hydrolase protein 8
GO:0042546	cell wall biogenesis	MLOC_18499	HV1580799G00010	up		down	down	Xyloglucan endotransglucosylase/hydrolase, Xyloglucan endotransglucosylase hydrolase 2
GO:0042546	cell wall biogenesis	MLOC_18559	HV158102G00010		up	down	down	DUO pollen 3
GO:0042546	cell wall biogenesis	MLOC_35270	HV246954G00010	down		down	down	COBRA-like protein 5
GO:0042546	cell wall biogenesis	MLOC_37559	HV2548631G00010		down	down		Plastidial pyruvate kinase 1, chloroplastic
GO:0042546	cell wall biogenesis	MLOC_38342	HV2550234G00010	down	down	down	down	Microtubule-associated protein 70-4
GO:0042546	cell wall biogenesis	MLOC_4200	HV134830G00010		down		down	spotted leaf 11
GO:0042546	cell wall biogenesis	MLOC_43749	HV272477G00010	down	down	down	down	Cellulose synthase A catalytic subunit
GO:0042546	cell wall biogenesis	MLOC_44556	HV274940G00010	down	up	down	down	hydroxypalmitate O-feruloyl transferase
GO:0042546	cell wall biogenesis	MLOC_51702	HV37031G00010		down	down	down	Phosphoinositide phosphatase SAC5
GO:0042546	cell wall biogenesis	MLOC_61233	HV45298G00010		up	up	up	Xyloglucan endotransglucosylase/hydrolase protein
GO:0042546	cell wall biogenesis	MLOC_65765	HV50638G00010	up	up		down	endotransglycosylase/hydrolase protein 8
GO:0042546	cell wall biogenesis	MLOC_66568	HV51765G00010	down		down	down	Cellulose synthase A catalytic subunit, Cellulose synthase
GO:0042546	cell wall biogenesis	MLOC_66788	HV52109G00020	down		down	down	Homeobox protein knotted-1-like 3
GO:0042546	cell wall biogenesis	MLOC_68431	HV54778G00010	down	down	down	down	Cellulose synthase A catalytic subunit, Cellulose synthase A
GO:0042546	cell wall biogenesis	MLOC_68859	HV55471G00010	up	up		down	protein L18, 50S ribosomal protein L18
GO:0042546	cell wall biogenesis	MLOC_70853	HV5868G00010		down		down	CAS1 domain-containing protein 1
GO:0042546	cell wall biogenesis	MLOC_71748	HV60418G00010	up	up		up	Xyloglucan endotransglucosylase/hydrolase, Xyloglucan endotransglucosylase/hydrolase protein 15
GO:0042546	cell wall biogenesis	MLOC_71749	HV60418G00020	up	up		up	Xyloglucan endotransglucosylase/hydrolase, Xyloglucan endotransglucosylase/hydrolase 7
GO:0042546	cell wall biogenesis	MLOC_74702	HV66383G00010	down	down		down	Receptor like protein kinase
GO:0042546	cell wall biogenesis	MLOC_75040	HV67007G00010		up	down	down	COBRA-like protein 5
GO:0042546	cell wall biogenesis	MLOC_80035	HV8828G00010	down	down	down	down	Receptor like protein kinase, Protein kinase-like protein
GO:0044036	cell wall macromolecule metabolic process	MLOC_11261	HV1560717G00010	down	down	down	down	unknown protein; FUNCTIONS IN: molecular_function unknown; INVOLVED IN: biological_process unknown; LOCATED IN: chloroplast, plasma membrane; EXPRESSED IN: 24 plant structures; EXPRESSED DURING: 13 growth stages; Has 30201 Blast hits to 17322 proteins in 780 species: Archae - 12; Bacteria - 1396; Metazoa - 17338; Fungi - 3422; Plants - 5037; Viruses - 0; Other Eukaryotes - 2996 (source: NCBI BLin…
GO:0044036	cell wall macromolecule metabolic process	MLOC_14727	HV1568778G00010		up		down	endotransglycosylase/hydrolase protein 8
GO:0044036	cell wall macromolecule metabolic process	MLOC_18499	HV1580799G00010	up		down	down	Xyloglucan endotransglucosylase/hydrolase, Xyloglucan endotransglucosylase hydrolase 2
GO:0044036	cell wall macromolecule metabolic process	MLOC_18559	HV158102G00010		up	down	down	DUO pollen 3
GO:0044036	cell wall macromolecule metabolic process	MLOC_38342	HV2550234G00010	down	down	down	down	Microtubule-associated protein 70-4
GO:0044036	cell wall macromolecule metabolic process	MLOC_43749	HV272477G00010	down	down	down	down	Cellulose synthase A catalytic subunit
GO:0044036	cell wall macromolecule metabolic process	MLOC_44556	HV274940G00010	down	up	down	down	hydroxypalmitate O-feruloyl transferase
GO:0044036	cell wall macromolecule metabolic process	MLOC_51702	HV37031G00010		down	down	down	Phosphoinositide phosphatase SAC5
GO:0044036	cell wall macromolecule metabolic process	MLOC_57195	HV41508G00010	up			down	Chitin elicitor-binding protein, LysM domain GPI-anchored protein 2, putative
GO:0044036	cell wall macromolecule metabolic process	MLOC_61233	HV45298G00010		up	up	up	Xyloglucan endotransglucosylase/hydrolase protein
GO:0044036	cell wall macromolecule metabolic process	MLOC_65311	HV50030G00010	up	up	up		26 kDa endochitinase, Chitinase
GO:0044036	cell wall macromolecule metabolic process	MLOC_65765	HV50638G00010	up	up		down	endotransglycosylase/hydrolase protein 8
GO:0044036	cell wall macromolecule metabolic process	MLOC_66568	HV51765G00010	down		down	down	Cellulose synthase A catalytic subunit, Cellulose synthase
GO:0044036	cell wall macromolecule metabolic process	MLOC_66788	HV52109G00020	down		down	down	Homeobox protein knotted-1-like 3
GO:0044036	cell wall macromolecule metabolic process	MLOC_68284	HV54520G00010	down		down		NAC transcription factor NAM, NAC domain protein,
GO:0044036	cell wall macromolecule metabolic process	MLOC_68431	HV54778G00010	down	down	down	down	Cellulose synthase A catalytic subunit, Cellulose synthase A
GO:0044036	cell wall macromolecule metabolic process	MLOC_71748	HV60418G00010	up	up		up	Xyloglucan endotransglucosylase/hydrolase, Xyloglucan endotransglucosylase/hydrolase protein 15
GO:0044036	cell wall macromolecule metabolic process	MLOC_71749	HV60418G00020	up	up		up	Xyloglucan endotransglucosylase/hydrolase, Xyloglucan endotransglucosylase/hydrolase 7
GO:0044036	cell wall macromolecule metabolic process	MLOC_74702	HV66383G00010	down	down		down	Receptor like protein kinase
GO:0044036	cell wall macromolecule metabolic process	MLOC_80035	HV8828G00010	down	down	down	down	Receptor like protein kinase, Protein kinase-like protein
GO:0071555	cell wall organization	MLOC_10776	HV1559755G00010		up	up		Glycogen debranching enzyme, Glycogen debranching enzyme
GO:0071555	cell wall organization	MLOC_11261	HV1560717G00010	down	down	down	down	unknown protein; FUNCTIONS IN: molecular_function unknown; INVOLVED IN: biological_process unknown; LOCATED IN: chloroplast, plasma membrane; EXPRESSED IN: 24 plant structures; EXPRESSED DURING: 13 growth stages; Has 30201 Blast hits to 17322 proteins in 780 species: Archae - 12; Bacteria - 1396; Metazoa - 17338; Fungi - 3422; Plants - 5037; Viruses - 0; Other Eukaryotes - 2996 (source: NCBI BLin…
GO:0071555	cell wall organization	MLOC_14727	HV1568778G00010		up		down	endotransglycosylase/hydrolase protein 8
GO:0071555	cell wall organization	MLOC_18499	HV1580799G00010	up		down	down	Xyloglucan endotransglucosylase/hydrolase, Xyloglucan endotransglucosylase hydrolase 2
GO:0071555	cell wall organization	MLOC_18559	HV158102G00010		up	down	down	DUO pollen 3
GO:0071555	cell wall organization	MLOC_35270	HV246954G00010	down		down	down	COBRA-like protein 5
GO:0071555	cell wall organization	MLOC_37134	HV2547833G00010		up		up	Probable pectinesterase 53
GO:0071555	cell wall organization	MLOC_37549	HV2548612G00010	up	up		down	alpha-glucanotransferase DPE2, 4-alpha-glucanotransferase
GO:0071555	cell wall organization	MLOC_44556	HV274940G00010	down	up	down	down	hydroxypalmitate O-feruloyl transferase
GO:0071555	cell wall organization	MLOC_4738	HV135449G00010	down	down		down	Probable polygalacturonase At1g80170
GO:0071555	cell wall organization	MLOC_51702	HV37031G00010		down	down	down	Phosphoinositide phosphatase SAC5
GO:0071555	cell wall organization	MLOC_51882	HV37133G00010	up	up	up		Thaumatin-like protein 1
GO:0071555	cell wall organization	MLOC_5438	HV136274G00010		down		down	Beta-(1--2)glucan export ATP-binding/permease protein NdvA
GO:0071555	cell wall organization	MLOC_55153	HV39703G00020		down		down	Cellulose synthase A catalytic subunit, Cellulose synthase
GO:0071555	cell wall organization	MLOC_55820	HV40291G00010	down	down		down	Pectinesterase/pectinesterase inhibitor
GO:0071555	cell wall organization	MLOC_61233	HV45298G00010		up	up	up	Xyloglucan endotransglucosylase/hydrolase protein
GO:0071555	cell wall organization	MLOC_63724	HV47895G00010	down	up		down	Expansin-A4
GO:0071555	cell wall organization	MLOC_65765	HV50638G00010	up	up		down	endotransglycosylase/hydrolase protein 8
GO:0071555	cell wall organization	MLOC_66568	HV51765G00010	down		down	down	Cellulose synthase A catalytic subunit, Cellulose synthase
GO:0071555	cell wall organization	MLOC_66788	HV52109G00020	down		down	down	Homeobox protein knotted-1-like 3
GO:0071555	cell wall organization	MLOC_67284	HV52827G00020	up	down	down	down	Probable polygalacturonase At1g80170
GO:0071555	cell wall organization	MLOC_6818	HV138141G00020		up		up	phosphate permease CPn_0680/CP_0067/CPj0680/CpB0707, Phosphate transporter 2-1
GO:0071555	cell wall organization	MLOC_68357	HV54636G00020	up		down	down	Probable polygalacturonase At1g80170
GO:0071555	cell wall organization	MLOC_68431	HV54778G00010	down	down	down	down	Cellulose synthase A catalytic subunit, Cellulose synthase A
GO:0071555	cell wall organization	MLOC_68859	HV55471G00010	up	up		down	protein L18, 50S ribosomal protein L18
GO:0071555	cell wall organization	MLOC_71748	HV60418G00010	up	up		up	Xyloglucan endotransglucosylase/hydrolase, Xyloglucan endotransglucosylase/hydrolase protein 15
GO:0071555	cell wall organization	MLOC_71749	HV60418G00020	up	up		up	Xyloglucan endotransglucosylase/hydrolase, Xyloglucan endotransglucosylase/hydrolase 7
GO:0071555	cell wall organization	MLOC_75040	HV67007G00010		up	down	down	COBRA-like protein 5
GO:0006519	cellular amino acid and derivative metabolic process	MLOC_10389	HV1558968G00010	up	up		up	Threonine dehydratase biosynthetic, Threonine dehydratase biosynthetic
GO:0006519	cellular amino acid and derivative metabolic process	MLOC_11663	HV1561586G00010		down	down	down	acid aminotransferase 5, chloroplastic, Branched-chain-amino-acid aminotransferase
GO:0006519	cellular amino acid and derivative metabolic process	MLOC_12252	HV1562891G00010		down		down	Tryptophan synthase alpha chain
GO:0006519	cellular amino acid and derivative metabolic process	MLOC_12359	HV1563107G00010		up		up	Lactoylglutathione lyase
GO:0006519	cellular amino acid and derivative metabolic process	MLOC_13739	HV1566381G00010	up		up	up	transport regulator-like protein 2
GO:0006519	cellular amino acid and derivative metabolic process	MLOC_14916	HV1569402G00020		up		up	protein FolD, Bifunctional protein folD
GO:0006519	cellular amino acid and derivative metabolic process	MLOC_16420	HV1573332G00010		up		up	Aspartate aminotransferase P2, mitochondrial, Aspartate aminotransferase
GO:0006519	cellular amino acid and derivative metabolic process	MLOC_18371	HV1580309G00010	up	up	up	up	Methionine gamma-lyase
GO:0006519	cellular amino acid and derivative metabolic process	MLOC_28975	HV196370G00010		up		up	Uridylate kinase
GO:0006519	cellular amino acid and derivative metabolic process	MLOC_32914	HV232942G00010		up	up	up	Glutathione reductase
GO:0006519	cellular amino acid and derivative metabolic process	MLOC_32988	HV233570G00010		up		up	Ornithine carbamoyltransferase
GO:0006519	cellular amino acid and derivative metabolic process	MLOC_33518	HV238070G00010	up		down	down	Probable nicotianamine synthase 2, Probable nicotianamine synthase
GO:0006519	cellular amino acid and derivative metabolic process	MLOC_34756	HV244525G00010	up	up		up	Spermidine synthase, Spermidine synthase
GO:0006519	cellular amino acid and derivative metabolic process	MLOC_36820	HV2547375G00010		up		up	S-transferase zeta class, Glutathione S-transferase 2
GO:0006519	cellular amino acid and derivative metabolic process	MLOC_37719	HV2548950G00010		down	down	down	uridylyltransferase/uridylyl-removing enzyme, [Protein-PII] uridylyltransferase
GO:0006519	cellular amino acid and derivative metabolic process	MLOC_37763	HV2549060G00010	up	up	up	up	Delta-1-pyrroline-5-carboxylate synthase, Gamma-glutamyl phosphate reductase
GO:0006519	cellular amino acid and derivative metabolic process	MLOC_38042	HV2549598G00010	up	down	up	up	Histidinol-phosphate aminotransferase
GO:0006519	cellular amino acid and derivative metabolic process	MLOC_4273	HV134941G00010		up	up	up	Delta-1-pyrroline-5-carboxylate dehydrogenase 12A1, mitochondrial
GO:0006519	cellular amino acid and derivative metabolic process	MLOC_4380	HV135068G00010		up		up	Phospholipase D alpha 1
GO:0006519	cellular amino acid and derivative metabolic process	MLOC_44080	HV274144G00010	up		down	down	Asparagine synthetase
GO:0006519	cellular amino acid and derivative metabolic process	MLOC_44556	HV274940G00010	down	up	down	down	hydroxypalmitate O-feruloyl transferase
GO:0006519	cellular amino acid and derivative metabolic process	MLOC_44755	HV275313G00010		down	down	down	b binding protein 1B-20, chloroplastic
GO:0006519	cellular amino acid and derivative metabolic process	MLOC_4544	HV135241G00010		up		up	Glutamate decarboxylase, Glutamate decarboxylase, putative, expressed
GO:0006519	cellular amino acid and derivative metabolic process	MLOC_4623	HV135333G00010	down	down	down	down	Root phototropism protein 2
GO:0006519	cellular amino acid and derivative metabolic process	MLOC_52518	HV37584G00010	up		up	up	Aspartate-semialdehyde dehydrogenase
GO:0006519	cellular amino acid and derivative metabolic process	MLOC_53175	HV38116G00010		down	down	down	5-methyltetrahydropteroyltriglutamate--homocysteine methyltransferase
GO:0006519	cellular amino acid and derivative metabolic process	MLOC_53353	HV38285G00010		up	up	up	Putative transferase CAF17
GO:0006519	cellular amino acid and derivative metabolic process	MLOC_54083	HV38869G00010	down	down		down	No description available.
GO:0006519	cellular amino acid and derivative metabolic process	MLOC_56270	HV40681G00010		up	up		Spermidine synthase
GO:0006519	cellular amino acid and derivative metabolic process	MLOC_56293	HV40700G00010		up		up	Phospholipase D alpha 1, Phospholipase D
GO:0006519	cellular amino acid and derivative metabolic process	MLOC_56451	HV40843G00010	up			up	Siroheme synthase
GO:0006519	cellular amino acid and derivative metabolic process	MLOC_56481	HV40880G00030		up		up	Homogentisate 1,2-dioxygenase
GO:0006519	cellular amino acid and derivative metabolic process	MLOC_57018	HV41349G00010	up	up		up	5-oxoprolinase, 5-oxoprolinase, putative
GO:0006519	cellular amino acid and derivative metabolic process	MLOC_57323	HV41642G00010	down	down		down	Allene oxide synthase 1, chloroplastic
GO:0006519	cellular amino acid and derivative metabolic process	MLOC_57378	HV41695G00020	down			down	Protease HtpX homolog
GO:0006519	cellular amino acid and derivative metabolic process	MLOC_58362	HV42598G00010	up	up		up	coumarate--CoA ligase-like 10
GO:0006519	cellular amino acid and derivative metabolic process	MLOC_58764	HV42971G00020		up	up	up	coumarate--CoA ligase
GO:0006519	cellular amino acid and derivative metabolic process	MLOC_58866	HV43069G00020	up	up	up		Biosynthetic arginine decarboxylase, Arginine decarboxylase
GO:0006519	cellular amino acid and derivative metabolic process	MLOC_58901	HV43095G00010	up	up		down	unknown protein; BEST Arabidopsis thaliana protein match is: unknown protein . LENGTH=734
GO:0006519	cellular amino acid and derivative metabolic process	MLOC_58999	HV43187G00020	down	down		up	Phosphoribulokinase, chloroplastic, Phosphoribulokinase/uridine kinase
GO:0006519	cellular amino acid and derivative metabolic process	MLOC_59238	HV43390G00010		up		up	Glutamine synthetase
GO:0006519	cellular amino acid and derivative metabolic process	MLOC_59370	HV43520G00010	down	up		down	Serine hydroxymethyltransferase, Serine hydroxymethyltransferase
GO:0006519	cellular amino acid and derivative metabolic process	MLOC_61188	HV45211G00010		up		up	Tryptophan synthase beta chain
GO:0006519	cellular amino acid and derivative metabolic process	MLOC_61193	HV45229G00010		up		up	Glutathione reductase
GO:0006519	cellular amino acid and derivative metabolic process	MLOC_61512	HV45582G00020	down	down		down	Zeaxanthin 7,8(7',8')-cleavage dioxygenase, chromoplast, 9-cis-epoxycarotenoid dioxygenase 1
GO:0006519	cellular amino acid and derivative metabolic process	MLOC_62667	HV46834G00010	up	up	up	up	Glutarate-semialdehyde dehydrogenase DavD
GO:0006519	cellular amino acid and derivative metabolic process	MLOC_64337	HV48673G00010		down		down	Lysine--tRNA ligase
GO:0006519	cellular amino acid and derivative metabolic process	MLOC_64721	HV49238G00010		up	up	up	Aminoacylase-1, Aminoacylase-1
GO:0006519	cellular amino acid and derivative metabolic process	MLOC_65981	HV509674G00010		down	down	down	Bifunctional L-3-cyanoalanine synthase/cysteine synthase, Cysteine synthase
GO:0006519	cellular amino acid and derivative metabolic process	MLOC_67220	HV52743G00010	down	down	down	down	Aminomethyltransferase, mitochondrial
GO:0006519	cellular amino acid and derivative metabolic process	MLOC_67224	HV52745G00010		down		down	nucleotide-binding protein alpha-1 subunit
GO:0006519	cellular amino acid and derivative metabolic process	MLOC_67360	HV52959G00010	up	up	up	up	Acetylglutamate kinase
GO:0006519	cellular amino acid and derivative metabolic process	MLOC_67489	HV53170G00010		up		up	Low specificity L-threonine aldolase, threonine aldolase 1 LENGTH=358
GO:0006519	cellular amino acid and derivative metabolic process	MLOC_6767	HV138067G00010		up	up		Putative laccase-19, Laccase, putative
GO:0006519	cellular amino acid and derivative metabolic process	MLOC_69140	HV55988G00010	up	up		up	S-adenosylmethionine decarboxylase proenzyme, S-adenosylmethionine decarboxylase proenzyme
GO:0006519	cellular amino acid and derivative metabolic process	MLOC_69242	HV56145G00010	down	down	down	down	cyanoalanine synthase/cysteine synthase 1, mitochondrial
GO:0006519	cellular amino acid and derivative metabolic process	MLOC_69262	HV56163G00010	up	up		up	Artemisinic aldehyde Delta(11(13)) reductase, 12-oxophytodienoate reductase 3
GO:0006519	cellular amino acid and derivative metabolic process	MLOC_70055	HV57365G00020	up	up	up	up	Isovaleryl-CoA dehydrogenase, mitochondrial
GO:0006519	cellular amino acid and derivative metabolic process	MLOC_70060	HV5737G00020		down	down		CTP synthase
GO:0006519	cellular amino acid and derivative metabolic process	MLOC_71113	HV59186G00010	up		up	up	Indole-3-glycerol phosphate synthase
GO:0006519	cellular amino acid and derivative metabolic process	MLOC_71132	HV59218G00010		up		up	Methylthioribose-1-phosphate isomerase, Methylthioribose-1-phosphate isomerase
GO:0006519	cellular amino acid and derivative metabolic process	MLOC_72861	HV62510G00020		up	up	up	PHLOEM PROTEIN 2-LIKE A1, phloem protein 2-A1 LENGTH=246
GO:0006519	cellular amino acid and derivative metabolic process	MLOC_74471	HV65941G00010	up	up		up	Disease resistance protein RPS2
GO:0006519	cellular amino acid and derivative metabolic process	MLOC_74483	HV65965G00020		up	up	up	Photosystem I reaction center subunit V, chloroplastic, subunit V, chloroplastic
GO:0006519	cellular amino acid and derivative metabolic process	MLOC_74699	HV66375G00010	down	down	down	down	Methionine--tRNA ligase
GO:0006519	cellular amino acid and derivative metabolic process	MLOC_75003	HV66941G00010	down	down		down	Rhodanese-like domain-containing protein 9, chloroplastic
GO:0006519	cellular amino acid and derivative metabolic process	MLOC_7607	HV139648G00010	up	up	up	up	Probable nitronate monooxygenase
GO:0006519	cellular amino acid and derivative metabolic process	MLOC_77915	HV7790G00010		up		up	Glutamate decarboxylase
GO:0006519	cellular amino acid and derivative metabolic process	MLOC_78101	HV78686G00010		down	down	down	Probable nicotianamine synthase
GO:0006519	cellular amino acid and derivative metabolic process	MLOC_78143	HV78836G00010	up	up		up	CTP synthase
GO:0006519	cellular amino acid and derivative metabolic process	MLOC_9842	HV1557924G00010	down	down	down		acid aminotransferase-like protein 3, chloroplastic
GO:0034641	cellular nitrogen compound metabolic process	MLOC_10389	HV1558968G00010	up	up		up	Threonine dehydratase biosynthetic, Threonine dehydratase biosynthetic
GO:0034641	cellular nitrogen compound metabolic process	MLOC_10606	HV1559454G00010	up	up	up	up	No description available.
GO:0034641	cellular nitrogen compound metabolic process	MLOC_11629	HV1561495G00010	down	down	down		L-aspartate oxidase
GO:0034641	cellular nitrogen compound metabolic process	MLOC_11663	HV1561586G00010		down	down	down	acid aminotransferase 5, chloroplastic, Branched-chain-amino-acid aminotransferase
GO:0034641	cellular nitrogen compound metabolic process	MLOC_12252	HV1562891G00010		down		down	Tryptophan synthase alpha chain
GO:0034641	cellular nitrogen compound metabolic process	MLOC_12359	HV1563107G00010		up		up	Lactoylglutathione lyase
GO:0034641	cellular nitrogen compound metabolic process	MLOC_14916	HV1569402G00020		up		up	protein FolD, Bifunctional protein folD
GO:0034641	cellular nitrogen compound metabolic process	MLOC_16420	HV1573332G00010		up		up	Aspartate aminotransferase P2, mitochondrial, Aspartate aminotransferase
GO:0034641	cellular nitrogen compound metabolic process	MLOC_16792	HV1574503G00010		down		down	Uracil phosphoribosyltransferase
GO:0034641	cellular nitrogen compound metabolic process	MLOC_18371	HV1580309G00010	up	up	up	up	Methionine gamma-lyase
GO:0034641	cellular nitrogen compound metabolic process	MLOC_28975	HV196370G00010		up		up	Uridylate kinase
GO:0034641	cellular nitrogen compound metabolic process	MLOC_32988	HV233570G00010		up		up	Ornithine carbamoyltransferase
GO:0034641	cellular nitrogen compound metabolic process	MLOC_33518	HV238070G00010	up		down	down	Probable nicotianamine synthase 2, Probable nicotianamine synthase
GO:0034641	cellular nitrogen compound metabolic process	MLOC_34756	HV244525G00010	up	up		up	Spermidine synthase, Spermidine synthase
GO:0034641	cellular nitrogen compound metabolic process	MLOC_36541	HV2546945G00010		up	up		factor G, Elongation factor EF-G
GO:0034641	cellular nitrogen compound metabolic process	MLOC_36820	HV2547375G00010		up		up	S-transferase zeta class, Glutathione S-transferase 2
GO:0034641	cellular nitrogen compound metabolic process	MLOC_37719	HV2548950G00010		down	down	down	uridylyltransferase/uridylyl-removing enzyme, [Protein-PII] uridylyltransferase
GO:0034641	cellular nitrogen compound metabolic process	MLOC_37763	HV2549060G00010	up	up	up	up	Delta-1-pyrroline-5-carboxylate synthase, Gamma-glutamyl phosphate reductase
GO:0034641	cellular nitrogen compound metabolic process	MLOC_38042	HV2549598G00010	up	down	up	up	Histidinol-phosphate aminotransferase
GO:0034641	cellular nitrogen compound metabolic process	MLOC_38414	HV2550419G00020		up		up	No description available.
GO:0034641	cellular nitrogen compound metabolic process	MLOC_4273	HV134941G00010		up	up	up	Delta-1-pyrroline-5-carboxylate dehydrogenase 12A1, mitochondrial
GO:0034641	cellular nitrogen compound metabolic process	MLOC_4380	HV135068G00010		up		up	Phospholipase D alpha 1
GO:0034641	cellular nitrogen compound metabolic process	MLOC_43949	HV273528G00010	down	down		up	Phosphomethylpyrimidine synthase
GO:0034641	cellular nitrogen compound metabolic process	MLOC_44080	HV274144G00010	up		down	down	Asparagine synthetase
GO:0034641	cellular nitrogen compound metabolic process	MLOC_44116	HV274208G00020	down	down		down	III oxidase, aerobic, Coproporphyrinogen-III oxidase, aerobic
GO:0034641	cellular nitrogen compound metabolic process	MLOC_44755	HV275313G00010		down	down	down	b binding protein 1B-20, chloroplastic
GO:0034641	cellular nitrogen compound metabolic process	MLOC_44764	HV275324G00020		down		down	Pyrimidine-specific ribonucleoside hydrolase RihA
GO:0034641	cellular nitrogen compound metabolic process	MLOC_4544	HV135241G00010		up		up	Glutamate decarboxylase, Glutamate decarboxylase, putative, expressed
GO:0034641	cellular nitrogen compound metabolic process	MLOC_4623	HV135333G00010	down	down	down	down	Root phototropism protein 2
GO:0034641	cellular nitrogen compound metabolic process	MLOC_48344	HV321762G00010	up			down	lumenal 15 kDa protein 1, chloroplastic
GO:0034641	cellular nitrogen compound metabolic process	MLOC_50786	HV366388G00020	up	up	up	up	AMP deaminase
GO:0034641	cellular nitrogen compound metabolic process	MLOC_51098	HV368515G00020		down	down	down	Peptide chain release factor 1
GO:0034641	cellular nitrogen compound metabolic process	MLOC_52518	HV37584G00010	up		up	up	Aspartate-semialdehyde dehydrogenase
GO:0034641	cellular nitrogen compound metabolic process	MLOC_53175	HV38116G00010		down	down	down	5-methyltetrahydropteroyltriglutamate--homocysteine methyltransferase
GO:0034641	cellular nitrogen compound metabolic process	MLOC_53353	HV38285G00010		up	up	up	Putative transferase CAF17
GO:0034641	cellular nitrogen compound metabolic process	MLOC_55254	HV39799G00020		up	up	up	unknown protein; FUNCTIONS IN: molecular_function unknown; INVOLVED IN: biological_process unknown; LOCATED IN: chloroplast thylakoid membrane; EXPRESSED IN: 22 plant structures; EXPRESSED DURING: 13 growth stages; Has 25 Blast hits to 25 proteins in 12 species: Archae - 0; Bacteria - 0; Metazoa - 0; Fungi - 0; Plants - 25; Viruses - 0; Other Eukaryotes - 0 (source: NCBI BLink). LENGTH=201
GO:0034641	cellular nitrogen compound metabolic process	MLOC_55892	HV40371G00020		up		up	cytidine kinase C
GO:0034641	cellular nitrogen compound metabolic process	MLOC_56165	HV40597G00010		down		down	Probable NADH kinase, ATP-NAD kinase-like protein
GO:0034641	cellular nitrogen compound metabolic process	MLOC_56270	HV40681G00010		up	up		Spermidine synthase
GO:0034641	cellular nitrogen compound metabolic process	MLOC_56293	HV40700G00010		up		up	Phospholipase D alpha 1, Phospholipase D
GO:0034641	cellular nitrogen compound metabolic process	MLOC_56451	HV40843G00010	up			up	Siroheme synthase
GO:0034641	cellular nitrogen compound metabolic process	MLOC_56481	HV40880G00030		up		up	Homogentisate 1,2-dioxygenase
GO:0034641	cellular nitrogen compound metabolic process	MLOC_57323	HV41642G00010	down	down		down	Allene oxide synthase 1, chloroplastic
GO:0034641	cellular nitrogen compound metabolic process	MLOC_57378	HV41695G00020	down			down	Protease HtpX homolog
GO:0034641	cellular nitrogen compound metabolic process	MLOC_58362	HV42598G00010	up	up		up	coumarate--CoA ligase-like 10
GO:0034641	cellular nitrogen compound metabolic process	MLOC_58855	HV43057G00010	up	up		down	DnaJ/Hsp40 cysteine-rich domain-containing protein
GO:0034641	cellular nitrogen compound metabolic process	MLOC_58866	HV43069G00020	up	up	up		Biosynthetic arginine decarboxylase, Arginine decarboxylase
GO:0034641	cellular nitrogen compound metabolic process	MLOC_58901	HV43095G00010	up	up		down	unknown protein; BEST Arabidopsis thaliana protein match is: unknown protein . LENGTH=734
GO:0034641	cellular nitrogen compound metabolic process	MLOC_58999	HV43187G00020	down	down		up	Phosphoribulokinase, chloroplastic, Phosphoribulokinase/uridine kinase
GO:0034641	cellular nitrogen compound metabolic process	MLOC_59238	HV43390G00010		up		up	Glutamine synthetase
GO:0034641	cellular nitrogen compound metabolic process	MLOC_59370	HV43520G00010	down	up		down	Serine hydroxymethyltransferase, Serine hydroxymethyltransferase
GO:0034641	cellular nitrogen compound metabolic process	MLOC_60358	HV44311G00010		up	down	down	Nitrate reductase [NADH], Nitrate reductase [NADH], Inducible nitrate reductase [NADH] 2, Nitrate reductase
GO:0034641	cellular nitrogen compound metabolic process	MLOC_60617	HV44587G00010		down	down	down	No description available.
GO:0034641	cellular nitrogen compound metabolic process	MLOC_61188	HV45211G00010		up		up	Tryptophan synthase beta chain
GO:0034641	cellular nitrogen compound metabolic process	MLOC_62113	HV46209G00010		up		down	adenylyltransferase large subunit 2, chloroplastic/amyloplastic
GO:0034641	cellular nitrogen compound metabolic process	MLOC_62464	HV46591G00010	down	down	down	down	Urease subunit alpha, Urease, alpha subunit
GO:0034641	cellular nitrogen compound metabolic process	MLOC_62667	HV46834G00010	up	up	up	up	Glutarate-semialdehyde dehydrogenase DavD
GO:0034641	cellular nitrogen compound metabolic process	MLOC_63263	HV47436G00010	up	up		down	NO-associated protein 1, chloroplastic/mitochondrial
GO:0034641	cellular nitrogen compound metabolic process	MLOC_64337	HV48673G00010		down		down	Lysine--tRNA ligase
GO:0034641	cellular nitrogen compound metabolic process	MLOC_64721	HV49238G00010		up	up	up	Aminoacylase-1, Aminoacylase-1
GO:0034641	cellular nitrogen compound metabolic process	MLOC_65981	HV509674G00010		down	down	down	Bifunctional L-3-cyanoalanine synthase/cysteine synthase, Cysteine synthase
GO:0034641	cellular nitrogen compound metabolic process	MLOC_67220	HV52743G00010	down	down	down	down	Aminomethyltransferase, mitochondrial
GO:0034641	cellular nitrogen compound metabolic process	MLOC_67224	HV52745G00010		down		down	nucleotide-binding protein alpha-1 subunit
GO:0034641	cellular nitrogen compound metabolic process	MLOC_67360	HV52959G00010	up	up	up	up	Acetylglutamate kinase
GO:0034641	cellular nitrogen compound metabolic process	MLOC_67489	HV53170G00010		up		up	Low specificity L-threonine aldolase, threonine aldolase 1 LENGTH=358
GO:0034641	cellular nitrogen compound metabolic process	MLOC_68609	HV55034G00020	up	up	up	up	Hydroxyethylthiazole kinase, Hydroxyethylthiazole kinase family protein
GO:0034641	cellular nitrogen compound metabolic process	MLOC_69140	HV55988G00010	up	up		up	S-adenosylmethionine decarboxylase proenzyme, S-adenosylmethionine decarboxylase proenzyme
GO:0034641	cellular nitrogen compound metabolic process	MLOC_69242	HV56145G00010	down	down	down	down	cyanoalanine synthase/cysteine synthase 1, mitochondrial
GO:0034641	cellular nitrogen compound metabolic process	MLOC_69262	HV56163G00010	up	up		up	Artemisinic aldehyde Delta(11(13)) reductase, 12-oxophytodienoate reductase 3
GO:0034641	cellular nitrogen compound metabolic process	MLOC_69815	HV56994G00010		down		down	Adenine phosphoribosyltransferase, Adenine phosphoribosyltransferase
GO:0034641	cellular nitrogen compound metabolic process	MLOC_70055	HV57365G00020	up	up	up	up	Isovaleryl-CoA dehydrogenase, mitochondrial
GO:0034641	cellular nitrogen compound metabolic process	MLOC_70060	HV5737G00020		down	down		CTP synthase
GO:0034641	cellular nitrogen compound metabolic process	MLOC_70480	HV58048G00020		up	up		leaf-type isozyme, chloroplastic, Ferredoxin--NADP reductase, putative
GO:0034641	cellular nitrogen compound metabolic process	MLOC_71113	HV59186G00010	up		up	up	Indole-3-glycerol phosphate synthase
GO:0034641	cellular nitrogen compound metabolic process	MLOC_71132	HV59218G00010		up		up	Methylthioribose-1-phosphate isomerase, Methylthioribose-1-phosphate isomerase
GO:0034641	cellular nitrogen compound metabolic process	MLOC_72011	HV60885G00010		up		up	Putative aldehyde dehydrogenase family 7 member A1 homolog, Aldehyde dehydrogenase 7b
GO:0034641	cellular nitrogen compound metabolic process	MLOC_74483	HV65965G00020		up	up	up	Photosystem I reaction center subunit V, chloroplastic, subunit V, chloroplastic
GO:0034641	cellular nitrogen compound metabolic process	MLOC_74526	HV66029G00010	down	down	down	down	Probable allantoinase 2, Allantoinase
GO:0034641	cellular nitrogen compound metabolic process	MLOC_74699	HV66375G00010	down	down	down	down	Methionine--tRNA ligase
GO:0034641	cellular nitrogen compound metabolic process	MLOC_75003	HV66941G00010	down	down		down	Rhodanese-like domain-containing protein 9, chloroplastic
GO:0034641	cellular nitrogen compound metabolic process	MLOC_75514	HV6810G00010		up		up	PsbP domain-containing protein 4, chloroplastic
GO:0034641	cellular nitrogen compound metabolic process	MLOC_7607	HV139648G00010	up	up	up	up	Probable nitronate monooxygenase
GO:0034641	cellular nitrogen compound metabolic process	MLOC_77915	HV7790G00010		up		up	Glutamate decarboxylase
GO:0034641	cellular nitrogen compound metabolic process	MLOC_78101	HV78686G00010		down	down	down	Probable nicotianamine synthase
GO:0034641	cellular nitrogen compound metabolic process	MLOC_78143	HV78836G00010	up	up		up	CTP synthase
GO:0034641	cellular nitrogen compound metabolic process	MLOC_79070	HV83223G00010	up	up		up	Glucose-6-phosphate 1-dehydrogenase, Glucose-6-phosphate 1-dehydrogenase
GO:0034641	cellular nitrogen compound metabolic process	MLOC_82117	HV99961G00010	up	up	up		chelatase subunit ChlH, chloroplastic
GO:0034641	cellular nitrogen compound metabolic process	MLOC_9842	HV1557924G00010	down	down	down		acid aminotransferase-like protein 3, chloroplastic
GO:0030243	cellulose metabolic process	MLOC_11261	HV1560717G00010	down	down	down	down	unknown protein; FUNCTIONS IN: molecular_function unknown; INVOLVED IN: biological_process unknown; LOCATED IN: chloroplast, plasma membrane; EXPRESSED IN: 24 plant structures; EXPRESSED DURING: 13 growth stages; Has 30201 Blast hits to 17322 proteins in 780 species: Archae - 12; Bacteria - 1396; Metazoa - 17338; Fungi - 3422; Plants - 5037; Viruses - 0; Other Eukaryotes - 2996 (source: NCBI BLin…
GO:0030243	cellulose metabolic process	MLOC_14916	HV1569402G00020		up		up	protein FolD, Bifunctional protein folD
GO:0030243	cellulose metabolic process	MLOC_37559	HV2548631G00010		down	down		Plastidial pyruvate kinase 1, chloroplastic
GO:0030243	cellulose metabolic process	MLOC_4200	HV134830G00010		down		down	spotted leaf 11
GO:0030243	cellulose metabolic process	MLOC_43749	HV272477G00010	down	down	down	down	Cellulose synthase A catalytic subunit
GO:0030243	cellulose metabolic process	MLOC_4483	HV135176G00010		down		down	BRASSINOSTEROID INSENSITIVE 1-associated receptor kinase 1
GO:0030243	cellulose metabolic process	MLOC_545	HV103950G00010		up	down	down	Endoglucanase 20
GO:0030243	cellulose metabolic process	MLOC_55081	HV39637G00010		down	down	down	Cellulose synthase A catalytic subunit
GO:0030243	cellulose metabolic process	MLOC_55153	HV39703G00020		down		down	Cellulose synthase A catalytic subunit, Cellulose synthase
GO:0030243	cellulose metabolic process	MLOC_57200	HV41513G00010	up		down	down	Cellulose synthase A catalytic subunit
GO:0030243	cellulose metabolic process	MLOC_6065	HV137016G00010		down		down	4-glucan-protein synthase, Alpha-1,4-glucan-protein synthase [UDP-forming], putative
GO:0030243	cellulose metabolic process	MLOC_63741	HV47914G00010		down		down	Endoglucanase 10
GO:0030243	cellulose metabolic process	MLOC_65914	HV50865G00010	up	up	down		Cellulose synthase-like protein E1
GO:0030243	cellulose metabolic process	MLOC_66568	HV51765G00010	down		down	down	Cellulose synthase A catalytic subunit, Cellulose synthase
GO:0030243	cellulose metabolic process	MLOC_68431	HV54778G00010	down	down	down	down	Cellulose synthase A catalytic subunit, Cellulose synthase A
GO:0030243	cellulose metabolic process	MLOC_74149	HV6524G00010	up	up	down	down	Mixed-linked glucan synthase
GO:0006333	chromatin assembly or disassembly	MLOC_25856	HV1717438G00010	down	down	down	down	Histone H2A
GO:0006333	chromatin assembly or disassembly	MLOC_29188	HV1983425G00010	down	down	down	down	Histone H2A
GO:0006333	chromatin assembly or disassembly	MLOC_62667	HV46834G00010	up	up	up	up	Glutarate-semialdehyde dehydrogenase DavD
GO:0006333	chromatin assembly or disassembly	MLOC_74808	HV66558G00010	down	down	down	down	Histone H1, Histone H1
GO:0006333	chromatin assembly or disassembly	MLOC_81642	HV97394G00010	down	down	down	down	Histone H2B
GO:0050832	defense response to fungus	MLOC_22050	HV160183G00010	down		up	up	No description available.
GO:0050832	defense response to fungus	MLOC_39318	HV2553017G00010	up	up	down	up	Osmotin-like protein, Pathogenesis-related thaumatin-like protein
GO:0050832	defense response to fungus	MLOC_43749	HV272477G00010	down	down	down	down	Cellulose synthase A catalytic subunit
GO:0050832	defense response to fungus	MLOC_4511	HV135208G00010		up		up	Wound-induced protein, Wound-induced protein
GO:0050832	defense response to fungus	MLOC_54499	HV39176G00020	up	up		down	Lignin-forming anionic peroxidase
GO:0050832	defense response to fungus	MLOC_58362	HV42598G00010	up	up		up	coumarate--CoA ligase-like 10
GO:0050832	defense response to fungus	MLOC_58999	HV43187G00020	down	down		up	Phosphoribulokinase, chloroplastic, Phosphoribulokinase/uridine kinase
GO:0050832	defense response to fungus	MLOC_65544	HV50316G00010	up	up		up	Uncharacterized 37.6 kDa protein in cld 5'region, UDP-glucuronate 5-epimerase, putative
GO:0050832	defense response to fungus	MLOC_66568	HV51765G00010	down		down	down	Cellulose synthase A catalytic subunit, Cellulose synthase
GO:0050832	defense response to fungus	MLOC_70480	HV58048G00020		up	up		leaf-type isozyme, chloroplastic, Ferredoxin--NADP reductase, putative
GO:0050832	defense response to fungus	MLOC_70853	HV5868G00010		down		down	CAS1 domain-containing protein 1
GO:0050832	defense response to fungus	MLOC_74471	HV65941G00010	up	up		up	Disease resistance protein RPS2
GO:0050832	defense response to fungus	MLOC_79868	HV87320G00010	up	up		up	Barwin
GO:0051234	establishment of localization	MLOC_10049	HV1558313G00010		down	down	down	Sugar transporter ERD6-like
GO:0051234	establishment of localization	MLOC_10312	HV1558798G00010		up	up	up	Mitochondrial succinate-fumarate transporter 1
GO:0051234	establishment of localization	MLOC_10482	HV1559182G00010		down	up		Protein RRP5 homolog
GO:0051234	establishment of localization	MLOC_10606	HV1559454G00010	up	up	up	up	No description available.
GO:0051234	establishment of localization	MLOC_10629	HV1559495G00010		up		up	homology domain-containing family A member 8
GO:0051234	establishment of localization	MLOC_10671	HV1559571G00010	down	down		down	nicotianamine transporter YSL2
GO:0051234	establishment of localization	MLOC_10689	HV1559596G00010	up	up	up		Probable nitrite transporter At1g68570
GO:0051234	establishment of localization	MLOC_10779	HV1559760G00010		up		up	COQ10 homolog B, mitochondrial
GO:0051234	establishment of localization	MLOC_10855	HV1559936G00010		down		down	PIP1-3/PIP1-4, Aquaporin
GO:0051234	establishment of localization	MLOC_11338	HV1560856G00010	down		down	up	pore complex protein Nup98-Nup96
GO:0051234	establishment of localization	MLOC_12116	HV1562579G00010	up	up		up	Ras-related protein Rab, Ras-related protein Rab-6A, putative, expressed
GO:0051234	establishment of localization	MLOC_12178	HV1562740G00010	up	up	up	up	G3BP-like protein, Nuclear transport factor 2 domain containing protein, expressed
GO:0051234	establishment of localization	MLOC_12576	HV1563629G00010		up		up	protein ligase AIP2
GO:0051234	establishment of localization	MLOC_12694	HV1563887G00010		up		down	S-type anion channel, C4-dicarboxylate transporter/malic acid transport family protein
GO:0051234	establishment of localization	MLOC_13141	HV1564922G00010		down		down	sugar phosphate/phosphate translocator At1g06470
GO:0051234	establishment of localization	MLOC_1326	HV111665G00010	down	down	down	down	Dicarboxylate transporter 2.2, chloroplastic
GO:0051234	establishment of localization	MLOC_13871	HV1566694G00010	down	down	down	down	Aquaporin PIP2
GO:0051234	establishment of localization	MLOC_14218	HV1567589G00010	down	down	down	down	Putative lipid-transfer protein DIR1
GO:0051234	establishment of localization	MLOC_14591	HV1568458G00010	up			up	Metal tolerance protein 2
GO:0051234	establishment of localization	MLOC_14732	HV1568800G00010	down	down	down	down	Putative lipid-transfer protein DIR1, Bifunctional inhibitor/lipid-transfer protein/seed storage 2S albumin superfamily protein LENGTH=102
GO:0051234	establishment of localization	MLOC_14916	HV1569402G00020		up		up	protein FolD, Bifunctional protein folD
GO:0051234	establishment of localization	MLOC_15181	HV1570064G00010	up	up	up		Scarecrow-like protein 33, GRAS family transcription factor containing protein, expressed
GO:0051234	establishment of localization	MLOC_15267	HV1570277G00010		up	down	down	VAMP-like protein YKT61
GO:0051234	establishment of localization	MLOC_15284	HV1570323G00020	down			up	Putative aluminum-activated malate transporter 3
GO:0051234	establishment of localization	MLOC_15396	HV1570582G00010	up	up	down		Beta-(1--2)glucan export ATP-binding/permease protein NdvA
GO:0051234	establishment of localization	MLOC_15743	HV1571449G00010		up		up	Adenine nucleotide transporter BT1, chloroplastic/amyloplastic/mitochondrial
GO:0051234	establishment of localization	MLOC_15917	HV1571868G00010		up		up	Non-specific lipid-transfer protein Cw18, Non-specific lipid-transfer protein, Non-specific lipid-transfer protein
GO:0051234	establishment of localization	MLOC_16205	HV157274G00020	up	up	up		No description available.
GO:0051234	establishment of localization	MLOC_16235	HV1572826G00010		up	up	up	Probable metal-nicotianamine transporter, Yellow stripe-like transporter 12
GO:0051234	establishment of localization	MLOC_16305	HV1573004G00010	down	down		up	sorting-associated protein 32 homolog 2
GO:0051234	establishment of localization	MLOC_17148	HV1575756G00010		down		down	Probable phospholipase A2 homolog 1
GO:0051234	establishment of localization	MLOC_17778	HV1577991G00010		down	down	down	sorting-associated protein 32 homolog 2
GO:0051234	establishment of localization	MLOC_18334	HV1580177G00010	down	down	down	down	Hexose carrier protein HEX6
GO:0051234	establishment of localization	MLOC_18621	HV1581262G00010	up	up		up	S-type anion channel, C4-dicarboxylate transporter/malic acid transport protein
GO:0051234	establishment of localization	MLOC_20817	HV159191G00010	down	down	down	down	Probable peptide/nitrate transporter At2g40460
GO:0051234	establishment of localization	MLOC_20870	HV1592091G00010		up		up	Copper transport protein CCH, Heavy metal transport/detoxification superfamily protein LENGTH=77
GO:0051234	establishment of localization	MLOC_21078	HV1593049G00010		down	down	down	Retinal-specific ATP-binding cassette transporter, ATP-binding cassette transporter
GO:0051234	establishment of localization	MLOC_212	HV101357G00010	up	up		down	Patellin-5
GO:0051234	establishment of localization	MLOC_21289	HV159403G00010		up	up	up	Vacuolar cation/proton exchanger, Calcium-binding EF-hand family protein LENGTH=564
GO:0051234	establishment of localization	MLOC_21938	HV160034G00010	down	down	down	down	Urea-proton symporter DUR3
GO:0051234	establishment of localization	MLOC_22026	HV160155G00010	up	up		up	Alpha-galactosidase
GO:0051234	establishment of localization	MLOC_22700	HV161049G00010	up	up		up	TLD-domain containing nucleolar protein
GO:0051234	establishment of localization	MLOC_23254	HV161980G00010		up		up	Uncharacterized sugar kinase slr0537
GO:0051234	establishment of localization	MLOC_26102	HV1735605G00010	down	down	down	down	Putative clathrin assembly protein
GO:0051234	establishment of localization	MLOC_284	HV101937G00010		up		up	Putative polyol transporter 2
GO:0051234	establishment of localization	MLOC_288	HV101963G00010	up	up	up	up	RAD50-interacting protein 1, RAD50-interacting protein
GO:0051234	establishment of localization	MLOC_32914	HV232942G00010		up	up	up	Glutathione reductase
GO:0051234	establishment of localization	MLOC_34488	HV244018G00010		down	down	down	Beta-(1--2)glucan export ATP-binding/permease protein NdvA
GO:0051234	establishment of localization	MLOC_34614	HV244253G00010		down		down	Putative peptide/nitrate transporter At2g37900
GO:0051234	establishment of localization	MLOC_34630	HV244289G00010	down		up	up	Nitrate transporter 1.1, Major facilitator superfamily protein LENGTH=577
GO:0051234	establishment of localization	MLOC_35029	HV245327G00010	up		down	up	transport protein Sec61 subunit gamma, Protein transport protein sec61 gamma subunit
GO:0051234	establishment of localization	MLOC_36344	HV2546638G00010		up		up	Iron-responsive element-binding protein 2, 3-isopropylmalate dehydratase large subunit
GO:0051234	establishment of localization	MLOC_36509	HV2546903G00010		up		up	hydrogen exchanger 7, Salt overly sensitive 1
GO:0051234	establishment of localization	MLOC_36541	HV2546945G00010		up	up		factor G, Elongation factor EF-G
GO:0051234	establishment of localization	MLOC_37304	HV2548137G00010	down	down	down	down	transport protein 2
GO:0051234	establishment of localization	MLOC_38109	HV2549712G00010		down	down	down	Putative calcium-transporting ATPase 13, plasma membrane-type
GO:0051234	establishment of localization	MLOC_38318	HV2550179G00010		up	down		Bifunctional inhibitor/lipid-transfer protein/seed storage 2S albumin superfamily protein LENGTH=149
GO:0051234	establishment of localization	MLOC_38414	HV2550419G00020		up		up	No description available.
GO:0051234	establishment of localization	MLOC_38636	HV2550961G00010		down	down	down	35 member F2
GO:0051234	establishment of localization	MLOC_38935	HV2551824G00010		up	up	up	Mitochondrial carrier protein MTM1
GO:0051234	establishment of localization	MLOC_4044	HV134615G00010	up	up		up	MAX2 homolog A
GO:0051234	establishment of localization	MLOC_44387	HV274652G00010	up		down	down	Probable sulfate transporter 3.3
GO:0051234	establishment of localization	MLOC_44489	HV274815G00010		up	up	up	plastidic glucose transporter 3
GO:0051234	establishment of localization	MLOC_44556	HV274940G00010	down	up	down	down	hydroxypalmitate O-feruloyl transferase
GO:0051234	establishment of localization	MLOC_44755	HV275313G00010		down	down	down	b binding protein 1B-20, chloroplastic
GO:0051234	establishment of localization	MLOC_44795	HV275396G00010		up	up	up	PWS4.3, chloroplastic
GO:0051234	establishment of localization	MLOC_45108	HV276341G00010	up		up		Ureide permease
GO:0051234	establishment of localization	MLOC_45747	HV280723G00010	down		down		PIP1-3/PIP1-4
GO:0051234	establishment of localization	MLOC_4602	HV135313G00010	up	up		up	Sodium/hydrogen exchanger
GO:0051234	establishment of localization	MLOC_4623	HV135333G00010	down	down	down	down	Root phototropism protein 2
GO:0051234	establishment of localization	MLOC_4902	HV135646G00010	down	down	down	down	Probable peptide/nitrate transporter
GO:0051234	establishment of localization	MLOC_50945	HV36790G00010		up	up	up	Adenine nucleotide transporter BT1, chloroplastic/amyloplastic/mitochondrial, Mitochondrial carrier protein, putative
GO:0051234	establishment of localization	MLOC_51058	HV368406G00010		up		up	ALBINO3-like protein 1, chloroplastic
GO:0051234	establishment of localization	MLOC_51183	HV368665G00010	up	up	up	up	Aquaporin TIP3-1, Aquaporin-like superfamily protein LENGTH=268
GO:0051234	establishment of localization	MLOC_51720	HV37039G00010		up		up	Mitochondrial aspartate-glutamate transporter AGC1, Mitochondrial carrier protein
GO:0051234	establishment of localization	MLOC_51834	HV37103G00020	down	down	down	down	Exocyst complex component EXO70A1, exocyst subunit exo70 family protein F1 LENGTH=683
GO:0051234	establishment of localization	MLOC_52004	HV37221G00010	up			down	alanyl-D-glutamate--2,6-diaminopimelate ligase
GO:0051234	establishment of localization	MLOC_52217	HV37379G00010		down		down	POZ domain-containing protein At5g41330
GO:0051234	establishment of localization	MLOC_52366	HV37476G00010		up		up	Potassium channel AKT1, Potassium channel
GO:0051234	establishment of localization	MLOC_52372	HV37482G00010	up	up	up	up	Probable non-specific lipid-transfer protein, Lipid transfer protein
GO:0051234	establishment of localization	MLOC_52881	HV37879G00010		up		up	adenosylmethionine carrier 1, chloroplastic/mitochondrial
GO:0051234	establishment of localization	MLOC_53258	HV38184G00010		down	down		Photosystem I reaction center subunit XI, chloroplastic, I reaction center subunit XI, chloroplastic, Photosystem I reaction center subunit XI
GO:0051234	establishment of localization	MLOC_53288	HV38206G00010		down	down		Putative calcium-transporting ATPase 13, plasma membrane-type
GO:0051234	establishment of localization	MLOC_53577	HV38484G00010	up	up	up	up	Ethylene-responsive transcription factor
GO:0051234	establishment of localization	MLOC_53875	HV38708G00010		up		up	Phosphatidylinositol/phosphatidylcholine transfer protein, Sec14p-like phosphatidylinositol transfer family protein LENGTH=341
GO:0051234	establishment of localization	MLOC_54379	HV39091G00010	down		down	down	Copper transport protein ATX1, Heavy metal transport/detoxification superfamily protein LENGTH=352
GO:0051234	establishment of localization	MLOC_5438	HV136274G00010		down		down	Beta-(1--2)glucan export ATP-binding/permease protein NdvA
GO:0051234	establishment of localization	MLOC_54546	HV39203G00010		up		up	Nuclear-pore anchor, Nuclear-pore anchor
GO:0051234	establishment of localization	MLOC_54731	HV39345G00010	up		down	down	ABC transporter C family member
GO:0051234	establishment of localization	MLOC_54786	HV39403G00010	down	down	down	down	transport protein SEC23
GO:0051234	establishment of localization	MLOC_54864	HV39457G00020		down		down	Cationic amino acid transporter 6, chloroplastic
GO:0051234	establishment of localization	MLOC_55627	HV40129G00010		up		up	S-type anion channel SLAH3
GO:0051234	establishment of localization	MLOC_55703	HV40197G00020		up	down		Bifunctional inhibitor/lipid-transfer protein/seed storage 2S albumin superfamily protein LENGTH=102
GO:0051234	establishment of localization	MLOC_55911	HV40386G00010	up	up		up	Exocyst complex component EXO70A1
GO:0051234	establishment of localization	MLOC_55960	HV40428G00010		down		down	CLIP-associated protein, CLIP-associating protein
GO:0051234	establishment of localization	MLOC_56243	HV40651G00010	up	up	up	up	Probable transporter MCH1, Nodulin-like / Major Facilitator Superfamily protein LENGTH=533
GO:0051234	establishment of localization	MLOC_56278	HV40687G00010	down	down	down	down	PIP1-3/PIP1-4, Aquaporin 2.1
GO:0051234	establishment of localization	MLOC_56327	HV407303G00010		up		up	Protein YLS3, Non-specific lipid-transfer protein
GO:0051234	establishment of localization	MLOC_56481	HV40880G00030		up		up	Homogentisate 1,2-dioxygenase
GO:0051234	establishment of localization	MLOC_5664	HV136527G00020		down	up		Uncharacterized WD repeat-containing protein C1672.07
GO:0051234	establishment of localization	MLOC_5701	HV136575G00010	down	down	down	down	Natural resistance-associated macrophage protein, natural resistance-associated macrophage protein 1 LENGTH=532
GO:0051234	establishment of localization	MLOC_57236	HV41547G00010		down	down	down	Hexose carrier protein HEX6, Sugar transporter, putative
GO:0051234	establishment of localization	MLOC_57296	HV41613G00010	up	up	up	up	Putative peptide/nitrate transporter At5g19640, Peptide transporter, putative
GO:0051234	establishment of localization	MLOC_57417	HV41733G00010	down		down	down	Copper transport protein CCH, Heavy metal transport/detoxification superfamily protein LENGTH=140
GO:0051234	establishment of localization	MLOC_58358	HV42593G00010	down	down	down	down	Vacuolar proton translocating ATPase 100 kDa subunit, V-type proton ATPase 116 kDa subunit a isoform
GO:0051234	establishment of localization	MLOC_58362	HV42598G00010	up	up		up	coumarate--CoA ligase-like 10
GO:0051234	establishment of localization	MLOC_58519	HV42742G00010		up		up	Oligomycin resistance ATP-dependent permease YOR1
GO:0051234	establishment of localization	MLOC_58556	HV42782G00010	up	up	up	up	Nitrate transporter 1.7, Major facilitator superfamily protein LENGTH=587
GO:0051234	establishment of localization	MLOC_58576	HV42792G00030		down	up		No description available.
GO:0051234	establishment of localization	MLOC_58581	HV42798G00010		down		down	ATP synthase gamma chain
GO:0051234	establishment of localization	MLOC_58872	HV43071G00010	down	down	down	down	Aquaporin TIP1, Aquaporin
GO:0051234	establishment of localization	MLOC_58999	HV43187G00020	down	down		up	Phosphoribulokinase, chloroplastic, Phosphoribulokinase/uridine kinase
GO:0051234	establishment of localization	MLOC_5957	HV136914G00010	up	up	up	up	Oligomycin resistance ATP-dependent permease YOR1, Multidrug resistance protein ABC transporter family
GO:0051234	establishment of localization	MLOC_59941	HV44053G00010	up	up		up	Oligomycin resistance ATP-dependent permease YOR1
GO:0051234	establishment of localization	MLOC_60168	HV44206G00010		down	down	down	Hippocampus abundant transcript 1 protein, Hippocampus abundant transcript-like protein
GO:0051234	establishment of localization	MLOC_60474	HV44440G00010	down	down	down	down	Calcineurin B-like protein
GO:0051234	establishment of localization	MLOC_60617	HV44587G00010		down	down	down	No description available.
GO:0051234	establishment of localization	MLOC_60633	HV44602G00010	down	down	down	down	Probable metal-nicotianamine transporter, Yellow stripe 1A transporter
GO:0051234	establishment of localization	MLOC_60720	HV44702G00010	down	down	down	down	transport protein 2, Zinc transporter
GO:0051234	establishment of localization	MLOC_60742	HV44724G00010		down	down	down	Hippocampus abundant transcript-like protein 1, Hippocampus abundant transcript 1 protein (Putative tetracycline transporter-like protein)
GO:0051234	establishment of localization	MLOC_60806	HV44804G00010	up	up		up	Beta-(1--2)glucan export ATP-binding/permease protein NdvA
GO:0051234	establishment of localization	MLOC_61170	HV45176G00010	down	down	down	down	Probable metal-nicotianamine transporter, Yellow stripe-like 9 transporter
GO:0051234	establishment of localization	MLOC_61260	HV45320G00020		up		up	Protein PROTON GRADIENT REGULATION
GO:0051234	establishment of localization	MLOC_61360	HV45426G00010	down	down	down	down	Dephospho-CoA kinase
GO:0051234	establishment of localization	MLOC_62113	HV46209G00010		up		down	adenylyltransferase large subunit 2, chloroplastic/amyloplastic
GO:0051234	establishment of localization	MLOC_62487	HV46611G00010	up		down	down	Pleiotropic ABC efflux transporter of multiple drugs, ABC transporter G family member
GO:0051234	establishment of localization	MLOC_62874	HV47053G00010		up		down	No description available.
GO:0051234	establishment of localization	MLOC_63206	HV47382G00010	up	up		down	Non-specific lipid-transfer protein
GO:0051234	establishment of localization	MLOC_63263	HV47436G00010	up	up		down	NO-associated protein 1, chloroplastic/mitochondrial
GO:0051234	establishment of localization	MLOC_63586	HV47731G00010	up	up	up	up	SPX domain-containing membrane protein, SPX domain-containing membrane protein
GO:0051234	establishment of localization	MLOC_63716	HV47889G00010		up		up	uncoupling protein, Mitochondrial uncoupling protein 2
GO:0051234	establishment of localization	MLOC_63760	HV47944G00010		down		down	Putative boron transporter 5, Boron transporter
GO:0051234	establishment of localization	MLOC_63996	HV48254G00020	up	up	down	up	Bidirectional sugar transporter SWEET2b, Bidirectional sugar transporter N3
GO:0051234	establishment of localization	MLOC_64229	HV48518G00010	up	up	up	up	repeat, PH and SEC7 domain containing protein secG
GO:0051234	establishment of localization	MLOC_64388	HV48750G00010		down	down	down	Alpha-L-arabinofuranosidase 2
GO:0051234	establishment of localization	MLOC_64398	HV48768G00010	up	up		down	protein L13, 50S ribosomal protein L13
GO:0051234	establishment of localization	MLOC_64771	HV49301G00010	up	up	up		Oligopeptide transporter, Oligopeptide transporter 9
GO:0051234	establishment of localization	MLOC_64867	HV49437G00010	down	down		down	Auxin efflux carrier component, Auxin efflux carrier
GO:0051234	establishment of localization	MLOC_65101	HV49753G00010		up	down	down	NAC transcription factor NAM, NAC domain protein
GO:0051234	establishment of localization	MLOC_65134	HV49793G00010		up	up	up	Oligopeptide transporter
GO:0051234	establishment of localization	MLOC_65434	HV50180G00020		down		down	Quinolone resistance protein NorA
GO:0051234	establishment of localization	MLOC_65478	HV50245G00010		up		up	Adenine nucleotide transporter BT1, chloroplastic/amyloplastic/mitochondrial, Mitochondrial carrier protein
GO:0051234	establishment of localization	MLOC_65770	HV50642G00010	down	down		up	Plastidal glycolate/glycerate translocator 1, chloroplastic, Antiholin-like protein LrgB
GO:0051234	establishment of localization	MLOC_65908	HV50860G00010		up	down	down	1-aminocyclopropane-1-carboxylate synthase, 1-aminocyclopropane-1-carboxylate synthase 2b
GO:0051234	establishment of localization	MLOC_66700	HV51984G00010	up	up	up	up	ATP carrier protein 1, mitochondrial
GO:0051234	establishment of localization	MLOC_67216	HV52734G00010	down	down	down	down	toxin extrusion protein 1
GO:0051234	establishment of localization	MLOC_67220	HV52743G00010	down	down	down	down	Aminomethyltransferase, mitochondrial
GO:0051234	establishment of localization	MLOC_67247	HV52779G00010	down		down	down	acid permease BAT1 homolog
GO:0051234	establishment of localization	MLOC_67310	HV52881G00010		down		down	No description available.
GO:0051234	establishment of localization	MLOC_67422	HV53069G00010		up		up	V-type ATP synthase beta chain, V-type ATP synthase beta chain
GO:0051234	establishment of localization	MLOC_6818	HV138141G00020		up		up	phosphate permease CPn_0680/CP_0067/CPj0680/CpB0707, Phosphate transporter 2-1
GO:0051234	establishment of localization	MLOC_68300	HV54551G00010		down		up	Transmembrane protein 63A
GO:0051234	establishment of localization	MLOC_68460	HV54820G00010		up		up	Mechanosensitive ion channel protein 2, chloroplastic
GO:0051234	establishment of localization	MLOC_68623	HV55057G00020		up		up	Probable sulfate transporter 3.3
GO:0051234	establishment of localization	MLOC_68859	HV55471G00010	up	up		down	protein L18, 50S ribosomal protein L18
GO:0051234	establishment of localization	MLOC_69012	HV55753G00010		up		up	FUNCTIONS IN: molecular_function unknown; INVOLVED IN: intracellular protein transport; LOCATED IN: endomembrane system, integral to membrane, endoplasmic reticulum; EXPRESSED IN: 23 plant structures; EXPRESSED DURING: 13 growth stages;
GO:0051234	establishment of localization	MLOC_69030	HV55785G00010	down	down	down	down	Soluble hydrogenase 42 kDa subunit, Serine-glyoxylate aminotransferase
GO:0051234	establishment of localization	MLOC_69242	HV56145G00010	down	down	down	down	cyanoalanine synthase/cysteine synthase 1, mitochondrial
GO:0051234	establishment of localization	MLOC_69244	HV56145G00020	down	down	down	down	membrane protease subunit 2
GO:0051234	establishment of localization	MLOC_69295	HV56208G00010		up	up	up	Ferritin-1, chloroplastic, Ferritin
GO:0051234	establishment of localization	MLOC_69325	HV56258G00010	up		down		mannose transporter GONST3
GO:0051234	establishment of localization	MLOC_69657	HV56766G00020		up		up	Ras-related protein Rab
GO:0051234	establishment of localization	MLOC_70444	HV57985G00010		down	down	down	Random slug protein 5, CRAL/TRIO domain containing protein, expressed
GO:0051234	establishment of localization	MLOC_7045	HV138553G00010		down		down	Putative polyol transporter 2, Sugar transporter family protein, expressed
GO:0051234	establishment of localization	MLOC_70480	HV58048G00020		up	up		leaf-type isozyme, chloroplastic, Ferredoxin--NADP reductase, putative
GO:0051234	establishment of localization	MLOC_70957	HV58841G00010	up			up	Ras-related protein Rab
GO:0051234	establishment of localization	MLOC_70989	HV58898G00010	up	up	up	up	Bifunctional inhibitor/lipid-transfer protein/seed storage 2S albumin superfamily protein LENGTH=134
GO:0051234	establishment of localization	MLOC_71053	HV59051G00010	down	down	down	down	Probable phospholipase A2 homolog 2, Phospholipase A2
GO:0051234	establishment of localization	MLOC_71258	HV59439G00010	down	down	down		Group 2 truncated hemoglobin
GO:0051234	establishment of localization	MLOC_71736	HV60401G00010	down	down		down	Probable sodium/metabolite cotransporter BASS5, chloroplastic
GO:0051234	establishment of localization	MLOC_71875	HV6064G00010	up	up		up	Mitochondrial arginine transporter BAC1
GO:0051234	establishment of localization	MLOC_72190	HV61216G00010		down	down	down	Organic cation/carnitine transporter 7
GO:0051234	establishment of localization	MLOC_72861	HV62510G00020		up	up	up	PHLOEM PROTEIN 2-LIKE A1, phloem protein 2-A1 LENGTH=246
GO:0051234	establishment of localization	MLOC_73646	HV64079G00010		up		up	protein sorting-associated protein VTA1 homolog
GO:0051234	establishment of localization	MLOC_73802	HV64422G00010		down	down	down	High affinity nitrate transporter
GO:0051234	establishment of localization	MLOC_73967	HV64839G00010	down	down	down		Probable peptide/nitrate transporter
GO:0051234	establishment of localization	MLOC_74471	HV65941G00010	up	up		up	Disease resistance protein RPS2
GO:0051234	establishment of localization	MLOC_74483	HV65965G00020		up	up	up	Photosystem I reaction center subunit V, chloroplastic, subunit V, chloroplastic
GO:0051234	establishment of localization	MLOC_74648	HV6626G00010		down	down	down	Retinal-specific ATP-binding cassette transporter, ABC(ATP-binding) family transporter
GO:0051234	establishment of localization	MLOC_7481	HV139372G00010	up	up		up	Random slug protein 5
GO:0051234	establishment of localization	MLOC_74934	HV66798G00010		down		down	specific lipid-transfer protein-like protein
GO:0051234	establishment of localization	MLOC_75087	HV67100G00010	up		down	down	affinity nitrate transporter 2, Nitrate transporter
GO:0051234	establishment of localization	MLOC_75336	HV67684G00010		up		up	Probable GABA transporter 2, Amino acid transporter, putative
GO:0051234	establishment of localization	MLOC_76410	HV7128G00020	down	down	down	down	Sugar carrier protein A, Sugar transporter, putative
GO:0051234	establishment of localization	MLOC_76536	HV71761G00010		down	down	down	Methyltransferase-like protein 13
GO:0051234	establishment of localization	MLOC_76560	HV71866G00010	up	up		up	number regulator 8, Cell number regulator 8
GO:0051234	establishment of localization	MLOC_76562	HV71878G00010	down		down		Oligomycin resistance ATP-dependent permease YOR1
GO:0051234	establishment of localization	MLOC_78248	HV79365G00010	down	down		down	Adenine/guanine permease AZG2, Xanthine/uracil permease family protein LENGTH=530
GO:0051234	establishment of localization	MLOC_78644	HV81268G00010	up	up		up	Lipid transfer
GO:0051234	establishment of localization	MLOC_79115	HV83461G00010	down			down	25.3 kDa vesicle transport protein
GO:0051234	establishment of localization	MLOC_80052	HV8837G00010		up		up	Sucrose transport protein SUT1
GO:0051234	establishment of localization	MLOC_80094	HV88585G00010	down	down	down	down	PIP1-3/PIP1-4, Aquaporin
GO:0051234	establishment of localization	MLOC_8032	HV140919G00010	down	down	down		Aquaporin PIP2
GO:0051234	establishment of localization	MLOC_81297	HV95618G00020	up	up	up	up	MATE efflux family protein
GO:0051234	establishment of localization	MLOC_81660	HV97475G00020	up		up		Polyribonucleotide nucleotidyltransferase
GO:0051234	establishment of localization	MLOC_81672	HV97564G00010	up	up	up	up	Putative glycerol-3-phosphate transporter 5, Sugar phosphate exchanger 2
GO:0051234	establishment of localization	MLOC_9820	HV1557865G00010	down	down	down	down	homolog subfamily B member 14
GO:0006091	generation of precursor metabolites and energy	MLOC_10405	HV1559000G00020		up		up	Phosphoenolpyruvate carboxylase
GO:0006091	generation of precursor metabolites and energy	MLOC_10606	HV1559454G00010	up	up	up	up	No description available.
GO:0006091	generation of precursor metabolites and energy	MLOC_11203	HV1560614G00010	down			down	phosphofructokinase 5, chloroplastic
GO:0006091	generation of precursor metabolites and energy	MLOC_12359	HV1563107G00010		up		up	Lactoylglutathione lyase
GO:0006091	generation of precursor metabolites and energy	MLOC_16606	HV1573931G00010		up		up	Pyruvate kinase
GO:0006091	generation of precursor metabolites and energy	MLOC_22278	HV160480G00010	up	up		up	Superoxide dismutase
GO:0006091	generation of precursor metabolites and energy	MLOC_36344	HV2546638G00010		up		up	Iron-responsive element-binding protein 2, 3-isopropylmalate dehydratase large subunit
GO:0006091	generation of precursor metabolites and energy	MLOC_36541	HV2546945G00010		up	up		factor G, Elongation factor EF-G
GO:0006091	generation of precursor metabolites and energy	MLOC_37167	HV2547899G00010	up	up	up	up	Alpha-enolase
GO:0006091	generation of precursor metabolites and energy	MLOC_37559	HV2548631G00010		down	down		Plastidial pyruvate kinase 1, chloroplastic
GO:0006091	generation of precursor metabolites and energy	MLOC_37738	HV2548987G00010	up	up	up	up	1,4-dihydroxy-2-naphthoate phytyltransferase
GO:0006091	generation of precursor metabolites and energy	MLOC_38414	HV2550419G00020		up		up	No description available.
GO:0006091	generation of precursor metabolites and energy	MLOC_43405	HV270093G00010	up	up	up	up	branching enzyme 3, chloroplastic/amyloplastic
GO:0006091	generation of precursor metabolites and energy	MLOC_44346	HV274574G00010		up		up	apoptotic serine protease NMA111
GO:0006091	generation of precursor metabolites and energy	MLOC_44755	HV275313G00010		down	down	down	b binding protein 1B-20, chloroplastic
GO:0006091	generation of precursor metabolites and energy	MLOC_4813	HV135532G00010		down	down	down	PsbQ-like protein 3, chloroplastic
GO:0006091	generation of precursor metabolites and energy	MLOC_5173	HV135957G00010	up	up	up	up	Glucose-1-phosphate adenylyltransferase large subunit 1, chloroplastic/amyloplastic, adenylyltransferase large subunit 2, chloroplastic/amyloplastic, Glucose-1-phosphate adenylyltransferase
GO:0006091	generation of precursor metabolites and energy	MLOC_53258	HV38184G00010		down	down		Photosystem I reaction center subunit XI, chloroplastic, I reaction center subunit XI, chloroplastic, Photosystem I reaction center subunit XI
GO:0006091	generation of precursor metabolites and energy	MLOC_54094	HV38880G00010		up		up	Hexokinase-1, Hexokinase-2
GO:0006091	generation of precursor metabolites and energy	MLOC_54750	HV39358G00010		up	up	up	Alpha-enolase
GO:0006091	generation of precursor metabolites and energy	MLOC_55726	HV40215G00010	up	up		up	Pentatricopeptide repeat-containing protein At2g15820
GO:0006091	generation of precursor metabolites and energy	MLOC_57328	HV41650G00010		up	up		adenylyltransferase large subunit 3, chloroplastic/amyloplastic, Glucose-1-phosphate adenylyltransferase
GO:0006091	generation of precursor metabolites and energy	MLOC_58581	HV42798G00010		down		down	ATP synthase gamma chain
GO:0006091	generation of precursor metabolites and energy	MLOC_58855	HV43057G00010	up	up		down	DnaJ/Hsp40 cysteine-rich domain-containing protein
GO:0006091	generation of precursor metabolites and energy	MLOC_58999	HV43187G00020	down	down		up	Phosphoribulokinase, chloroplastic, Phosphoribulokinase/uridine kinase
GO:0006091	generation of precursor metabolites and energy	MLOC_59370	HV43520G00010	down	up		down	Serine hydroxymethyltransferase, Serine hydroxymethyltransferase
GO:0006091	generation of precursor metabolites and energy	MLOC_5958	HV136919G00010		up	up	up	Eukaryotic translation initiation factor 2 subunit 2, Eukaryotic translation initiation factor 2 beta subunit, putative, expressed
GO:0006091	generation of precursor metabolites and energy	MLOC_61094	HV45103G00010		up	up	up	sigma factor sigE, chloroplastic/mitochondrial, RNA polymerase sigma factor
GO:0006091	generation of precursor metabolites and energy	MLOC_61260	HV45320G00020		up		up	Protein PROTON GRADIENT REGULATION
GO:0006091	generation of precursor metabolites and energy	MLOC_6135	HV137101G00010		up		up	Ferredoxin-1, Ferredoxin-1
GO:0006091	generation of precursor metabolites and energy	MLOC_62113	HV46209G00010		up		down	adenylyltransferase large subunit 2, chloroplastic/amyloplastic
GO:0006091	generation of precursor metabolites and energy	MLOC_62874	HV47053G00010		up		down	No description available.
GO:0006091	generation of precursor metabolites and energy	MLOC_63302	HV47467G00030	up	up	up	up	Succinate dehydrogenase [ubiquinone] flavoprotein subunit, mitochondrial, Succinate dehydrogenase subunit A
GO:0006091	generation of precursor metabolites and energy	MLOC_63939	HV48168G00010	down		down	down	Pyruvate kinase
GO:0006091	generation of precursor metabolites and energy	MLOC_65944	HV50918G00010	up	up		up	Phosphoenolpyruvate carboxylase, Phosphoenolpyruvate carboxylase
GO:0006091	generation of precursor metabolites and energy	MLOC_67234	HV52761G00030		down	down	down	phosphofructokinase 4, chloroplastic, 6-phosphofructokinase
GO:0006091	generation of precursor metabolites and energy	MLOC_67381	HV53012G00010		down	down	down	Phosphoenolpyruvate carboxylase, Phosphoenolpyruvate carboxylase, putative
GO:0006091	generation of precursor metabolites and energy	MLOC_69242	HV56145G00010	down	down	down	down	cyanoalanine synthase/cysteine synthase 1, mitochondrial
GO:0006091	generation of precursor metabolites and energy	MLOC_70480	HV58048G00020		up	up		leaf-type isozyme, chloroplastic, Ferredoxin--NADP reductase, putative
GO:0006091	generation of precursor metabolites and energy	MLOC_7172	HV138746G00010		up	up	up	Fiber protein Fb15
GO:0006091	generation of precursor metabolites and energy	MLOC_74483	HV65965G00020		up	up	up	Photosystem I reaction center subunit V, chloroplastic, subunit V, chloroplastic
GO:0006091	generation of precursor metabolites and energy	MLOC_74488	HV6597G00010	up			down	No description available.
GO:0006091	generation of precursor metabolites and energy	MLOC_75003	HV66941G00010	down	down		down	Rhodanese-like domain-containing protein 9, chloroplastic
GO:0006091	generation of precursor metabolites and energy	MLOC_75110	HV67154G00010		down		down	No description available.
GO:0006091	generation of precursor metabolites and energy	MLOC_78630	HV81207G00010		down	down	down	enhancer protein 1, chloroplastic
GO:0006091	generation of precursor metabolites and energy	MLOC_79331	HV84476G00010		up	up	up	Pyruvate kinase, Pyruvate kinase
GO:0006091	generation of precursor metabolites and energy	MLOC_82117	HV99961G00010	up	up	up		chelatase subunit ChlH, chloroplastic
GO:0009755	hormone-mediated signaling pathway	MLOC_12576	HV1563629G00010		up		up	protein ligase AIP2
GO:0009755	hormone-mediated signaling pathway	MLOC_15115	HV1569876G00010	up		up	up	No description available.
GO:0009755	hormone-mediated signaling pathway	MLOC_22026	HV160155G00010	up	up		up	Alpha-galactosidase
GO:0009755	hormone-mediated signaling pathway	MLOC_38232	HV2549990G00010		down		down	Auxin response factor
GO:0009755	hormone-mediated signaling pathway	MLOC_4380	HV135068G00010		up		up	Phospholipase D alpha 1
GO:0009755	hormone-mediated signaling pathway	MLOC_51093	HV368510G00010	up	up	up	up	Uncharacterized membrane protein C2G11.09, Early-responsive to dehydration protein-like
GO:0009755	hormone-mediated signaling pathway	MLOC_52044	HV37251G00010	down	down	down	down	Auxin-responsive protein
GO:0009755	hormone-mediated signaling pathway	MLOC_52839	HV37837G00010		down		down	Protein BRASSINAZOLE-RESISTANT
GO:0009755	hormone-mediated signaling pathway	MLOC_53881	HV38713G00010		down		down	Ethylene receptor
GO:0009755	hormone-mediated signaling pathway	MLOC_5438	HV136274G00010		down		down	Beta-(1--2)glucan export ATP-binding/permease protein NdvA
GO:0009755	hormone-mediated signaling pathway	MLOC_54787	HV39403G00020	down	down	down	down	Auxin-responsive protein, Auxin responsive protein
GO:0009755	hormone-mediated signaling pathway	MLOC_56819	HV41178G00010	down	down	down	down	Auxin-responsive protein, Auxin-responsive protein IAA18
GO:0009755	hormone-mediated signaling pathway	MLOC_58812	HV43024G00010	down	down		down	Auxin-responsive protein, Auxin responsive protein
GO:0009755	hormone-mediated signaling pathway	MLOC_60624	HV44599G00010	down	down		down	Auxin-responsive protein, Auxin-responsive protein IAA
GO:0009755	hormone-mediated signaling pathway	MLOC_62137	HV46232G00010		down		down	inactive receptor-like kinase SSP, Protein kinase-like protein
GO:0009755	hormone-mediated signaling pathway	MLOC_62436	HV46565G00010	up	up		up	Trichome differentiation protein GL1, myb domain protein 41 LENGTH=282
GO:0009755	hormone-mediated signaling pathway	MLOC_62877	HV47054G00010	up	up		up	Myb-like protein G, At5g37260-like protein
GO:0009755	hormone-mediated signaling pathway	MLOC_65945	HV50920G00010		down	down	down	Auxin response factor
GO:0009755	hormone-mediated signaling pathway	MLOC_67224	HV52745G00010		down		down	nucleotide-binding protein alpha-1 subunit
GO:0009755	hormone-mediated signaling pathway	MLOC_68895	HV55533G00010		down	down	down	ADIPOR-like receptor SPBC12C2.09c
GO:0009755	hormone-mediated signaling pathway	MLOC_69262	HV56163G00010	up	up		up	Artemisinic aldehyde Delta(11(13)) reductase, 12-oxophytodienoate reductase 3
GO:0009755	hormone-mediated signaling pathway	MLOC_72011	HV60885G00010		up		up	Putative aldehyde dehydrogenase family 7 member A1 homolog, Aldehyde dehydrogenase 7b
GO:0009755	hormone-mediated signaling pathway	MLOC_72503	HV61787G00010		up		up	Protein TolB, tolB protein-related LENGTH=652
GO:0009755	hormone-mediated signaling pathway	MLOC_73033	HV6282G00010	down			down	Auxin-responsive protein
GO:0009755	hormone-mediated signaling pathway	MLOC_75265	HV6750G00010	up			down	Auxin-responsive protein IAA27, Auxin responsive protein
GO:0009755	hormone-mediated signaling pathway	MLOC_77438	HV75658G00010	down	down		down	Auxin response factor, Auxin response factor 8
GO:0008299	isoprenoid biosynthetic process	MLOC_10606	HV1559454G00010	up	up	up	up	No description available.
GO:0008299	isoprenoid biosynthetic process	MLOC_11181	HV1560576G00010	up	up	up	up	Multiple C2 and transmembrane domain-containing protein 2
GO:0008299	isoprenoid biosynthetic process	MLOC_37738	HV2548987G00010	up	up	up	up	1,4-dihydroxy-2-naphthoate phytyltransferase
GO:0008299	isoprenoid biosynthetic process	MLOC_43749	HV272477G00010	down	down	down	down	Cellulose synthase A catalytic subunit
GO:0008299	isoprenoid biosynthetic process	MLOC_51093	HV368510G00010	up	up	up	up	Uncharacterized membrane protein C2G11.09, Early-responsive to dehydration protein-like
GO:0008299	isoprenoid biosynthetic process	MLOC_64517	HV48942G00010	up	up	up	up	unknown protein; LOCATED IN: mitochondrion
GO:0008299	isoprenoid biosynthetic process	MLOC_64881	HV49457G00010	up	up	up	up	3-hydroxy-3-methylglutaryl-coenzyme A reductase
GO:0008299	isoprenoid biosynthetic process	MLOC_67220	HV52743G00010	down	down	down	down	Aminomethyltransferase, mitochondrial
GO:0008299	isoprenoid biosynthetic process	MLOC_69242	HV56145G00010	down	down	down	down	cyanoalanine synthase/cysteine synthase 1, mitochondrial
GO:0008299	isoprenoid biosynthetic process	MLOC_74619	HV66207G00010	up	up	up	up	No description available.
GO:0007017	microtubule-based process	MLOC_11751	HV1561763G00010	down	down	down	down	Tubulin alpha-1 chain, Tubulin alpha, Tubulin alpha chain, putative
GO:0007017	microtubule-based process	MLOC_37707	HV2548929G00010	down	down	down	down	Tubulin beta
GO:0007017	microtubule-based process	MLOC_4451	HV135145G00010	down	down	down	down	Dynein light chain 1, cytoplasmic, Dynein light chain
GO:0007017	microtubule-based process	MLOC_60992	HV44980G00010	down	down	down	down	Tubulin beta chain, Tubulin beta, Tubulin beta-4 chain
GO:0007017	microtubule-based process	MLOC_61378	HV45441G00010	down	down	down	down	Chromosome-associated kinesin KIF4, Kinesin-like protein
GO:0007017	microtubule-based process	MLOC_6253	HV137284G00010	down	down	down	down	No description available.
GO:0007017	microtubule-based process	MLOC_77422	HV7557G00010	down	down	down	down	Kinesin-like protein
GO:0007017	microtubule-based process	MLOC_7744	HV139994G00010	down	down	down	down	Tubulin beta
GO:0010466	negative regulation of peptidase activity	MLOC_16610	HV1573939G00010	down	down	down	down	Cysteine proteinase inhibitor, Cysteine proteinase inhibitor
GO:0010466	negative regulation of peptidase activity	MLOC_39668	HV2554247G00010	up	up	down		Birk type bran trypsin inhibitor, Bowman-Birk type trypsin inhibitor
GO:0010466	negative regulation of peptidase activity	MLOC_57981	HV42250G00020	up		up	up	Endogenous alpha-amylase/subtilisin inhibitor, Kunitz trypsin inhibitor
GO:0010466	negative regulation of peptidase activity	MLOC_6194	HV137196G00010	down		down	down	Birk type trypsin inhibitor, Bowman-Birk type trypsin inhibitor
GO:0010466	negative regulation of peptidase activity	MLOC_64594	HV49044G00010	up	up	up	up	Birk type proteinase inhibitor I-2B
GO:0010466	negative regulation of peptidase activity	MLOC_72517	HV61812G00010	up	up	up	up	Cysteine proteinase inhibitor 10, Cysteine proteinase inhibitor B
GO:0010466	negative regulation of peptidase activity	MLOC_72810	HV6243G00020		up	up	up	Cysteine proteinase inhibitor, Cysteine proteinase inhibitor 2
GO:0055086	nucleobase, nucleoside and nucleotide metabolic process	MLOC_10567	HV1559373G00010	up		up		Inosine-5'-monophosphate dehydrogenase, Inosine-5'-monophosphate dehydrogenase
GO:0055086	nucleobase, nucleoside and nucleotide metabolic process	MLOC_10606	HV1559454G00010	up	up	up	up	No description available.
GO:0055086	nucleobase, nucleoside and nucleotide metabolic process	MLOC_10906	HV1560011G00010	down		down	down	Putative white-brown complex homolog protein 30, ABC transporter G family member
GO:0055086	nucleobase, nucleoside and nucleotide metabolic process	MLOC_11629	HV1561495G00010	down	down	down		L-aspartate oxidase
GO:0055086	nucleobase, nucleoside and nucleotide metabolic process	MLOC_11751	HV1561763G00010	down	down	down	down	Tubulin alpha-1 chain, Tubulin alpha, Tubulin alpha chain, putative
GO:0055086	nucleobase, nucleoside and nucleotide metabolic process	MLOC_15396	HV1570582G00010	up	up	down		Beta-(1--2)glucan export ATP-binding/permease protein NdvA
GO:0055086	nucleobase, nucleoside and nucleotide metabolic process	MLOC_16792	HV1574503G00010		down		down	Uracil phosphoribosyltransferase
GO:0055086	nucleobase, nucleoside and nucleotide metabolic process	MLOC_19136	HV1583646G00010		up	up	up	Tylosin resistance ATP-binding protein TlrC
GO:0055086	nucleobase, nucleoside and nucleotide metabolic process	MLOC_21078	HV1593049G00010		down	down	down	Retinal-specific ATP-binding cassette transporter, ATP-binding cassette transporter
GO:0055086	nucleobase, nucleoside and nucleotide metabolic process	MLOC_32988	HV233570G00010		up		up	Ornithine carbamoyltransferase
GO:0055086	nucleobase, nucleoside and nucleotide metabolic process	MLOC_34488	HV244018G00010		down	down	down	Beta-(1--2)glucan export ATP-binding/permease protein NdvA
GO:0055086	nucleobase, nucleoside and nucleotide metabolic process	MLOC_36541	HV2546945G00010		up	up		factor G, Elongation factor EF-G
GO:0055086	nucleobase, nucleoside and nucleotide metabolic process	MLOC_37707	HV2548929G00010	down	down	down	down	Tubulin beta
GO:0055086	nucleobase, nucleoside and nucleotide metabolic process	MLOC_38414	HV2550419G00020		up		up	No description available.
GO:0055086	nucleobase, nucleoside and nucleotide metabolic process	MLOC_38788	HV2551356G00010		up		up	Pleiotropic ABC efflux transporter of multiple drugs
GO:0055086	nucleobase, nucleoside and nucleotide metabolic process	MLOC_43949	HV273528G00010	down	down		up	Phosphomethylpyrimidine synthase
GO:0055086	nucleobase, nucleoside and nucleotide metabolic process	MLOC_44751	HV275293G00010	up	up		up	EH domain-containing protein
GO:0055086	nucleobase, nucleoside and nucleotide metabolic process	MLOC_44764	HV275324G00020		down		down	Pyrimidine-specific ribonucleoside hydrolase RihA
GO:0055086	nucleobase, nucleoside and nucleotide metabolic process	MLOC_48344	HV321762G00010	up			down	lumenal 15 kDa protein 1, chloroplastic
GO:0055086	nucleobase, nucleoside and nucleotide metabolic process	MLOC_5070	HV135835G00010		up		up	Tylosin resistance ATP-binding protein TlrC, ATP-binding cassette
GO:0055086	nucleobase, nucleoside and nucleotide metabolic process	MLOC_50786	HV366388G00020	up	up	up	up	AMP deaminase
GO:0055086	nucleobase, nucleoside and nucleotide metabolic process	MLOC_5183	HV135978G00010	up	up		up	Pleiotropic ABC efflux transporter of multiple drugs
GO:0055086	nucleobase, nucleoside and nucleotide metabolic process	MLOC_52518	HV37584G00010	up		up	up	Aspartate-semialdehyde dehydrogenase
GO:0055086	nucleobase, nucleoside and nucleotide metabolic process	MLOC_52698	HV37722G00010		up		up	Putative white-brown complex homolog protein 30
GO:0055086	nucleobase, nucleoside and nucleotide metabolic process	MLOC_52788	HV37796G00010	down	down		down	Tubulin alpha
GO:0055086	nucleobase, nucleoside and nucleotide metabolic process	MLOC_53424	HV38355G00010	up			up	Arginine N-methyltransferase 2
GO:0055086	nucleobase, nucleoside and nucleotide metabolic process	MLOC_5438	HV136274G00010		down		down	Beta-(1--2)glucan export ATP-binding/permease protein NdvA
GO:0055086	nucleobase, nucleoside and nucleotide metabolic process	MLOC_54731	HV39345G00010	up		down	down	ABC transporter C family member
GO:0055086	nucleobase, nucleoside and nucleotide metabolic process	MLOC_55254	HV39799G00020		up	up	up	unknown protein; FUNCTIONS IN: molecular_function unknown; INVOLVED IN: biological_process unknown; LOCATED IN: chloroplast thylakoid membrane; EXPRESSED IN: 22 plant structures; EXPRESSED DURING: 13 growth stages; Has 25 Blast hits to 25 proteins in 12 species: Archae - 0; Bacteria - 0; Metazoa - 0; Fungi - 0; Plants - 25; Viruses - 0; Other Eukaryotes - 0 (source: NCBI BLink). LENGTH=201
GO:0055086	nucleobase, nucleoside and nucleotide metabolic process	MLOC_55892	HV40371G00020		up		up	cytidine kinase C
GO:0055086	nucleobase, nucleoside and nucleotide metabolic process	MLOC_56165	HV40597G00010		down		down	Probable NADH kinase, ATP-NAD kinase-like protein
GO:0055086	nucleobase, nucleoside and nucleotide metabolic process	MLOC_5664	HV136527G00020		down	up		Uncharacterized WD repeat-containing protein C1672.07
GO:0055086	nucleobase, nucleoside and nucleotide metabolic process	MLOC_58519	HV42742G00010		up		up	Oligomycin resistance ATP-dependent permease YOR1
GO:0055086	nucleobase, nucleoside and nucleotide metabolic process	MLOC_58581	HV42798G00010		down		down	ATP synthase gamma chain
GO:0055086	nucleobase, nucleoside and nucleotide metabolic process	MLOC_58830	HV43039G00030		down	down	down	Bark storage protein A, Mta/sah nucleosidase, putative
GO:0055086	nucleobase, nucleoside and nucleotide metabolic process	MLOC_58855	HV43057G00010	up	up		down	DnaJ/Hsp40 cysteine-rich domain-containing protein
GO:0055086	nucleobase, nucleoside and nucleotide metabolic process	MLOC_58999	HV43187G00020	down	down		up	Phosphoribulokinase, chloroplastic, Phosphoribulokinase/uridine kinase
GO:0055086	nucleobase, nucleoside and nucleotide metabolic process	MLOC_5957	HV136914G00010	up	up	up	up	Oligomycin resistance ATP-dependent permease YOR1, Multidrug resistance protein ABC transporter family
GO:0055086	nucleobase, nucleoside and nucleotide metabolic process	MLOC_59698	HV438357G00010		down		down	Tubulin beta
GO:0055086	nucleobase, nucleoside and nucleotide metabolic process	MLOC_59941	HV44053G00010	up	up		up	Oligomycin resistance ATP-dependent permease YOR1
GO:0055086	nucleobase, nucleoside and nucleotide metabolic process	MLOC_60617	HV44587G00010		down	down	down	No description available.
GO:0055086	nucleobase, nucleoside and nucleotide metabolic process	MLOC_60806	HV44804G00010	up	up		up	Beta-(1--2)glucan export ATP-binding/permease protein NdvA
GO:0055086	nucleobase, nucleoside and nucleotide metabolic process	MLOC_60992	HV44980G00010	down	down	down	down	Tubulin beta chain, Tubulin beta, Tubulin beta-4 chain
GO:0055086	nucleobase, nucleoside and nucleotide metabolic process	MLOC_61360	HV45426G00010	down	down	down	down	Dephospho-CoA kinase
GO:0055086	nucleobase, nucleoside and nucleotide metabolic process	MLOC_61784	HV45861G00020		up	down	down	Pleiotropic ABC efflux transporter of multiple drugs, ABC transporter G family member
GO:0055086	nucleobase, nucleoside and nucleotide metabolic process	MLOC_62113	HV46209G00010		up		down	adenylyltransferase large subunit 2, chloroplastic/amyloplastic
GO:0055086	nucleobase, nucleoside and nucleotide metabolic process	MLOC_62487	HV46611G00010	up		down	down	Pleiotropic ABC efflux transporter of multiple drugs, ABC transporter G family member
GO:0055086	nucleobase, nucleoside and nucleotide metabolic process	MLOC_63263	HV47436G00010	up	up		down	NO-associated protein 1, chloroplastic/mitochondrial
GO:0055086	nucleobase, nucleoside and nucleotide metabolic process	MLOC_64881	HV49457G00010	up	up	up	up	3-hydroxy-3-methylglutaryl-coenzyme A reductase
GO:0055086	nucleobase, nucleoside and nucleotide metabolic process	MLOC_65132	HV49790G00010	down	down	down		Formyltetrahydrofolate deformylase 1, mitochondrial
GO:0055086	nucleobase, nucleoside and nucleotide metabolic process	MLOC_67224	HV52745G00010		down		down	nucleotide-binding protein alpha-1 subunit
GO:0055086	nucleobase, nucleoside and nucleotide metabolic process	MLOC_67407	HV53046G00010	up	up	up	up	GTPase Obg
GO:0055086	nucleobase, nucleoside and nucleotide metabolic process	MLOC_67422	HV53069G00010		up		up	V-type ATP synthase beta chain, V-type ATP synthase beta chain
GO:0055086	nucleobase, nucleoside and nucleotide metabolic process	MLOC_69140	HV55988G00010	up	up		up	S-adenosylmethionine decarboxylase proenzyme, S-adenosylmethionine decarboxylase proenzyme
GO:0055086	nucleobase, nucleoside and nucleotide metabolic process	MLOC_69815	HV56994G00010		down		down	Adenine phosphoribosyltransferase, Adenine phosphoribosyltransferase
GO:0055086	nucleobase, nucleoside and nucleotide metabolic process	MLOC_70060	HV5737G00020		down	down		CTP synthase
GO:0055086	nucleobase, nucleoside and nucleotide metabolic process	MLOC_70480	HV58048G00020		up	up		leaf-type isozyme, chloroplastic, Ferredoxin--NADP reductase, putative
GO:0055086	nucleobase, nucleoside and nucleotide metabolic process	MLOC_71132	HV59218G00010		up		up	Methylthioribose-1-phosphate isomerase, Methylthioribose-1-phosphate isomerase
GO:0055086	nucleobase, nucleoside and nucleotide metabolic process	MLOC_74483	HV65965G00020		up	up	up	Photosystem I reaction center subunit V, chloroplastic, subunit V, chloroplastic
GO:0055086	nucleobase, nucleoside and nucleotide metabolic process	MLOC_74526	HV66029G00010	down	down	down	down	Probable allantoinase 2, Allantoinase
GO:0055086	nucleobase, nucleoside and nucleotide metabolic process	MLOC_74648	HV6626G00010		down	down	down	Retinal-specific ATP-binding cassette transporter, ABC(ATP-binding) family transporter
GO:0055086	nucleobase, nucleoside and nucleotide metabolic process	MLOC_75514	HV6810G00010		up		up	PsbP domain-containing protein 4, chloroplastic
GO:0055086	nucleobase, nucleoside and nucleotide metabolic process	MLOC_76562	HV71878G00010	down		down		Oligomycin resistance ATP-dependent permease YOR1
GO:0055086	nucleobase, nucleoside and nucleotide metabolic process	MLOC_7744	HV139994G00010	down	down	down	down	Tubulin beta
GO:0055086	nucleobase, nucleoside and nucleotide metabolic process	MLOC_78143	HV78836G00010	up	up		up	CTP synthase
GO:0055086	nucleobase, nucleoside and nucleotide metabolic process	MLOC_79070	HV83223G00010	up	up		up	Glucose-6-phosphate 1-dehydrogenase, Glucose-6-phosphate 1-dehydrogenase
GO:0055114	oxidation reduction	MLOC_10110	HV1558444G00010	up		down	down	epi-6-deoxocathasterone 23-monooxygenase, Cytochrome P450
GO:0055114	oxidation reduction	MLOC_10567	HV1559373G00010	up		up		Inosine-5'-monophosphate dehydrogenase, Inosine-5'-monophosphate dehydrogenase
GO:0055114	oxidation reduction	MLOC_10606	HV1559454G00010	up	up	up	up	No description available.
GO:0055114	oxidation reduction	MLOC_10856	HV1559938G00010		up		up	Dihydrolipoyl dehydrogenase
GO:0055114	oxidation reduction	MLOC_11359	HV1560919G00010	down	down	down	down	11-oxo-beta-amyrin 30-oxidase
GO:0055114	oxidation reduction	MLOC_11629	HV1561495G00010	down	down	down		L-aspartate oxidase
GO:0055114	oxidation reduction	MLOC_11693	HV1561645G00010		up	down	down	CER1-like 2, Fatty acid hydroxylase domain containing CER1-like protein
GO:0055114	oxidation reduction	MLOC_11896	HV1562103G00010	down	down		down	Probable flavin-containing monooxygenase 1
GO:0055114	oxidation reduction	MLOC_11897	HV1562103G00020	down	down	down	down	Probable flavin-containing monooxygenase 1
GO:0055114	oxidation reduction	MLOC_12234	HV1562863G00010	up	up		up	alkenal reductase (NADP(+)-dependent, Oxidoreductase, zinc-binding dehydrogenase family protein
GO:0055114	oxidation reduction	MLOC_1260	HV110938G00010	down		down	down	9-beta-pimara-7,15-diene oxidase, Cytochrome P450
GO:0055114	oxidation reduction	MLOC_12768	HV1564058G00010	up	up	down		Amorpha-4,11-diene 12-monooxygenase, Cytochrome P450
GO:0055114	oxidation reduction	MLOC_14916	HV1569402G00020		up		up	protein FolD, Bifunctional protein folD
GO:0055114	oxidation reduction	MLOC_15295	HV1570349G00010	down	down	down	down	Bifunctional 3-dehydroquinate dehydratase/shikimate dehydrogenase, chloroplastic
GO:0055114	oxidation reduction	MLOC_15632	HV1571182G00010		down	down	down	Lignin-forming anionic peroxidase, Peroxidase 73
GO:0055114	oxidation reduction	MLOC_17167	HV1575828G00010	up	up	up	up	Amorpha-4,11-diene 12-monooxygenase
GO:0055114	oxidation reduction	MLOC_18233	HV1579793G00010		up		up	Glyceraldehyde-3-phosphate dehydrogenase 1, cytosolic, Glyceraldehyde 3-phosphate dehydrogenase, Glyceraldehyde-3-phosphate dehydrogenase
GO:0055114	oxidation reduction	MLOC_18300	HV1580042G00010	up	up		up	Probable 9-cis-epoxycarotenoid dioxygenase NCED5, chloroplastic, 9-cis-epoxycarotenoid dioxygenase 2
GO:0055114	oxidation reduction	MLOC_18586	HV1581110G00010	up	up	up	up	ribitol dehydrogenase homolog, Short-chain dehydrogenase/reductase family protein
GO:0055114	oxidation reduction	MLOC_19039	HV1583223G00010	down	down		down	D-amino acid dehydrogenase small subunit
GO:0055114	oxidation reduction	MLOC_19930	HV158721G00010		up	up		Amorpha-4,11-diene 12-monooxygenase
GO:0055114	oxidation reduction	MLOC_22278	HV160480G00010	up	up		up	Superoxide dismutase
GO:0055114	oxidation reduction	MLOC_22651	HV160974G00010	up	up		up	Probable inositol oxygenase, Inositol oxygenase 1
GO:0055114	oxidation reduction	MLOC_2431	HV121593G00010	up	down	down	down	Flavonol synthase/flavanone 3-hydroxylase, 2-oxoglutarate (2OG) and Fe(II)-dependent oxygenase superfamily protein LENGTH=348
GO:0055114	oxidation reduction	MLOC_24900	HV166041G00010		down	down	down	L-ascorbate oxidase
GO:0055114	oxidation reduction	MLOC_26717	HV177477G00010		up	up	up	Alcohol dehydrogenase 1, Alcohol dehydrogenase class-3
GO:0055114	oxidation reduction	MLOC_26911	HV178929G00010		down		down	cassadiene C11-alpha-hydroxylase 2
GO:0055114	oxidation reduction	MLOC_29550	HV201532G00010		down	down	down	oxoglutarate/Fe(II)-dependent dioxygenase
GO:0055114	oxidation reduction	MLOC_32914	HV232942G00010		up	up	up	Glutathione reductase
GO:0055114	oxidation reduction	MLOC_3458	HV13095G00010	up	up		up	Amorpha-4,11-diene 12-monooxygenase
GO:0055114	oxidation reduction	MLOC_35013	HV245286G00010	up	up	up	up	Thebaine 6-O-demethylase
GO:0055114	oxidation reduction	MLOC_36663	HV2547143G00010		up	up	up	Flavonol synthase/flavanone 3-hydroxylase
GO:0055114	oxidation reduction	MLOC_36799	HV2547350G00010	down	down	down	down	11-oxo-beta-amyrin 30-oxidase
GO:0055114	oxidation reduction	MLOC_37378	HV2548257G00010	up	up		down	Linoleate 9S-lipoxygenase
GO:0055114	oxidation reduction	MLOC_37738	HV2548987G00010	up	up	up	up	1,4-dihydroxy-2-naphthoate phytyltransferase
GO:0055114	oxidation reduction	MLOC_37763	HV2549060G00010	up	up	up	up	Delta-1-pyrroline-5-carboxylate synthase, Gamma-glutamyl phosphate reductase
GO:0055114	oxidation reduction	MLOC_38452	HV2550488G00010	up	up		up	oxidoreductin-2
GO:0055114	oxidation reduction	MLOC_38462	HV2550522G00010	up			up	Gibberellin 2-beta-dioxygenase
GO:0055114	oxidation reduction	MLOC_38629	HV2550938G00010		down	down	down	7-hydroxymethyl chlorophyll a reductase, chloroplastic
GO:0055114	oxidation reduction	MLOC_4273	HV134941G00010		up	up	up	Delta-1-pyrroline-5-carboxylate dehydrogenase 12A1, mitochondrial
GO:0055114	oxidation reduction	MLOC_43049	HV267353G00010	down	down	down		Alcohol dehydrogenase class-3, Alcohol dehydrogenase 1
GO:0055114	oxidation reduction	MLOC_43893	HV273294G00010	up	up	up	up	Probable 9-cis-epoxycarotenoid dioxygenase NCED5, chloroplastic
GO:0055114	oxidation reduction	MLOC_44116	HV274208G00020	down	down		down	III oxidase, aerobic, Coproporphyrinogen-III oxidase, aerobic
GO:0055114	oxidation reduction	MLOC_44235	HV274367G00010	up	up		up	11-oxo-beta-amyrin 30-oxidase, Cytochrome P450
GO:0055114	oxidation reduction	MLOC_44346	HV274574G00010		up		up	apoptotic serine protease NMA111
GO:0055114	oxidation reduction	MLOC_44795	HV275396G00010		up	up	up	PWS4.3, chloroplastic
GO:0055114	oxidation reduction	MLOC_44855	HV275544G00010		up		up	Amorpha-4,11-diene 12-monooxygenase, Cytochrome P450 family protein
GO:0055114	oxidation reduction	MLOC_44861	HV275564G00010		up		up	Amorpha-4,11-diene 12-monooxygenase, Cytochrome P450
GO:0055114	oxidation reduction	MLOC_45012	HV275993G00010	up	up		up	11-oxo-beta-amyrin 30-oxidase
GO:0055114	oxidation reduction	MLOC_45125	HV276408G00010	down	down	down	down	12-oxophytodienoate reductase
GO:0055114	oxidation reduction	MLOC_4708	HV135422G00010	up	up		up	Trans-cinnamate 4-monooxygenase, Cytochrome P450 cinnamate 4-hydroxylase
GO:0055114	oxidation reduction	MLOC_4813	HV135532G00010		down	down	down	PsbQ-like protein 3, chloroplastic
GO:0055114	oxidation reduction	MLOC_49690	HV346300G00010		down	down		cassadiene C11-alpha-hydroxylase 2, Cytochrome P450
GO:0055114	oxidation reduction	MLOC_5021	HV135794G00010		down	down	down	Probable respiratory burst oxidase homolog protein I
GO:0055114	oxidation reduction	MLOC_51038	HV36830G00010		up		up	Lignin-forming anionic peroxidase
GO:0055114	oxidation reduction	MLOC_51141	HV36858G00020		down		up	No description available.
GO:0055114	oxidation reduction	MLOC_51702	HV37031G00010		down	down	down	Phosphoinositide phosphatase SAC5
GO:0055114	oxidation reduction	MLOC_52149	HV37320G00010	down	down	down		Cinnamoyl-CoA reductase 2
GO:0055114	oxidation reduction	MLOC_52170	HV37334G00010		down	down	down	11-oxo-beta-amyrin 30-oxidase
GO:0055114	oxidation reduction	MLOC_52518	HV37584G00010	up		up	up	Aspartate-semialdehyde dehydrogenase
GO:0055114	oxidation reduction	MLOC_5287	HV136101G00010	up		down	down	glucose 6-dehydrogenase, UDP-glucose 6-dehydrogenase
GO:0055114	oxidation reduction	MLOC_53497	HV38417G00010	down	down	down	down	11-oxo-beta-amyrin 30-oxidase
GO:0055114	oxidation reduction	MLOC_54031	HV38829G00010	up	up		up	Linoleate 9S-lipoxygenase 1, Linoleate 9S-lipoxygenase, Lipoxygenase
GO:0055114	oxidation reduction	MLOC_54499	HV39176G00020	up	up		down	Lignin-forming anionic peroxidase
GO:0055114	oxidation reduction	MLOC_54711	HV39330G00010	up	up	up	up	Aldose reductase, keto reductase family 1 member, Aldose reductase
GO:0055114	oxidation reduction	MLOC_55157	HV39707G00010	up	up	up	up	Lignin-forming anionic peroxidase, Peroxidase superfamily protein LENGTH=329
GO:0055114	oxidation reduction	MLOC_55663	HV40164G00010		down	down	down	Peroxidase 1, Lignin-forming anionic peroxidase, Peroxidase
GO:0055114	oxidation reduction	MLOC_56199	HV40627G00010		down	down	down	Tetracenomycin polyketide synthesis hydroxylase TcmG
GO:0055114	oxidation reduction	MLOC_56451	HV40843G00010	up			up	Siroheme synthase
GO:0055114	oxidation reduction	MLOC_56481	HV40880G00030		up		up	Homogentisate 1,2-dioxygenase
GO:0055114	oxidation reduction	MLOC_56862	HV41200G00010		down	down	down	Lignin-forming anionic peroxidase
GO:0055114	oxidation reduction	MLOC_56946	HV41272G00010	up	up	up	up	Probable flavin-containing monooxygenase 1, Dimethylaniline monooxygenase [N-oxide-forming]
GO:0055114	oxidation reduction	MLOC_5716	HV136596G00010	up	up		up	Nitrate reductase [NAD(P)H], Inducible nitrate reductase [NADH] 2
GO:0055114	oxidation reduction	MLOC_57323	HV41642G00010	down	down		down	Allene oxide synthase 1, chloroplastic
GO:0055114	oxidation reduction	MLOC_58855	HV43057G00010	up	up		down	DnaJ/Hsp40 cysteine-rich domain-containing protein
GO:0055114	oxidation reduction	MLOC_58934	HV43123G00010		down	down		DIBOA-glucoside dioxygenase BX6, 1-aminocyclopropane-1-carboxylate oxidase-like protein
GO:0055114	oxidation reduction	MLOC_58999	HV43187G00020	down	down		up	Phosphoribulokinase, chloroplastic, Phosphoribulokinase/uridine kinase
GO:0055114	oxidation reduction	MLOC_59071	HV43243G00010	down	down	down	down	Flavonol synthase/flavanone 3-hydroxylase, 2-oxoglutarate (2OG) and Fe(II)-dependent oxygenase superfamily protein LENGTH=348
GO:0055114	oxidation reduction	MLOC_59252	HV43410G00010	down		down	down	L-ascorbate oxidase, laccase 12 LENGTH=565
GO:0055114	oxidation reduction	MLOC_60022	HV44129G00010		down	down	down	L-ascorbate oxidase, laccase 11 LENGTH=557
GO:0055114	oxidation reduction	MLOC_60358	HV44311G00010		up	down	down	Nitrate reductase [NADH], Nitrate reductase [NADH], Inducible nitrate reductase [NADH] 2, Nitrate reductase
GO:0055114	oxidation reduction	MLOC_60975	HV44956G00010		up	down	down	Carotenoid 9,10(9',10')-cleavage dioxygenase 1
GO:0055114	oxidation reduction	MLOC_61193	HV45229G00010		up		up	Glutathione reductase
GO:0055114	oxidation reduction	MLOC_61260	HV45320G00020		up		up	Protein PROTON GRADIENT REGULATION
GO:0055114	oxidation reduction	MLOC_61339	HV45397G00010		up		up	keto reductase family 4 member C9
GO:0055114	oxidation reduction	MLOC_6135	HV137101G00010		up		up	Ferredoxin-1, Ferredoxin-1
GO:0055114	oxidation reduction	MLOC_61512	HV45582G00020	down	down		down	Zeaxanthin 7,8(7',8')-cleavage dioxygenase, chromoplast, 9-cis-epoxycarotenoid dioxygenase 1
GO:0055114	oxidation reduction	MLOC_61549	HV45621G00010		up	up	up	Uncharacterized oxidoreductase At1g06690, chloroplastic
GO:0055114	oxidation reduction	MLOC_61991	HV46080G00010		up		up	2-hydroxy-acid oxidase, L-lactate dehydrogenase [cytochrome]
GO:0055114	oxidation reduction	MLOC_62332	HV46449G00030	up		down	down	Lignin-forming anionic peroxidase
GO:0055114	oxidation reduction	MLOC_62667	HV46834G00010	up	up	up	up	Glutarate-semialdehyde dehydrogenase DavD
GO:0055114	oxidation reduction	MLOC_62907	HV47083G00010		up		up	11-beta-hydroxysteroid dehydrogenase-like, Dehydrogenase/reductase SDR family protein 7-like
GO:0055114	oxidation reduction	MLOC_63302	HV47467G00030	up	up	up	up	Succinate dehydrogenase [ubiquinone] flavoprotein subunit, mitochondrial, Succinate dehydrogenase subunit A
GO:0055114	oxidation reduction	MLOC_63314	HV47476G00010		down		down	Short-chain dehydrogenase/reductase 2b
GO:0055114	oxidation reduction	MLOC_63811	HV47987G00010	up	up		up	External alternative NAD(P)H-ubiquinone oxidoreductase B1, mitochondrial, NADH dehydrogenase
GO:0055114	oxidation reduction	MLOC_64188	HV48472G00010	up		up		Peroxidase 66
GO:0055114	oxidation reduction	MLOC_64257	HV48564G00010	down	down		down	Lignin-forming anionic peroxidase, Peroxidase 5
GO:0055114	oxidation reduction	MLOC_64485	HV48895G00010	up		down	down	FAD-dependent urate hydroxylase, Monooxygenase FAD-binding protein
GO:0055114	oxidation reduction	MLOC_64502	HV48918G00010	up	up	up	up	NADP-dependent malic enzyme, Malic enzyme
GO:0055114	oxidation reduction	MLOC_64685	HV49187G00010	up	up	up		Methylsterol monooxygenase 1
GO:0055114	oxidation reduction	MLOC_64838	HV49382G00010	down	down		down	cassadiene C11-alpha-hydroxylase 2
GO:0055114	oxidation reduction	MLOC_64881	HV49457G00010	up	up	up	up	3-hydroxy-3-methylglutaryl-coenzyme A reductase
GO:0055114	oxidation reduction	MLOC_649	HV104818G00010	up			up	Amorpha-4,11-diene 12-monooxygenase
GO:0055114	oxidation reduction	MLOC_65039	HV49661G00010	down	up	down		LUTEIN DEFICIENT 5, chloroplastic, Cytochrome P450 family protein, expressed
GO:0055114	oxidation reduction	MLOC_65103	HV49756G00010	up	up		up	Probable polyamine oxidase 4
GO:0055114	oxidation reduction	MLOC_65477	HV50241G00010	down	down		down	Lignin-forming anionic peroxidase, Peroxidase 10
GO:0055114	oxidation reduction	MLOC_66081	HV51079G00010	up			down	12-oxophytodienoate reductase, 12-oxophytodienoate reductase
GO:0055114	oxidation reduction	MLOC_66224	HV51263G00010	up	up		up	Aldehyde dehydrogenase
GO:0055114	oxidation reduction	MLOC_66485	HV51624G00010		up		down	Lignin-forming anionic peroxidase
GO:0055114	oxidation reduction	MLOC_66760	HV52068G00010		up	down	down	Amorpha-4,11-diene 12-monooxygenase, Cytochrome P450 family protein, expressed
GO:0055114	oxidation reduction	MLOC_67637	HV53394G00010		up		up	DIBOA-glucoside dioxygenase BX6, 1-aminocyclopropane-1-carboxylate oxidase
GO:0055114	oxidation reduction	MLOC_6767	HV138067G00010		up	up		Putative laccase-19, Laccase, putative
GO:0055114	oxidation reduction	MLOC_68912	HV55565G00010	up	up	down		Cannabidiolic acid synthase-like 2, FAD-binding Berberine family protein LENGTH=533
GO:0055114	oxidation reduction	MLOC_6919	HV138334G00010	down		down	down	Lignin-forming anionic peroxidase
GO:0055114	oxidation reduction	MLOC_69262	HV56163G00010	up	up		up	Artemisinic aldehyde Delta(11(13)) reductase, 12-oxophytodienoate reductase 3
GO:0055114	oxidation reduction	MLOC_69295	HV56208G00010		up	up	up	Ferritin-1, chloroplastic, Ferritin
GO:0055114	oxidation reduction	MLOC_70055	HV57365G00020	up	up	up	up	Isovaleryl-CoA dehydrogenase, mitochondrial
GO:0055114	oxidation reduction	MLOC_70149	HV57504G00010	down			down	Thebaine 6-O-demethylase
GO:0055114	oxidation reduction	MLOC_70157	HV57518G00010	down	down	down	down	3-hydroxybenzoate 6-hydroxylase 1, Monooxygenase, FAD-binding protein
GO:0055114	oxidation reduction	MLOC_70158	HV57518G00020		down	down	down	hydroxynicotinate 3-monooxygenase
GO:0055114	oxidation reduction	MLOC_70480	HV58048G00020		up	up		leaf-type isozyme, chloroplastic, Ferredoxin--NADP reductase, putative
GO:0055114	oxidation reduction	MLOC_70742	HV58459G00010		down		down	Probable ascorbate-specific transmembrane electron transporter 2, Cytochrome b561
GO:0055114	oxidation reduction	MLOC_70980	HV58883G00010	up			down	Primary amine oxidase
GO:0055114	oxidation reduction	MLOC_71784	HV60496G00010	down		down	down	12-oxophytodienoate reductase, 12-oxophytodienoate reductase 2
GO:0055114	oxidation reduction	MLOC_72011	HV60885G00010		up		up	Putative aldehyde dehydrogenase family 7 member A1 homolog, Aldehyde dehydrogenase 7b
GO:0055114	oxidation reduction	MLOC_72140	HV61131G00010	up	up	up	up	Alcohol dehydrogenase class-3
GO:0055114	oxidation reduction	MLOC_74007	HV6493G00010		up	up	up	No description available.
GO:0055114	oxidation reduction	MLOC_74483	HV65965G00020		up	up	up	Photosystem I reaction center subunit V, chloroplastic, subunit V, chloroplastic
GO:0055114	oxidation reduction	MLOC_74605	HV66186G00010	up		down	down	Lignin-forming anionic peroxidase, Peroxidase
GO:0055114	oxidation reduction	MLOC_75020	HV66967G00010	down		down	down	P450 86A7, Cytochrome P450
GO:0055114	oxidation reduction	MLOC_75032	HV66991G00010		up		up	Flavonol synthase/flavanone 3-hydroxylase
GO:0055114	oxidation reduction	MLOC_75088	HV67108G00010		up	up	up	functional NADPH-dependent codeinone reductase 2
GO:0055114	oxidation reduction	MLOC_75098	HV67127G00010		down		down	Oxalate oxidase GF-3.8, Germin-like protein 1a
GO:0055114	oxidation reduction	MLOC_75131	HV67197G00010	down	down	down	down	dichloro-2,5-cyclohexadiene-1,4-diol dehydrogenase, Short-chain dehydrogenase/reductase family protein
GO:0055114	oxidation reduction	MLOC_75288	HV6755G00010	up	up	up	up	Formate dehydrogenase, mitochondrial, Formate dehydrogenase 1
GO:0055114	oxidation reduction	MLOC_75745	HV6883G00010	down		down	down	Aldehyde dehydrogenase family 2 member B4, mitochondrial, Aldehyde dehydrogenase
GO:0055114	oxidation reduction	MLOC_7607	HV139648G00010	up	up	up	up	Probable nitronate monooxygenase
GO:0055114	oxidation reduction	MLOC_77155	HV74569G00010	down	down	down	down	Peroxidase 66
GO:0055114	oxidation reduction	MLOC_7761	HV140043G00010		up	up	up	thioredoxin reductase catalytic chain, chloroplastic
GO:0055114	oxidation reduction	MLOC_7780	HV140117G00010	up	up		up	Malate dehydrogenase, Malate dehydrogenase
GO:0055114	oxidation reduction	MLOC_79070	HV83223G00010	up	up		up	Glucose-6-phosphate 1-dehydrogenase, Glucose-6-phosphate 1-dehydrogenase
GO:0055114	oxidation reduction	MLOC_79748	HV86753G00010	up	up		down	Short-chain dehydrogenase TIC 32, chloroplastic
GO:0055114	oxidation reduction	MLOC_79981	HV8801G00020		down		down	Lignin-forming anionic peroxidase
GO:0055114	oxidation reduction	MLOC_80569	HV91414G00010		up		up	functional NADPH-dependent codeinone reductase 2
GO:0055114	oxidation reduction	MLOC_80800	HV92848G00010		down		down	dichloro-2,5-cyclohexadiene-1,4-diol dehydrogenase, Short-chain dehydrogenase/reductase
GO:0055114	oxidation reduction	MLOC_81608	HV97223G00010	up	up	down	down	Alpha-dioxygenase 2
GO:0055114	oxidation reduction	MLOC_81745	HV98013G00010	up	up		up	Probable respiratory burst oxidase homolog protein I
GO:0055114	oxidation reduction	MLOC_81844	HV98499G00010		down	down		Lignin-forming anionic peroxidase
GO:0015979	photosynthesis	MLOC_10606	HV1559454G00010	up	up	up	up	No description available.
GO:0015979	photosynthesis	MLOC_12034	HV1562400G00010	down		up	up	No description available.
GO:0015979	photosynthesis	MLOC_17228	HV1576012G00010		up		up	enhancer protein 3-1, chloroplastic
GO:0015979	photosynthesis	MLOC_23254	HV161980G00010		up		up	Uncharacterized sugar kinase slr0537
GO:0015979	photosynthesis	MLOC_34548	HV244145G00010		up	up	up	enhancer protein 3-1, chloroplastic
GO:0015979	photosynthesis	MLOC_36344	HV2546638G00010		up		up	Iron-responsive element-binding protein 2, 3-isopropylmalate dehydratase large subunit
GO:0015979	photosynthesis	MLOC_36541	HV2546945G00010		up	up		factor G, Elongation factor EF-G
GO:0015979	photosynthesis	MLOC_37738	HV2548987G00010	up	up	up	up	1,4-dihydroxy-2-naphthoate phytyltransferase
GO:0015979	photosynthesis	MLOC_38414	HV2550419G00020		up		up	No description available.
GO:0015979	photosynthesis	MLOC_39886	HV2555286G00010	down			up	unknown protein; FUNCTIONS IN: molecular_function unknown; LOCATED IN: chloroplast; EXPRESSED IN: 21 plant structures; EXPRESSED DURING: 13 growth stages;
GO:0015979	photosynthesis	MLOC_44346	HV274574G00010		up		up	apoptotic serine protease NMA111
GO:0015979	photosynthesis	MLOC_44755	HV275313G00010		down	down	down	chlorophyll b binding protein 1B-20, chloroplastic
GO:0015979	photosynthesis	MLOC_44795	HV275396G00010		up	up	up	PWS4.3, chloroplastic
GO:0015979	photosynthesis	MLOC_4813	HV135532G00010		down	down	down	PsbQ-like protein 3, chloroplastic
GO:0015979	photosynthesis	MLOC_48344	HV321762G00010	up			down	lumenal 15 kDa protein 1, chloroplastic
GO:0015979	photosynthesis	MLOC_53258	HV38184G00010		down	down		Photosystem I reaction center subunit XI, chloroplastic, I reaction center subunit XI, chloroplastic, Photosystem I reaction center subunit XI
GO:0015979	photosynthesis	MLOC_55726	HV40215G00010	up	up		up	Pentatricopeptide repeat-containing protein At2g15820
GO:0015979	photosynthesis	MLOC_58855	HV43057G00010	up	up		down	DnaJ/Hsp40 cysteine-rich domain-containing protein
GO:0015979	photosynthesis	MLOC_58999	HV43187G00020	down	down		up	Phosphoribulokinase, chloroplastic, Phosphoribulokinase/uridine kinase
GO:0015979	photosynthesis	MLOC_59370	HV43520G00010	down	up		down	Serine hydroxymethyltransferase, Serine hydroxymethyltransferase
GO:0015979	photosynthesis	MLOC_5958	HV136919G00010		up	up	up	Eukaryotic translation initiation factor 2 subunit 2, Eukaryotic translation initiation factor 2 beta subunit, putative, expressed
GO:0015979	photosynthesis	MLOC_61094	HV45103G00010		up	up	up	sigma factor sigE, chloroplastic/mitochondrial, RNA polymerase sigma factor
GO:0015979	photosynthesis	MLOC_61260	HV45320G00020		up		up	Protein PROTON GRADIENT REGULATION
GO:0015979	photosynthesis	MLOC_62113	HV46209G00010		up		down	adenylyltransferase large subunit 2, chloroplastic/amyloplastic
GO:0015979	photosynthesis	MLOC_62874	HV47053G00010		up		down	No description available.
GO:0015979	photosynthesis	MLOC_70480	HV58048G00020		up	up		leaf-type isozyme, chloroplastic, Ferredoxin--NADP reductase, putative
GO:0015979	photosynthesis	MLOC_74483	HV65965G00020		up	up	up	Photosystem I reaction center subunit V, chloroplastic, subunit V, chloroplastic
GO:0015979	photosynthesis	MLOC_74488	HV6597G00010	up			down	No description available.
GO:0015979	photosynthesis	MLOC_75003	HV66941G00010	down	down		down	Rhodanese-like domain-containing protein 9, chloroplastic
GO:0015979	photosynthesis	MLOC_75110	HV67154G00010		down		down	No description available.
GO:0015979	photosynthesis	MLOC_75514	HV6810G00010		up		up	PsbP domain-containing protein 4, chloroplastic
GO:0015979	photosynthesis	MLOC_78630	HV81207G00010		down	down	down	enhancer protein 1, chloroplastic
GO:0015979	photosynthesis	MLOC_82117	HV99961G00010	up	up	up		chelatase subunit ChlH, chloroplastic
GO:0071669	plant-type cell wall organization or biogenesis	MLOC_10776	HV1559755G00010		up	up		Glycogen debranching enzyme, Glycogen debranching enzyme
GO:0071669	plant-type cell wall organization or biogenesis	MLOC_11261	HV1560717G00010	down	down	down	down	unknown protein; FUNCTIONS IN: molecular_function unknown; INVOLVED IN: biological_process unknown; LOCATED IN: chloroplast, plasma membrane; EXPRESSED IN: 24 plant structures; EXPRESSED DURING: 13 growth stages; Has 30201 Blast hits to 17322 proteins in 780 species: Archae - 12; Bacteria - 1396; Metazoa - 17338; Fungi - 3422; Plants - 5037; Viruses - 0; Other Eukaryotes - 2996 (source: NCBI BLin…
GO:0071669	plant-type cell wall organization or biogenesis	MLOC_35270	HV246954G00010	down		down	down	COBRA-like protein 5
GO:0071669	plant-type cell wall organization or biogenesis	MLOC_37549	HV2548612G00010	up	up		down	alpha-glucanotransferase DPE2, 4-alpha-glucanotransferase
GO:0071669	plant-type cell wall organization or biogenesis	MLOC_37559	HV2548631G00010		down	down		Plastidial pyruvate kinase 1, chloroplastic
GO:0071669	plant-type cell wall organization or biogenesis	MLOC_38342	HV2550234G00010	down	down	down	down	Microtubule-associated protein 70-4
GO:0071669	plant-type cell wall organization or biogenesis	MLOC_4200	HV134830G00010		down		down	spotted leaf 11
GO:0071669	plant-type cell wall organization or biogenesis	MLOC_43749	HV272477G00010	down	down	down	down	Cellulose synthase A catalytic subunit
GO:0071669	plant-type cell wall organization or biogenesis	MLOC_44556	HV274940G00010	down	up	down	down	hydroxypalmitate O-feruloyl transferase
GO:0071669	plant-type cell wall organization or biogenesis	MLOC_51702	HV37031G00010		down	down	down	Phosphoinositide phosphatase SAC5
GO:0071669	plant-type cell wall organization or biogenesis	MLOC_51882	HV37133G00010	up	up	up		Thaumatin-like protein 1
GO:0071669	plant-type cell wall organization or biogenesis	MLOC_63724	HV47895G00010	down	up		down	Expansin-A4
GO:0071669	plant-type cell wall organization or biogenesis	MLOC_66568	HV51765G00010	down		down	down	Cellulose synthase A catalytic subunit, Cellulose synthase
GO:0071669	plant-type cell wall organization or biogenesis	MLOC_68431	HV54778G00010	down	down	down	down	Cellulose synthase A catalytic subunit, Cellulose synthase A
GO:0071669	plant-type cell wall organization or biogenesis	MLOC_68859	HV55471G00010	up	up		down	protein L18, 50S ribosomal protein L18
GO:0071669	plant-type cell wall organization or biogenesis	MLOC_70853	HV5868G00010		down		down	CAS1 domain-containing protein 1
GO:0071669	plant-type cell wall organization or biogenesis	MLOC_75040	HV67007G00010		up	down	down	COBRA-like protein 5
GO:0009966	regulation of signal transduction	MLOC_10963	HV1560099G00010		up		up	Receptor like protein kinase
GO:0009966	regulation of signal transduction	MLOC_11783	HV1561823G00010	down	down	down	down	BRASSINOSTEROID INSENSITIVE 1-associated receptor kinase 1
GO:0009966	regulation of signal transduction	MLOC_12576	HV1563629G00010		up		up	protein ligase AIP2
GO:0009966	regulation of signal transduction	MLOC_12693	HV1563886G00010	down	down	down	down	associated receptor kinase-like
GO:0009966	regulation of signal transduction	MLOC_14795	HV1569049G00010	down	down	down	down	BRASSINOSTEROID INSENSITIVE 1-associated receptor kinase 1
GO:0009966	regulation of signal transduction	MLOC_20786	HV1591814G00010		down	down	down	Receptor like protein kinase
GO:0009966	regulation of signal transduction	MLOC_3013	HV127028G00010	down	down		down	Abscisic acid-inducible protein kinase
GO:0009966	regulation of signal transduction	MLOC_4380	HV135068G00010		up		up	Phospholipase D alpha 1
GO:0009966	regulation of signal transduction	MLOC_49472	HV342192G00010		down		down	lectin S-receptor-like serine/threonine-protein kinase
GO:0009966	regulation of signal transduction	MLOC_53881	HV38713G00010		down		down	Ethylene receptor
GO:0009966	regulation of signal transduction	MLOC_54206	HV38963G00010	up	up		up	BRASSINOSTEROID INSENSITIVE 1-associated receptor kinase 1
GO:0009966	regulation of signal transduction	MLOC_54850	HV39447G00010	down	down	down	down	SPS1-related proline-alanine-rich protein kinase
GO:0009966	regulation of signal transduction	MLOC_55207	HV39751G00020		up	down	down	Receptor like protein kinase, Protein kinase
GO:0009966	regulation of signal transduction	MLOC_55366	HV39895G00010		up	up	up	Probable LIM domain-containing serine/threonine-protein kinase DDB
GO:0009966	regulation of signal transduction	MLOC_56354	HV40752G00010		down	down	down	BRASSINOSTEROID INSENSITIVE 1-associated receptor kinase 1
GO:0009966	regulation of signal transduction	MLOC_67224	HV52745G00010		down		down	nucleotide-binding protein alpha-1 subunit
GO:0009966	regulation of signal transduction	MLOC_68895	HV55533G00010		down	down	down	ADIPOR-like receptor SPBC12C2.09c
GO:0009966	regulation of signal transduction	MLOC_70542	HV58142G00010	down	down		down	receptor-like kinase protein THICK TASSEL DWARF1, Leucine-rich receptor-like protein kinase
GO:0009966	regulation of signal transduction	MLOC_71615	HV60182G00010		down	down	down	Receptor like protein kinase, Protein kinase family protein
GO:0009966	regulation of signal transduction	MLOC_73463	HV6371G00010		down	down	down	Receptor like protein kinase
GO:0009966	regulation of signal transduction	MLOC_80035	HV8828G00010	down	down	down	down	Receptor like protein kinase, Protein kinase-like protein
GO:0009408	response to heat	MLOC_62667	HV46834G00010	up	up	up	up	Glutarate-semialdehyde dehydrogenase DavD
GO:0009408	response to heat	MLOC_64517	HV48942G00010	up	up	up	up	unknown protein; LOCATED IN: mitochondrion;
GO:0009408	response to heat	MLOC_64688	HV49195G00010	down	down	down	down	18.8 kDa class V heat shock protein
GO:0009408	response to heat	MLOC_67581	HV53297G00010	up	up	up	up	70 kDa protein, Heat shock 70 kDa protein 1
GO:0009408	response to heat	MLOC_69675	HV56790G00010	up	up	up	up	stress transcription factor A-3
GO:0009408	response to heat	MLOC_77985	HV78169G00010	up	up	up	up	26.7 kDa heat shock protein, chloroplastic, Heat shock protein 26.6B
GO:0044281	small molecule metabolic process	MLOC_10389	HV1558968G00010	up	up		up	Threonine dehydratase biosynthetic, Threonine dehydratase biosynthetic
GO:0044281	small molecule metabolic process	MLOC_10482	HV1559182G00010		down	up		Protein RRP5 homolog
GO:0044281	small molecule metabolic process	MLOC_10567	HV1559373G00010	up		up		Inosine-5'-monophosphate dehydrogenase, Inosine-5'-monophosphate dehydrogenase
GO:0044281	small molecule metabolic process	MLOC_10606	HV1559454G00010	up	up	up	up	No description available.
GO:0044281	small molecule metabolic process	MLOC_10779	HV1559760G00010		up		up	COQ10 homolog B, mitochondrial
GO:0044281	small molecule metabolic process	MLOC_10906	HV1560011G00010	down		down	down	Putative white-brown complex homolog protein 30, ABC transporter G family member
GO:0044281	small molecule metabolic process	MLOC_10916	HV1560028G00020	up	up	up	up	3-bisphosphoglycerate-independent phosphoglycerate mutase
GO:0044281	small molecule metabolic process	MLOC_11181	HV1560576G00010	up	up	up	up	Multiple C2 and transmembrane domain-containing protein 2
GO:0044281	small molecule metabolic process	MLOC_11203	HV1560614G00010	down			down	phosphofructokinase 5, chloroplastic
GO:0044281	small molecule metabolic process	MLOC_11629	HV1561495G00010	down	down	down		L-aspartate oxidase
GO:0044281	small molecule metabolic process	MLOC_11663	HV1561586G00010		down	down	down	acid aminotransferase 5, chloroplastic, Branched-chain-amino-acid aminotransferase
GO:0044281	small molecule metabolic process	MLOC_11693	HV1561645G00010		up	down	down	CER1-like 2, Fatty acid hydroxylase domain containing CER1-like protein
GO:0044281	small molecule metabolic process	MLOC_11751	HV1561763G00010	down	down	down	down	Tubulin alpha-1 chain, Tubulin alpha, Tubulin alpha chain, putative
GO:0044281	small molecule metabolic process	MLOC_12252	HV1562891G00010		down		down	Tryptophan synthase alpha chain
GO:0044281	small molecule metabolic process	MLOC_12359	HV1563107G00010		up		up	Lactoylglutathione lyase
GO:0044281	small molecule metabolic process	MLOC_13480	HV1565790G00010	up	up	up	up	Glycerophosphoryl diester phosphodiesterase, Glycerophosphoryl diester phosphodiesterase, putative
GO:0044281	small molecule metabolic process	MLOC_13739	HV1566381G00010	up		up	up	transport regulator-like protein 2
GO:0044281	small molecule metabolic process	MLOC_14916	HV1569402G00020		up		up	protein FolD, Bifunctional protein folD
GO:0044281	small molecule metabolic process	MLOC_15396	HV1570582G00010	up	up	down		Beta-(1--2)glucan export ATP-binding/permease protein NdvA
GO:0044281	small molecule metabolic process	MLOC_15432	HV1570675G00010	up	up		up	Diacylglycerol O-acyltransferase 1
GO:0044281	small molecule metabolic process	MLOC_16176	HV1572628G00010	up	up		up	Galactinol synthase 2
GO:0044281	small molecule metabolic process	MLOC_16420	HV1573332G00010		up		up	Aspartate aminotransferase P2, mitochondrial, Aspartate aminotransferase
GO:0044281	small molecule metabolic process	MLOC_16606	HV1573931G00010		up		up	Pyruvate kinase
GO:0044281	small molecule metabolic process	MLOC_16792	HV1574503G00010		down		down	Uracil phosphoribosyltransferase
GO:0044281	small molecule metabolic process	MLOC_18233	HV1579793G00010		up		up	Glyceraldehyde-3-phosphate dehydrogenase 1, cytosolic, Glyceraldehyde 3-phosphate dehydrogenase, Glyceraldehyde-3-phosphate dehydrogenase
GO:0044281	small molecule metabolic process	MLOC_18371	HV1580309G00010	up	up	up	up	Methionine gamma-lyase
GO:0044281	small molecule metabolic process	MLOC_19136	HV1583646G00010		up	up	up	Tylosin resistance ATP-binding protein TlrC
GO:0044281	small molecule metabolic process	MLOC_19305	HV1584376G00010	down	down	down	down	hydroxyquercetin 8-O-methyltransferase, O-methyltransferase
GO:0044281	small molecule metabolic process	MLOC_19572	HV158546G00010		down		down	Probable methyltransferase
GO:0044281	small molecule metabolic process	MLOC_19648	HV1585816G00010		down	down	down	Probable 3-ketoacyl-CoA synthase 2
GO:0044281	small molecule metabolic process	MLOC_19721	HV1586185G00010		up		up	DOPA decarboxylase, Aromatic amino acid decarboxylase
GO:0044281	small molecule metabolic process	MLOC_20301	HV158906G00010	down	down	down	down	resveratrol di-O-methyltransferase
GO:0044281	small molecule metabolic process	MLOC_21078	HV1593049G00010		down	down	down	Retinal-specific ATP-binding cassette transporter, ATP-binding cassette transporter
GO:0044281	small molecule metabolic process	MLOC_21965	HV160069G00010	down	down	down	down	Acyl carrier protein 3, chloroplastic, Acyl carrier protein 3, chloroplastic, Acyl carrier protein
GO:0044281	small molecule metabolic process	MLOC_22026	HV160155G00010	up	up		up	Alpha-galactosidase
GO:0044281	small molecule metabolic process	MLOC_22278	HV160480G00010	up	up		up	Superoxide dismutase
GO:0044281	small molecule metabolic process	MLOC_22651	HV160974G00010	up	up		up	Probable inositol oxygenase, Inositol oxygenase 1
GO:0044281	small molecule metabolic process	MLOC_23254	HV161980G00010		up		up	Uncharacterized sugar kinase slr0537
GO:0044281	small molecule metabolic process	MLOC_2723	HV124333G00010	up	up	down		b5 isoform A
GO:0044281	small molecule metabolic process	MLOC_28975	HV196370G00010		up		up	Uridylate kinase
GO:0044281	small molecule metabolic process	MLOC_32914	HV232942G00010		up	up	up	Glutathione reductase
GO:0044281	small molecule metabolic process	MLOC_32988	HV233570G00010		up		up	Ornithine carbamoyltransferase
GO:0044281	small molecule metabolic process	MLOC_33518	HV238070G00010	up		down	down	Probable nicotianamine synthase 2, Probable nicotianamine synthase
GO:0044281	small molecule metabolic process	MLOC_34336	HV243592G00010		down	down	down	Uncharacterized sugar kinase AF_0356
GO:0044281	small molecule metabolic process	MLOC_34488	HV244018G00010		down	down	down	Beta-(1--2)glucan export ATP-binding/permease protein NdvA
GO:0044281	small molecule metabolic process	MLOC_34517	HV244090G00010	up	up		up	No description available.
GO:0044281	small molecule metabolic process	MLOC_3462	HV130981G00010		down	down	down	Isocitrate lyase, Isocitrate lyase
GO:0044281	small molecule metabolic process	MLOC_34756	HV244525G00010	up	up		up	Spermidine synthase, Spermidine synthase
GO:0044281	small molecule metabolic process	MLOC_3492	HV131193G00010	up	up		up	Putative methyltransferase DDB_G0268948, Methyltransferase, putative
GO:0044281	small molecule metabolic process	MLOC_36344	HV2546638G00010		up		up	Iron-responsive element-binding protein 2, 3-isopropylmalate dehydratase large subunit
GO:0044281	small molecule metabolic process	MLOC_36541	HV2546945G00010		up	up		factor G, Elongation factor EF-G
GO:0044281	small molecule metabolic process	MLOC_36820	HV2547375G00010		up		up	S-transferase zeta class, Glutathione S-transferase 2
GO:0044281	small molecule metabolic process	MLOC_37167	HV2547899G00010	up	up	up	up	Alpha-enolase
GO:0044281	small molecule metabolic process	MLOC_37378	HV2548257G00010	up	up		down	Linoleate 9S-lipoxygenase
GO:0044281	small molecule metabolic process	MLOC_37559	HV2548631G00010		down	down		Plastidial pyruvate kinase 1, chloroplastic
GO:0044281	small molecule metabolic process	MLOC_37707	HV2548929G00010	down	down	down	down	Tubulin beta
GO:0044281	small molecule metabolic process	MLOC_37719	HV2548950G00010		down	down	down	uridylyltransferase/uridylyl-removing enzyme, [Protein-PII] uridylyltransferase
GO:0044281	small molecule metabolic process	MLOC_37738	HV2548987G00010	up	up	up	up	1,4-dihydroxy-2-naphthoate phytyltransferase
GO:0044281	small molecule metabolic process	MLOC_37763	HV2549060G00010	up	up	up	up	Delta-1-pyrroline-5-carboxylate synthase, Gamma-glutamyl phosphate reductase
GO:0044281	small molecule metabolic process	MLOC_38042	HV2549598G00010	up	down	up	up	Histidinol-phosphate aminotransferase
GO:0044281	small molecule metabolic process	MLOC_38414	HV2550419G00020		up		up	No description available.
GO:0044281	small molecule metabolic process	MLOC_38788	HV2551356G00010		up		up	Pleiotropic ABC efflux transporter of multiple drugs
GO:0044281	small molecule metabolic process	MLOC_3996	HV134556G00010		down		down	tetrakisphosphate 1-kinase 1
GO:0044281	small molecule metabolic process	MLOC_4273	HV134941G00010		up	up	up	Delta-1-pyrroline-5-carboxylate dehydrogenase 12A1, mitochondrial
GO:0044281	small molecule metabolic process	MLOC_43405	HV270093G00010	up	up	up	up	branching enzyme 3, chloroplastic/amyloplastic
GO:0044281	small molecule metabolic process	MLOC_43630	HV271787G00010	up		up	up	Granule-bound starch synthase 1, chloroplastic/amyloplastic, Starch synthase, putative
GO:0044281	small molecule metabolic process	MLOC_43749	HV272477G00010	down	down	down	down	Cellulose synthase A catalytic subunit
GO:0044281	small molecule metabolic process	MLOC_4380	HV135068G00010		up		up	Phospholipase D alpha 1
GO:0044281	small molecule metabolic process	MLOC_43949	HV273528G00010	down	down		up	Phosphomethylpyrimidine synthase
GO:0044281	small molecule metabolic process	MLOC_44080	HV274144G00010	up		down	down	Asparagine synthetase
GO:0044281	small molecule metabolic process	MLOC_44256	HV274407G00010		down		down	Alpha-L-arabinofuranosidase 2
GO:0044281	small molecule metabolic process	MLOC_44556	HV274940G00010	down	up	down	down	hydroxypalmitate O-feruloyl transferase
GO:0044281	small molecule metabolic process	MLOC_44751	HV275293G00010	up	up		up	EH domain-containing protein
GO:0044281	small molecule metabolic process	MLOC_44755	HV275313G00010		down	down	down	b binding protein 1B-20, chloroplastic
GO:0044281	small molecule metabolic process	MLOC_44764	HV275324G00020		down		down	Pyrimidine-specific ribonucleoside hydrolase RihA
GO:0044281	small molecule metabolic process	MLOC_4544	HV135241G00010		up		up	Glutamate decarboxylase, Glutamate decarboxylase, putative, expressed
GO:0044281	small molecule metabolic process	MLOC_4623	HV135333G00010	down	down	down	down	Root phototropism protein 2
GO:0044281	small molecule metabolic process	MLOC_48344	HV321762G00010	up			down	lumenal 15 kDa protein 1, chloroplastic
GO:0044281	small molecule metabolic process	MLOC_5070	HV135835G00010		up		up	Tylosin resistance ATP-binding protein TlrC, ATP-binding cassette
GO:0044281	small molecule metabolic process	MLOC_50786	HV366388G00020	up	up	up	up	AMP deaminase
GO:0044281	small molecule metabolic process	MLOC_51093	HV368510G00010	up	up	up	up	Uncharacterized membrane protein C2G11.09, Early-responsive to dehydration protein-like
GO:0044281	small molecule metabolic process	MLOC_51427	HV369207G00010	down		down	down	resveratrol di-O-methyltransferase
GO:0044281	small molecule metabolic process	MLOC_51702	HV37031G00010		down	down	down	Phosphoinositide phosphatase SAC5
GO:0044281	small molecule metabolic process	MLOC_5173	HV135957G00010	up	up	up	up	Glucose-1-phosphate adenylyltransferase large subunit 1, chloroplastic/amyloplastic, adenylyltransferase large subunit 2, chloroplastic/amyloplastic, Glucose-1-phosphate adenylyltransferase
GO:0044281	small molecule metabolic process	MLOC_5183	HV135978G00010	up	up		up	Pleiotropic ABC efflux transporter of multiple drugs
GO:0044281	small molecule metabolic process	MLOC_52366	HV37476G00010		up		up	Potassium channel AKT1, Potassium channel
GO:0044281	small molecule metabolic process	MLOC_52518	HV37584G00010	up		up	up	Aspartate-semialdehyde dehydrogenase
GO:0044281	small molecule metabolic process	MLOC_52687	HV37711G00010		up		up	3-bisphosphoglycerate-independent phosphoglycerate mutase, 'putative 2,3-bisphosphoglycerate-independent phosphoglycerate mutase'
GO:0044281	small molecule metabolic process	MLOC_52698	HV37722G00010		up		up	Putative white-brown complex homolog protein 30
GO:0044281	small molecule metabolic process	MLOC_52788	HV37796G00010	down	down		down	Tubulin alpha
GO:0044281	small molecule metabolic process	MLOC_53175	HV38116G00010		down	down	down	5-methyltetrahydropteroyltriglutamate--homocysteine methyltransferase
GO:0044281	small molecule metabolic process	MLOC_53353	HV38285G00010		up	up	up	Putative transferase CAF17
GO:0044281	small molecule metabolic process	MLOC_53424	HV38355G00010	up			up	Arginine N-methyltransferase 2
GO:0044281	small molecule metabolic process	MLOC_54031	HV38829G00010	up	up		up	Linoleate 9S-lipoxygenase 1, Linoleate 9S-lipoxygenase, Lipoxygenase
GO:0044281	small molecule metabolic process	MLOC_54083	HV38869G00010	down	down		down	No description available.
GO:0044281	small molecule metabolic process	MLOC_54094	HV38880G00010		up		up	Hexokinase-1, Hexokinase-2
GO:0044281	small molecule metabolic process	MLOC_5438	HV136274G00010		down		down	Beta-(1--2)glucan export ATP-binding/permease protein NdvA
GO:0044281	small molecule metabolic process	MLOC_54603	HV39244G00010	up			up	No description available.
GO:0044281	small molecule metabolic process	MLOC_54731	HV39345G00010	up		down	down	ABC transporter C family member
GO:0044281	small molecule metabolic process	MLOC_54750	HV39358G00010		up	up	up	Alpha-enolase
GO:0044281	small molecule metabolic process	MLOC_55253	HV39799G00010		up		up	protein DnaJ, Chaperone protein dnaJ
GO:0044281	small molecule metabolic process	MLOC_55254	HV39799G00020		up	up	up	unknown protein; FUNCTIONS IN: molecular_function unknown; INVOLVED IN: biological_process unknown; LOCATED IN: chloroplast thylakoid membrane; EXPRESSED IN: 22 plant structures; EXPRESSED DURING: 13 growth stages; Has 25 Blast hits to 25 proteins in 12 species: Archae - 0; Bacteria - 0; Metazoa - 0; Fungi - 0; Plants - 25; Viruses - 0; Other Eukaryotes - 0 (source: NCBI BLink). LENGTH=201
GO:0044281	small molecule metabolic process	MLOC_55770	HV40247G00010		up	down	down	resveratrol di-O-methyltransferase
GO:0044281	small molecule metabolic process	MLOC_55892	HV40371G00020		up		up	cytidine kinase C
GO:0044281	small molecule metabolic process	MLOC_56165	HV40597G00010		down		down	Probable NADH kinase, ATP-NAD kinase-like protein
GO:0044281	small molecule metabolic process	MLOC_56220	HV40636G00020	down		down	down	hydroxyquercetin 8-O-methyltransferase, O-methyltransferase family protein, expressed
GO:0044281	small molecule metabolic process	MLOC_56270	HV40681G00010		up	up		Spermidine synthase
GO:0044281	small molecule metabolic process	MLOC_56293	HV40700G00010		up		up	Phospholipase D alpha 1, Phospholipase D
GO:0044281	small molecule metabolic process	MLOC_56451	HV40843G00010	up			up	Siroheme synthase
GO:0044281	small molecule metabolic process	MLOC_56463	HV40861G00020	down	down	down	down	Probable methyltransferase, S-adenosyl-L-methionine-dependent methyltransferases superfamily protein LENGTH=829
GO:0044281	small molecule metabolic process	MLOC_56481	HV40880G00030		up		up	Homogentisate 1,2-dioxygenase
GO:0044281	small molecule metabolic process	MLOC_5664	HV136527G00020		down	up		Uncharacterized WD repeat-containing protein C1672.07
GO:0044281	small molecule metabolic process	MLOC_57018	HV41349G00010	up	up		up	5-oxoprolinase, 5-oxoprolinase, putative
GO:0044281	small molecule metabolic process	MLOC_57134	HV41451G00010	up	up		down	Aldose 1-epimerase
GO:0044281	small molecule metabolic process	MLOC_57323	HV41642G00010	down	down		down	Allene oxide synthase 1, chloroplastic
GO:0044281	small molecule metabolic process	MLOC_57328	HV41650G00010		up	up		adenylyltransferase large subunit 3, chloroplastic/amyloplastic, Glucose-1-phosphate adenylyltransferase
GO:0044281	small molecule metabolic process	MLOC_57378	HV41695G00020	down			down	Protease HtpX homolog
GO:0044281	small molecule metabolic process	MLOC_5772	HV136678G00010		up		up	Glutaredoxin-C4, chloroplastic, Glutaredoxin
GO:0044281	small molecule metabolic process	MLOC_58041	HV42298G00010	down	down	down	down	Probable glycerophosphoryl diester phosphodiesterase 3
GO:0044281	small molecule metabolic process	MLOC_58362	HV42598G00010	up	up		up	coumarate--CoA ligase-like 10
GO:0044281	small molecule metabolic process	MLOC_58519	HV42742G00010		up		up	Oligomycin resistance ATP-dependent permease YOR1
GO:0044281	small molecule metabolic process	MLOC_58581	HV42798G00010		down		down	ATP synthase gamma chain
GO:0044281	small molecule metabolic process	MLOC_58764	HV42971G00020		up	up	up	coumarate--CoA ligase
GO:0044281	small molecule metabolic process	MLOC_58830	HV43039G00030		down	down	down	Bark storage protein A, Mta/sah nucleosidase, putative
GO:0044281	small molecule metabolic process	MLOC_58855	HV43057G00010	up	up		down	DnaJ/Hsp40 cysteine-rich domain-containing protein
GO:0044281	small molecule metabolic process	MLOC_58866	HV43069G00020	up	up	up		Biosynthetic arginine decarboxylase, Arginine decarboxylase
GO:0044281	small molecule metabolic process	MLOC_58901	HV43095G00010	up	up		down	unknown protein; BEST Arabidopsis thaliana protein match is: unknown protein . LENGTH=734
GO:0044281	small molecule metabolic process	MLOC_58999	HV43187G00020	down	down		up	Phosphoribulokinase, chloroplastic, Phosphoribulokinase/uridine kinase
GO:0044281	small molecule metabolic process	MLOC_59238	HV43390G00010		up		up	Glutamine synthetase
GO:0044281	small molecule metabolic process	MLOC_59370	HV43520G00010	down	up		down	Serine hydroxymethyltransferase, Serine hydroxymethyltransferase
GO:0044281	small molecule metabolic process	MLOC_5957	HV136914G00010	up	up	up	up	Oligomycin resistance ATP-dependent permease YOR1, Multidrug resistance protein ABC transporter family
GO:0044281	small molecule metabolic process	MLOC_59698	HV438357G00010		down		down	Tubulin beta
GO:0044281	small molecule metabolic process	MLOC_59941	HV44053G00010	up	up		up	Oligomycin resistance ATP-dependent permease YOR1
GO:0044281	small molecule metabolic process	MLOC_60617	HV44587G00010		down	down	down	No description available.
GO:0044281	small molecule metabolic process	MLOC_60806	HV44804G00010	up	up		up	Beta-(1--2)glucan export ATP-binding/permease protein NdvA
GO:0044281	small molecule metabolic process	MLOC_60842	HV44841G00010	down			up	Inositol-3-phosphate synthase, Inositol-3-phosphate synthase, Inositol-3-phosphate synthase
GO:0044281	small molecule metabolic process	MLOC_60992	HV44980G00010	down	down	down	down	Tubulin beta chain, Tubulin beta, Tubulin beta-4 chain
GO:0044281	small molecule metabolic process	MLOC_61094	HV45103G00010		up	up	up	sigma factor sigE, chloroplastic/mitochondrial, RNA polymerase sigma factor
GO:0044281	small molecule metabolic process	MLOC_61188	HV45211G00010		up		up	Tryptophan synthase beta chain
GO:0044281	small molecule metabolic process	MLOC_61193	HV45229G00010		up		up	Glutathione reductase
GO:0044281	small molecule metabolic process	MLOC_61360	HV45426G00010	down	down	down	down	Dephospho-CoA kinase
GO:0044281	small molecule metabolic process	MLOC_61512	HV45582G00020	down	down		down	Zeaxanthin 7,8(7',8')-cleavage dioxygenase, chromoplast, 9-cis-epoxycarotenoid dioxygenase 1
GO:0044281	small molecule metabolic process	MLOC_61784	HV45861G00020		up	down	down	Pleiotropic ABC efflux transporter of multiple drugs, ABC transporter G family member
GO:0044281	small molecule metabolic process	MLOC_62113	HV46209G00010		up		down	adenylyltransferase large subunit 2, chloroplastic/amyloplastic
GO:0044281	small molecule metabolic process	MLOC_62436	HV46565G00010	up	up		up	Trichome differentiation protein GL1, myb domain protein 41 LENGTH=282
GO:0044281	small molecule metabolic process	MLOC_62464	HV46591G00010	down	down	down	down	Urease subunit alpha, Urease, alpha subunit
GO:0044281	small molecule metabolic process	MLOC_62487	HV46611G00010	up		down	down	Pleiotropic ABC efflux transporter of multiple drugs, ABC transporter G family member
GO:0044281	small molecule metabolic process	MLOC_62667	HV46834G00010	up	up	up	up	Glutarate-semialdehyde dehydrogenase DavD
GO:0044281	small molecule metabolic process	MLOC_63263	HV47436G00010	up	up		down	NO-associated protein 1, chloroplastic/mitochondrial
GO:0044281	small molecule metabolic process	MLOC_63706	HV47880G00010		down		down	L-arabinokinase
GO:0044281	small molecule metabolic process	MLOC_63939	HV48168G00010	down		down	down	Pyruvate kinase
GO:0044281	small molecule metabolic process	MLOC_64337	HV48673G00010		down		down	Lysine--tRNA ligase
GO:0044281	small molecule metabolic process	MLOC_64388	HV48750G00010		down	down	down	Alpha-L-arabinofuranosidase 2
GO:0044281	small molecule metabolic process	MLOC_64502	HV48918G00010	up	up	up	up	NADP-dependent malic enzyme, Malic enzyme
GO:0044281	small molecule metabolic process	MLOC_64646	HV49145G00010		down	down	down	Probable 3-beta-hydroxysteroid-Delta(8),Delta(7)-isomerase
GO:0044281	small molecule metabolic process	MLOC_64685	HV49187G00010	up	up	up		Methylsterol monooxygenase 1
GO:0044281	small molecule metabolic process	MLOC_64721	HV49238G00010		up	up	up	Aminoacylase-1, Aminoacylase-1
GO:0044281	small molecule metabolic process	MLOC_64881	HV49457G00010	up	up	up	up	3-hydroxy-3-methylglutaryl-coenzyme A reductase
GO:0044281	small molecule metabolic process	MLOC_65132	HV49790G00010	down	down	down		Formyltetrahydrofolate deformylase 1, mitochondrial
GO:0044281	small molecule metabolic process	MLOC_65544	HV50316G00010	up	up		up	Uncharacterized 37.6 kDa protein in cld 5'region, UDP-glucuronate 5-epimerase, putative
GO:0044281	small molecule metabolic process	MLOC_65636	HV50464G00030		down		down	Aldose 1-epimerase, putative
GO:0044281	small molecule metabolic process	MLOC_65700	HV50542G00010		down	down	down	3-ketoacyl-CoA synthase, 3-ketoacyl-CoA synthase
GO:0044281	small molecule metabolic process	MLOC_65736	HV50593G00010		down	down	down	Probable methyltransferase
GO:0044281	small molecule metabolic process	MLOC_65981	HV509674G00010		down	down	down	Bifunctional L-3-cyanoalanine synthase/cysteine synthase, Cysteine synthase
GO:0044281	small molecule metabolic process	MLOC_66417	HV51530G00010	down		down	down	No description available.
GO:0044281	small molecule metabolic process	MLOC_67220	HV52743G00010	down	down	down	down	Aminomethyltransferase, mitochondrial
GO:0044281	small molecule metabolic process	MLOC_67224	HV52745G00010		down		down	nucleotide-binding protein alpha-1 subunit
GO:0044281	small molecule metabolic process	MLOC_67234	HV52761G00030		down	down	down	phosphofructokinase 4, chloroplastic, 6-phosphofructokinase
GO:0044281	small molecule metabolic process	MLOC_67360	HV52959G00010	up	up	up	up	Acetylglutamate kinase
GO:0044281	small molecule metabolic process	MLOC_67407	HV53046G00010	up	up	up	up	GTPase Obg
GO:0044281	small molecule metabolic process	MLOC_67422	HV53069G00010		up		up	V-type ATP synthase beta chain, V-type ATP synthase beta chain
GO:0044281	small molecule metabolic process	MLOC_67489	HV53170G00010		up		up	Low specificity L-threonine aldolase, threonine aldolase 1 LENGTH=358
GO:0044281	small molecule metabolic process	MLOC_6767	HV138067G00010		up	up		Putative laccase-19, Laccase, putative
GO:0044281	small molecule metabolic process	MLOC_67805	HV53659G00010	up	up		down	protein L28
GO:0044281	small molecule metabolic process	MLOC_68609	HV55034G00020	up	up	up	up	Hydroxyethylthiazole kinase, Hydroxyethylthiazole kinase family protein
GO:0044281	small molecule metabolic process	MLOC_69140	HV55988G00010	up	up		up	S-adenosylmethionine decarboxylase proenzyme, S-adenosylmethionine decarboxylase proenzyme
GO:0044281	small molecule metabolic process	MLOC_69242	HV56145G00010	down	down	down	down	cyanoalanine synthase/cysteine synthase 1, mitochondrial
GO:0044281	small molecule metabolic process	MLOC_69262	HV56163G00010	up	up		up	Artemisinic aldehyde Delta(11(13)) reductase, 12-oxophytodienoate reductase 3
GO:0044281	small molecule metabolic process	MLOC_69815	HV56994G00010		down		down	Adenine phosphoribosyltransferase, Adenine phosphoribosyltransferase
GO:0044281	small molecule metabolic process	MLOC_69909	HV5715G00010	down			down	Forkhead-associated (FHA) domain-containing protein
GO:0044281	small molecule metabolic process	MLOC_70055	HV57365G00020	up	up	up	up	Isovaleryl-CoA dehydrogenase, mitochondrial
GO:0044281	small molecule metabolic process	MLOC_70060	HV5737G00020		down	down		CTP synthase
GO:0044281	small molecule metabolic process	MLOC_70443	HV5798G00010	down	down		down	Thioredoxin-like 1-1, chloroplastic, Thioredoxin-like 1
GO:0044281	small molecule metabolic process	MLOC_70480	HV58048G00020		up	up		leaf-type isozyme, chloroplastic, Ferredoxin--NADP reductase, putative
GO:0044281	small molecule metabolic process	MLOC_70713	HV5842G00010	up	up		up	Bifunctional UDP-glucose 4-epimerase and UDP-xylose 4-epimerase
GO:0044281	small molecule metabolic process	MLOC_71113	HV59186G00010	up		up	up	Indole-3-glycerol phosphate synthase
GO:0044281	small molecule metabolic process	MLOC_71132	HV59218G00010		up		up	Methylthioribose-1-phosphate isomerase, Methylthioribose-1-phosphate isomerase
GO:0044281	small molecule metabolic process	MLOC_7172	HV138746G00010		up	up	up	Fiber protein Fb15
GO:0044281	small molecule metabolic process	MLOC_72503	HV61787G00010		up		up	Protein TolB, tolB protein-related LENGTH=652
GO:0044281	small molecule metabolic process	MLOC_72517	HV61812G00010	up	up	up	up	Cysteine proteinase inhibitor 10, Cysteine proteinase inhibitor B
GO:0044281	small molecule metabolic process	MLOC_72861	HV62510G00020		up	up	up	PHLOEM PROTEIN 2-LIKE A1, phloem protein 2-A1 LENGTH=246
GO:0044281	small molecule metabolic process	MLOC_72878	HV62540G00010		down		down	Methyltransferase-like protein 13
GO:0044281	small molecule metabolic process	MLOC_74471	HV65941G00010	up	up		up	Disease resistance protein RPS2
GO:0044281	small molecule metabolic process	MLOC_74483	HV65965G00020		up	up	up	Photosystem I reaction center subunit V, chloroplastic, subunit V, chloroplastic
GO:0044281	small molecule metabolic process	MLOC_74514	HV66012G00010	up	up	up	up	Glycerophosphocholine phosphodiesterase GPCPD1, Glycerophosphodiester phosphodiesterase gde1
GO:0044281	small molecule metabolic process	MLOC_74526	HV66029G00010	down	down	down	down	Probable allantoinase 2, Allantoinase
GO:0044281	small molecule metabolic process	MLOC_74619	HV66207G00010	up	up	up	up	No description available.
GO:0044281	small molecule metabolic process	MLOC_74648	HV6626G00010		down	down	down	Retinal-specific ATP-binding cassette transporter, ABC(ATP-binding) family transporter
GO:0044281	small molecule metabolic process	MLOC_74699	HV66375G00010	down	down	down	down	Methionine--tRNA ligase
GO:0044281	small molecule metabolic process	MLOC_75003	HV66941G00010	down	down		down	Rhodanese-like domain-containing protein 9, chloroplastic
GO:0044281	small molecule metabolic process	MLOC_75514	HV6810G00010		up		up	PsbP domain-containing protein 4, chloroplastic
GO:0044281	small molecule metabolic process	MLOC_75615	HV68349G00010		down	down	down	methylenesterol C-methyltransferase 2, Sterol 24-C methyltransferase 2-1
GO:0044281	small molecule metabolic process	MLOC_7607	HV139648G00010	up	up	up	up	Probable nitronate monooxygenase
GO:0044281	small molecule metabolic process	MLOC_76562	HV71878G00010	down		down		Oligomycin resistance ATP-dependent permease YOR1
GO:0044281	small molecule metabolic process	MLOC_7744	HV139994G00010	down	down	down	down	Tubulin beta
GO:0044281	small molecule metabolic process	MLOC_7780	HV140117G00010	up	up		up	Malate dehydrogenase, Malate dehydrogenase
GO:0044281	small molecule metabolic process	MLOC_77915	HV7790G00010		up		up	Glutamate decarboxylase
GO:0044281	small molecule metabolic process	MLOC_78101	HV78686G00010		down	down	down	Probable nicotianamine synthase
GO:0044281	small molecule metabolic process	MLOC_78143	HV78836G00010	up	up		up	CTP synthase
GO:0044281	small molecule metabolic process	MLOC_78779	HV8185G00010	down	down	down	down	Bifunctional monodehydroascorbate reductase and carbonic anhydrase nectarin-3, Carbonic anhydrase
GO:0044281	small molecule metabolic process	MLOC_78823	HV82032G00010		up		up	Flavone 3'-O-methyltransferase 1
GO:0044281	small molecule metabolic process	MLOC_79070	HV83223G00010	up	up		up	Glucose-6-phosphate 1-dehydrogenase, Glucose-6-phosphate 1-dehydrogenase
GO:0044281	small molecule metabolic process	MLOC_79331	HV84476G00010		up	up	up	Pyruvate kinase, Pyruvate kinase
GO:0044281	small molecule metabolic process	MLOC_9842	HV1557924G00010	down	down	down		acid aminotransferase-like protein 3, chloroplastic
GO:0055085	transmembrane transport	MLOC_10049	HV1558313G00010		down	down	down	Sugar transporter ERD6-like
GO:0055085	transmembrane transport	MLOC_10312	HV1558798G00010		up	up	up	Mitochondrial succinate-fumarate transporter 1
GO:0055085	transmembrane transport	MLOC_10671	HV1559571G00010	down	down		down	nicotianamine transporter YSL2
GO:0055085	transmembrane transport	MLOC_12694	HV1563887G00010		up		down	S-type anion channel, C4-dicarboxylate transporter/malic acid transport family protein
GO:0055085	transmembrane transport	MLOC_1326	HV111665G00010	down	down	down	down	Dicarboxylate transporter 2.2, chloroplastic
GO:0055085	transmembrane transport	MLOC_14591	HV1568458G00010	up			up	Metal tolerance protein 2
GO:0055085	transmembrane transport	MLOC_15181	HV1570064G00010	up	up	up		Scarecrow-like protein 33, GRAS family transcription factor containing protein, expressed
GO:0055085	transmembrane transport	MLOC_15396	HV1570582G00010	up	up	down		Beta-(1--2)glucan export ATP-binding/permease protein NdvA
GO:0055085	transmembrane transport	MLOC_15743	HV1571449G00010		up		up	Adenine nucleotide transporter BT1, chloroplastic/amyloplastic/mitochondrial
GO:0055085	transmembrane transport	MLOC_16235	HV1572826G00010		up	up	up	Probable metal-nicotianamine transporter, Yellow stripe-like transporter 12
GO:0055085	transmembrane transport	MLOC_18334	HV1580177G00010	down	down	down	down	Hexose carrier protein HEX6
GO:0055085	transmembrane transport	MLOC_18621	HV1581262G00010	up	up		up	S-type anion channel, C4-dicarboxylate transporter/malic acid transport protein
GO:0055085	transmembrane transport	MLOC_21289	HV159403G00010		up	up	up	Vacuolar cation/proton exchanger, Calcium-binding EF-hand family protein LENGTH=564
GO:0055085	transmembrane transport	MLOC_21938	HV160034G00010	down	down	down	down	Urea-proton symporter DUR3
GO:0055085	transmembrane transport	MLOC_284	HV101937G00010		up		up	Putative polyol transporter 2
GO:0055085	transmembrane transport	MLOC_34488	HV244018G00010		down	down	down	Beta-(1--2)glucan export ATP-binding/permease protein NdvA
GO:0055085	transmembrane transport	MLOC_37304	HV2548137G00010	down	down	down	down	transport protein 2
GO:0055085	transmembrane transport	MLOC_38109	HV2549712G00010		down	down	down	Putative calcium-transporting ATPase 13, plasma membrane-type
GO:0055085	transmembrane transport	MLOC_44387	HV274652G00010	up		down	down	Probable sulfate transporter 3.3
GO:0055085	transmembrane transport	MLOC_44489	HV274815G00010		up	up	up	plastidic glucose transporter 3
GO:0055085	transmembrane transport	MLOC_4602	HV135313G00010	up	up		up	Sodium/hydrogen exchanger
GO:0055085	transmembrane transport	MLOC_50945	HV36790G00010		up	up	up	Adenine nucleotide transporter BT1, chloroplastic/amyloplastic/mitochondrial, Mitochondrial carrier protein, putative
GO:0055085	transmembrane transport	MLOC_52366	HV37476G00010		up		up	Potassium channel AKT1, Potassium channel
GO:0055085	transmembrane transport	MLOC_52881	HV37879G00010		up		up	adenosylmethionine carrier 1, chloroplastic/mitochondrial
GO:0055085	transmembrane transport	MLOC_53288	HV38206G00010		down	down		Putative calcium-transporting ATPase 13, plasma membrane-type
GO:0055085	transmembrane transport	MLOC_5438	HV136274G00010		down		down	Beta-(1--2)glucan export ATP-binding/permease protein NdvA
GO:0055085	transmembrane transport	MLOC_54731	HV39345G00010	up		down	down	ABC transporter C family member
GO:0055085	transmembrane transport	MLOC_54864	HV39457G00020		down		down	Cationic amino acid transporter 6, chloroplastic
GO:0055085	transmembrane transport	MLOC_55627	HV40129G00010		up		up	S-type anion channel SLAH3
GO:0055085	transmembrane transport	MLOC_55960	HV40428G00010		down		down	CLIP-associated protein, CLIP-associating protein
GO:0055085	transmembrane transport	MLOC_56243	HV40651G00010	up	up	up	up	Probable transporter MCH1, Nodulin-like / Major Facilitator Superfamily protein LENGTH=533
GO:0055085	transmembrane transport	MLOC_57236	HV41547G00010		down	down	down	Hexose carrier protein HEX6, Sugar transporter, putative
GO:0055085	transmembrane transport	MLOC_58358	HV42593G00010	down	down	down	down	Vacuolar proton translocating ATPase 100 kDa subunit, V-type proton ATPase 116 kDa subunit a isoform
GO:0055085	transmembrane transport	MLOC_58519	HV42742G00010		up		up	Oligomycin resistance ATP-dependent permease YOR1
GO:0055085	transmembrane transport	MLOC_58581	HV42798G00010		down		down	ATP synthase gamma chain
GO:0055085	transmembrane transport	MLOC_58872	HV43071G00010	down	down	down	down	Aquaporin TIP1, Aquaporin
GO:0055085	transmembrane transport	MLOC_5957	HV136914G00010	up	up	up	up	Oligomycin resistance ATP-dependent permease YOR1, Multidrug resistance protein ABC transporter family
GO:0055085	transmembrane transport	MLOC_59941	HV44053G00010	up	up		up	Oligomycin resistance ATP-dependent permease YOR1
GO:0055085	transmembrane transport	MLOC_60168	HV44206G00010		down	down	down	Hippocampus abundant transcript 1 protein, Hippocampus abundant transcript-like protein
GO:0055085	transmembrane transport	MLOC_60633	HV44602G00010	down	down	down	down	Probable metal-nicotianamine transporter, Yellow stripe 1A transporter
GO:0055085	transmembrane transport	MLOC_60720	HV44702G00010	down	down	down	down	transport protein 2, Zinc transporter
GO:0055085	transmembrane transport	MLOC_60742	HV44724G00010		down	down	down	Hippocampus abundant transcript-like protein 1, Hippocampus abundant transcript 1 protein (Putative tetracycline transporter-like protein)
GO:0055085	transmembrane transport	MLOC_60806	HV44804G00010	up	up		up	Beta-(1--2)glucan export ATP-binding/permease protein NdvA
GO:0055085	transmembrane transport	MLOC_61170	HV45176G00010	down	down	down	down	Probable metal-nicotianamine transporter, Yellow stripe-like 9 transporter
GO:0055085	transmembrane transport	MLOC_62487	HV46611G00010	up		down	down	Pleiotropic ABC efflux transporter of multiple drugs, ABC transporter G family member
GO:0055085	transmembrane transport	MLOC_63586	HV47731G00010	up	up	up	up	SPX domain-containing membrane protein, SPX domain-containing membrane protein
GO:0055085	transmembrane transport	MLOC_64229	HV48518G00010	up	up	up	up	repeat, PH and SEC7 domain containing protein secG
GO:0055085	transmembrane transport	MLOC_64771	HV49301G00010	up	up	up		Oligopeptide transporter, Oligopeptide transporter 9
GO:0055085	transmembrane transport	MLOC_64867	HV49437G00010	down	down		down	Auxin efflux carrier component, Auxin efflux carrier
GO:0055085	transmembrane transport	MLOC_65134	HV49793G00010		up	up	up	Oligopeptide transporter
GO:0055085	transmembrane transport	MLOC_65434	HV50180G00020		down		down	Quinolone resistance protein NorA
GO:0055085	transmembrane transport	MLOC_66700	HV51984G00010	up	up	up	up	ATP carrier protein 1, mitochondrial
GO:0055085	transmembrane transport	MLOC_67216	HV52734G00010	down	down	down	down	toxin extrusion protein 1
GO:0055085	transmembrane transport	MLOC_67247	HV52779G00010	down		down	down	acid permease BAT1 homolog
GO:0055085	transmembrane transport	MLOC_67422	HV53069G00010		up		up	V-type ATP synthase beta chain, V-type ATP synthase beta chain
GO:0055085	transmembrane transport	MLOC_68460	HV54820G00010		up		up	Mechanosensitive ion channel protein 2, chloroplastic
GO:0055085	transmembrane transport	MLOC_68623	HV55057G00020		up		up	Probable sulfate transporter 3.3
GO:0055085	transmembrane transport	MLOC_7045	HV138553G00010		down		down	Putative polyol transporter 2, Sugar transporter family protein, expressed
GO:0055085	transmembrane transport	MLOC_72190	HV61216G00010		down	down	down	Organic cation/carnitine transporter 7
GO:0055085	transmembrane transport	MLOC_75087	HV67100G00010	up		down	down	affinity nitrate transporter 2, Nitrate transporter
GO:0055085	transmembrane transport	MLOC_76410	HV7128G00020	down	down	down	down	Sugar carrier protein A, Sugar transporter, putative
GO:0055085	transmembrane transport	MLOC_76562	HV71878G00010	down		down		Oligomycin resistance ATP-dependent permease YOR1
GO:0055085	transmembrane transport	MLOC_78248	HV79365G00010	down	down		down	Adenine/guanine permease AZG2, Xanthine/uracil permease family protein LENGTH=530
GO:0055085	transmembrane transport	MLOC_80052	HV8837G00010		up		up	Sucrose transport protein SUT1
GO:0055085	transmembrane transport	MLOC_81297	HV95618G00020	up	up	up	up	MATE efflux family protein
GO:0055085	transmembrane transport	MLOC_81672	HV97564G00010	up	up	up	up	Putative glycerol-3-phosphate transporter 5, Sugar phosphate exchanger 2
GO:0010089	xylem development	MLOC_15681	HV1571309G00010	up	up	down	down	NAC transcription factor NAM
GO:0010089	xylem development	MLOC_66788	HV52109G00020	down		down	down	Homeobox protein knotted-1-like 3
GO:0010089	xylem development	MLOC_68284	HV54520G00010	down		down		NAC transcription factor NAM, NAC domain protein,
GO:0010089	xylem development	MLOC_68431	HV54778G00010	down	down	down	down	Cellulose synthase A catalytic subunit, Cellulose synthase A
GO:0010089	xylem development	MLOC_70579	HV58198G00010		down		down	BRASSINOSTEROID INSENSITIVE 1-associated receptor kinase 1, Receptor-like protein kinase

## Sheet: Supplementary Table 4
Supplementary Table4. List of genes belonging to significantly enriched categories of biological processes involved in drought response specifically in roots in CamB and Maresi genotypes
GO term	Description	Gene ID (MLOC)	Gene ID (PLAZA)	Direction of gene expression changes		Gene description
				CamB roots	Mar roots
GO:0046034	ATP metabolic process	MLOC_242	HV101647G00010	down		Beta-(1--2)glucan export ATP-binding/permease protein NdvA
GO:0046034	ATP metabolic process	MLOC_37568	HV2548647G00010		down	fidelity protein 18 homolog
GO:0046034	ATP metabolic process	MLOC_3857	HV134G00010	up	up	synthase delta chain, chloroplastic
GO:0046034	ATP metabolic process	MLOC_43902	HV273326G00010		up	Pleiotropic ABC efflux transporter of multiple drugs
GO:0046034	ATP metabolic process	MLOC_4872	HV135602G00010		up	metalloprotease FTSH
GO:0046034	ATP metabolic process	MLOC_5108	HV135894G00010	down	down	Beta-(1--2)glucan export ATP-binding/permease protein NdvA
GO:0046034	ATP metabolic process	MLOC_51103	HV368523G00010		down	Peroxisomal long-chain fatty acid import protein 2, ATP-binding cassette transporter
GO:0046034	ATP metabolic process	MLOC_54032	HV38830G00010		down	lysine N-methyltransferase ATX3
GO:0046034	ATP metabolic process	MLOC_55616	HV40117G00030	down		transporter I family member 19, ABC(ATP-binding) family transporter
GO:0046034	ATP metabolic process	MLOC_55872	HV40350G00010		up	Retinal-specific ATP-binding cassette transporter
GO:0046034	ATP metabolic process	MLOC_56945	HV41270G00010	up		Probable ATP-binding cassette sub-family F member 3 homolog
GO:0046034	ATP metabolic process	MLOC_57925	HV42218G00010	down	down	Beta-(1--2)glucan export ATP-binding/permease protein NdvA, Lipid A export ATP-binding/permease protein MsbA
GO:0046034	ATP metabolic process	MLOC_58044	HV42301G00010	down	down	Putative ATPase, plasma membrane-like, H-ATPase
GO:0046034	ATP metabolic process	MLOC_58493	HV42720G00010	down	down	Retinal-specific ATP-binding cassette transporter, ABC(ATP-binding) family transporter
GO:0046034	ATP metabolic process	MLOC_59318	HV43471G00010	up		Pleiotropic ABC efflux transporter of multiple drugs
GO:0046034	ATP metabolic process	MLOC_62275	HV463738G00010		up	cycle protein 48 homolog AF_1297, AAA family ATPase CDC48 subfamily
GO:0046034	ATP metabolic process	MLOC_62631	HV46783G00010	up	up	Pleiotropic ABC efflux transporter of multiple drugs
GO:0046034	ATP metabolic process	MLOC_64528	HV48956G00010		up	protein ClpB
GO:0046034	ATP metabolic process	MLOC_66404	HV51511G00010	down	down	Pleiotropic ABC efflux transporter of multiple drugs, ABC transporter G family member
GO:0046034	ATP metabolic process	MLOC_71753	HV60424G00010		up	ATPase GET3
GO:0046034	ATP metabolic process	MLOC_74679	HV6633G00010		down	synthase delta chain, chloroplastic
GO:0046034	ATP metabolic process	MLOC_75555	HV68202G00020		up	synthase subunit epsilon, mitochondrial, ATP synthase subunit epsilon, mitochondrial
GO:0046034	ATP metabolic process	MLOC_76366	HV7111G00010	up	up	Oligomycin resistance ATP-dependent permease YOR1
GO:0046034	ATP metabolic process	MLOC_77691	HV7679G00010	up	up	Oligomycin resistance ATP-dependent permease YOR1, Multidrug resistance protein ABC transporter family
GO:0009742	brassinosteroid mediated signaling pathway	MLOC_36395	HV2546745G00010		up	protein phosphatase BSL2 homolog
GO:0009742	brassinosteroid mediated signaling pathway	MLOC_52084	HV37276G00020		down	Probable LIM domain-containing serine/threonine-protein kinase DDB
GO:0009742	brassinosteroid mediated signaling pathway	MLOC_63900	HV48098G00010		up	protein phosphatase PP1
GO:0009742	brassinosteroid mediated signaling pathway	MLOC_6679	HV137900G00010	down	down	BZR1 homolog protein 4, BES1/BZR1 homolog 4 LENGTH=325
GO:0009742	brassinosteroid mediated signaling pathway	MLOC_78275	HV79452G00010		up	Protein IWS1 homolog
GO:0007049	cell cycle	MLOC_10012	HV1558231G00010	down	down	rad21-like protein 1, Double-strand-break repair protein rad21-like protein
GO:0007049	cell cycle	MLOC_10116	HV1558449G00010	down	down	Syntaxin-related protein KNOLLE
GO:0007049	cell cycle	MLOC_12286	HV1562953G00010	up		pore complex protein Nup85
GO:0007049	cell cycle	MLOC_12333	HV1563069G00010		up	cycle checkpoint protein RAD17
GO:0007049	cell cycle	MLOC_12491	HV1563404G00010		down	Putative pentatricopeptide repeat-containing protein At3g16710, mitochondrial, Pentatricopeptide repeat-containing protein
GO:0007049	cell cycle	MLOC_12827	HV1564189G00010		down	spindle checkpoint protein BUBR1
GO:0007049	cell cycle	MLOC_13179	HV156505G00010		down	fidelity protein 8 homolog
GO:0007049	cell cycle	MLOC_14760	HV1568919G00010	up	up	Cyclin-L1-1
GO:0007049	cell cycle	MLOC_17012	HV1575277G00010	down	down	cycle 20.2, cofactor of APC complex
GO:0007049	cell cycle	MLOC_20462	HV158995G00010	down	down	lysine N-methyltransferase ATXR6, Histone-lysine N-methyltransferase
GO:0007049	cell cycle	MLOC_22255	HV160447G00010	up	up	Protein AAR2 homolog
GO:0007049	cell cycle	MLOC_23596	HV162605G00010		down	Zygotic DNA replication licensing factor mcm3
GO:0007049	cell cycle	MLOC_36634	HV2547099G00010		down	licensing factor MCM2
GO:0007049	cell cycle	MLOC_37568	HV2548647G00010		down	fidelity protein 18 homolog
GO:0007049	cell cycle	MLOC_38044	HV2549600G00010		up	Putative RNA polymerase II subunit B1 CTD phosphatase RPAP2 homolog
GO:0007049	cell cycle	MLOC_38090	HV2549675G00010	down	down	Cyclin-B1-3, Cyclin-A2
GO:0007049	cell cycle	MLOC_44042	HV273989G00010	down	down	Protein TPX2, TPX2 (Targeting protein for Xklp2) family protein
GO:0007049	cell cycle	MLOC_4417	HV135110G00010		up	activated protein kinase kinase 1
GO:0007049	cell cycle	MLOC_44385	HV274644G00010		down	No description available.
GO:0007049	cell cycle	MLOC_45140	HV276463G00010	down	down	Microtubule-associated protein RP/EB family member 1C, Microtubule-associated protein RP/EB family member 3
GO:0007049	cell cycle	MLOC_50938	HV36785G00010	down	down	Pentatricopeptide repeat-containing protein At4g30825, chloroplastic, Pentatricopeptide repeat-containing protein, putative
GO:0007049	cell cycle	MLOC_51002	HV368170G00010	up		Squamous cell carcinoma antigen recognized by T-cells 3
GO:0007049	cell cycle	MLOC_52014	HV37228G00010		up	Protein SMG7, Smg-7-like protein, nonsense mediated mRNA decay factor
GO:0007049	cell cycle	MLOC_52144	HV37314G00010	up	up	viralicidic activity 2-like 2
GO:0007049	cell cycle	MLOC_52332	HV37449G00010	down	down	Putative ribonucleoside-diphosphate reductase small chain B, Ribonucleoside-diphosphate reductase small chain
GO:0007049	cell cycle	MLOC_52557	HV37618G00010	down	down	Phragmoplast orienting kinesin 2
GO:0007049	cell cycle	MLOC_5402	HV136238G00010	down	down	Cyclin-U4-3
GO:0007049	cell cycle	MLOC_55077	HV39633G00010	up	up	patch domain-containing protein 1 homolog, G patch domain-containing protein 1
GO:0007049	cell cycle	MLOC_57325	HV41645G00010		down	Phragmoplast orienting kinesin 2
GO:0007049	cell cycle	MLOC_58850	HV43052G00010		up	TAF5-like RNA polymerase II p300/CBP-associated factor-associated
GO:0007049	cell cycle	MLOC_59451	HV43603G00010	up	up	associated F-box protein At4g13985, F-box family-4
GO:0007049	cell cycle	MLOC_60893	HV44880G00010	up		promoting complex subunit 5
GO:0007049	cell cycle	MLOC_62657	HV46818G00020	down	down	No description available.
GO:0007049	cell cycle	MLOC_64189	HV48473G00010	down	down	Kinesin-like protein, Kinesin like protein
GO:0007049	cell cycle	MLOC_64642	HV49141G00010		up	FKBP12-interacting protein of 37 kDa
GO:0007049	cell cycle	MLOC_65340	HV50055G00020		up	No description available.
GO:0007049	cell cycle	MLOC_66471	HV51603G00010	up	up	No description available.
GO:0007049	cell cycle	MLOC_66849	HV52182G00010		down	Dynamin-related protein 5A
GO:0007049	cell cycle	MLOC_67256	HV52790G00010		down	Maternal DNA replication licensing factor mcm6
GO:0007049	cell cycle	MLOC_67418	HV53063G00010	down	down	Chromatin assembly factor 1 subunit FSM, Chromatin assembly factor 1, subunit A, putative
GO:0007049	cell cycle	MLOC_6746	HV138040G00010		up	Transcription factor E2FA, Transcription factor E2F
GO:0007049	cell cycle	MLOC_679	HV104983G00010	up		Vegetative incompatibility protein HET-E-1
GO:0007049	cell cycle	MLOC_68992	HV55712G00010		down	Kinesin-like protein
GO:0007049	cell cycle	MLOC_70672	HV58335G00010	up	up	conjugating enzyme E2
GO:0007049	cell cycle	MLOC_71992	HV6084G00010		down	Wee1-like protein kinase
GO:0007049	cell cycle	MLOC_73503	HV6380G00010		down	Mini-chromosome maintenance complex-binding protein, Mini-chromosome maintenance complex-binding protein
GO:0007049	cell cycle	MLOC_75343	HV67697G00010	up		Pentatricopeptide repeat-containing protein PNM1, mitochondrial, Pentatricopeptide repeat-containing protein
GO:0051301	cell division	MLOC_10012	HV1558231G00010	down	down	rad21-like protein 1, Double-strand-break repair protein rad21-like protein
GO:0051301	cell division	MLOC_10116	HV1558449G00010	down	down	Syntaxin-related protein KNOLLE
GO:0051301	cell division	MLOC_12156	HV1562674G00010	down	down	65-kDa microtubule-associated protein
GO:0051301	cell division	MLOC_12827	HV1564189G00010		down	spindle checkpoint protein BUBR1
GO:0051301	cell division	MLOC_13505	HV1565826G00010	up	up	subunit 1, Protein of unknown function (DUF3223) LENGTH=202
GO:0051301	cell division	MLOC_17012	HV1575277G00010	down	down	cycle 20.2, cofactor of APC complex
GO:0051301	cell division	MLOC_20462	HV158995G00010	down	down	lysine N-methyltransferase ATXR6, Histone-lysine N-methyltransferase
GO:0051301	cell division	MLOC_23596	HV162605G00010		down	Zygotic DNA replication licensing factor mcm3
GO:0051301	cell division	MLOC_36634	HV2547099G00010		down	licensing factor MCM2
GO:0051301	cell division	MLOC_38090	HV2549675G00010	down	down	Cyclin-B1-3, Cyclin-A2
GO:0051301	cell division	MLOC_4417	HV135110G00010		up	activated protein kinase kinase 1
GO:0051301	cell division	MLOC_44385	HV274644G00010		down	No description available.
GO:0051301	cell division	MLOC_51002	HV368170G00010	up		Squamous cell carcinoma antigen recognized by T-cells 3
GO:0051301	cell division	MLOC_54602	HV39242G00020		down	65-kDa microtubule-associated protein, Microtubule-associated protein MAP65-1a
GO:0051301	cell division	MLOC_57325	HV41645G00010		down	Phragmoplast orienting kinesin 2
GO:0051301	cell division	MLOC_59075	HV43248G00010	down	down	65-kDa microtubule-associated protein 3, Microtubule-associated protein-like
GO:0051301	cell division	MLOC_60893	HV44880G00010	up		promoting complex subunit 5
GO:0051301	cell division	MLOC_62657	HV46818G00020	down	down	No description available.
GO:0051301	cell division	MLOC_64189	HV48473G00010	down	down	Kinesin-like protein, Kinesin like protein
GO:0051301	cell division	MLOC_66471	HV51603G00010	up	up	No description available.
GO:0051301	cell division	MLOC_66849	HV52182G00010		down	Dynamin-related protein 5A
GO:0051301	cell division	MLOC_67256	HV52790G00010		down	Maternal DNA replication licensing factor mcm6
GO:0051301	cell division	MLOC_6746	HV138040G00010		up	Transcription factor E2FA, Transcription factor E2F
GO:0051301	cell division	MLOC_679	HV104983G00010	up		Vegetative incompatibility protein HET-E-1
GO:0051301	cell division	MLOC_71066	HV59074G00010	down	down	Trichome differentiation protein GL1
GO:0051301	cell division	MLOC_71992	HV6084G00010		down	Wee1-like protein kinase
GO:0051301	cell division	MLOC_73503	HV6380G00010		down	Mini-chromosome maintenance complex-binding protein, Mini-chromosome maintenance complex-binding protein
GO:0051301	cell division	MLOC_75102	HV67142G00010		down	Helicase POLQ-like
GO:0051301	cell division	MLOC_76416	HV71291G00010		up	Suppressor protein of bem1/bed5 double mutants
GO:0051301	cell division	MLOC_76615	HV72043G00010	up	up	Xylem serine proteinase 1
GO:0008283	cell proliferation	MLOC_10116	HV1558449G00010	down	down	Syntaxin-related protein KNOLLE
GO:0008283	cell proliferation	MLOC_12827	HV1564189G00010		down	spindle checkpoint protein BUBR1
GO:0008283	cell proliferation	MLOC_17012	HV1575277G00010	down	down	cycle 20.2, cofactor of APC complex
GO:0008283	cell proliferation	MLOC_23596	HV162605G00010		down	Zygotic DNA replication licensing factor mcm3
GO:0008283	cell proliferation	MLOC_36301	HV2546562G00010		down	licensing factor MCM7, DNA replication licensing factor
GO:0008283	cell proliferation	MLOC_36634	HV2547099G00010		down	licensing factor MCM2
GO:0008283	cell proliferation	MLOC_36795	HV2547343G00030		up	coil domain-containing protein 124
GO:0008283	cell proliferation	MLOC_52557	HV37618G00010	down	down	Phragmoplast orienting kinesin 2
GO:0008283	cell proliferation	MLOC_60577	HV44546G00010		down	Transcription factor PCF3, TCP transcription factor 17
GO:0008283	cell proliferation	MLOC_66849	HV52182G00010		down	Dynamin-related protein 5A
GO:0008283	cell proliferation	MLOC_67256	HV52790G00010		down	Maternal DNA replication licensing factor mcm6
GO:0008283	cell proliferation	MLOC_67418	HV53063G00010	down	down	Chromatin assembly factor 1 subunit FSM, Chromatin assembly factor 1, subunit A, putative
GO:0008283	cell proliferation	MLOC_70403	HV5791G00010		up	Elongator complex protein 4
GO:0008283	cell proliferation	MLOC_71159	HV59255G00010	down	down	BRASSINOSTEROID INSENSITIVE 1-associated receptor kinase 1, Receptor-like kinase
GO:0008283	cell proliferation	MLOC_71992	HV6084G00010		down	Wee1-like protein kinase
GO:0008283	cell proliferation	MLOC_73503	HV6380G00010		down	Mini-chromosome maintenance complex-binding protein, Mini-chromosome maintenance complex-binding protein
GO:0008283	cell proliferation	MLOC_74287	HV65524G00020		up	Plastid transcriptionally active 12
GO:0008283	cell proliferation	MLOC_80065	HV88464G00010	up		GRF1-interacting factor 1
GO:0006261	DNA-dependent DNA replication	MLOC_10012	HV1558231G00010	down	down	rad21-like protein 1, Double-strand-break repair protein rad21-like protein
GO:0006261	DNA-dependent DNA replication	MLOC_10224	HV1558655G00010		down	Zygotic DNA replication licensing factor mcm6-B
GO:0006261	DNA-dependent DNA replication	MLOC_12827	HV1564189G00010		down	spindle checkpoint protein BUBR1
GO:0006261	DNA-dependent DNA replication	MLOC_17012	HV1575277G00010	down	down	cycle 20.2, cofactor of APC complex
GO:0006261	DNA-dependent DNA replication	MLOC_17320	HV1576299G00010	down	down	control protein 45 homolog, Cell division control protein 45, putative
GO:0006261	DNA-dependent DNA replication	MLOC_20462	HV158995G00010	down	down	lysine N-methyltransferase ATXR6, Histone-lysine N-methyltransferase
GO:0006261	DNA-dependent DNA replication	MLOC_23596	HV162605G00010		down	Zygotic DNA replication licensing factor mcm3
GO:0006261	DNA-dependent DNA replication	MLOC_36301	HV2546562G00010		down	licensing factor MCM7, DNA replication licensing factor
GO:0006261	DNA-dependent DNA replication	MLOC_36634	HV2547099G00010		down	licensing factor MCM2
GO:0006261	DNA-dependent DNA replication	MLOC_37568	HV2548647G00010		down	fidelity protein 18 homolog
GO:0006261	DNA-dependent DNA replication	MLOC_52332	HV37449G00010	down	down	Putative ribonucleoside-diphosphate reductase small chain B, Ribonucleoside-diphosphate reductase small chain
GO:0006261	DNA-dependent DNA replication	MLOC_52557	HV37618G00010	down	down	Phragmoplast orienting kinesin 2
GO:0006261	DNA-dependent DNA replication	MLOC_53533	HV38442G00020		up	DNA polymerase I, DNA polymerase
GO:0006261	DNA-dependent DNA replication	MLOC_60893	HV44880G00010	up		promoting complex subunit 5
GO:0006261	DNA-dependent DNA replication	MLOC_66849	HV52182G00010		down	Dynamin-related protein 5A
GO:0006261	DNA-dependent DNA replication	MLOC_67256	HV52790G00010		down	Maternal DNA replication licensing factor mcm6
GO:0006261	DNA-dependent DNA replication	MLOC_67418	HV53063G00010	down	down	Chromatin assembly factor 1 subunit FSM, Chromatin assembly factor 1, subunit A, putative
GO:0006261	DNA-dependent DNA replication	MLOC_6746	HV138040G00010		up	Transcription factor E2FA, Transcription factor E2F
GO:0006261	DNA-dependent DNA replication	MLOC_70672	HV58335G00010	up	up	conjugating enzyme E2
GO:0006261	DNA-dependent DNA replication	MLOC_71992	HV6084G00010		down	Wee1-like protein kinase
GO:0006261	DNA-dependent DNA replication	MLOC_73503	HV6380G00010		down	Mini-chromosome maintenance complex-binding protein, Mini-chromosome maintenance complex-binding protein
GO:0006261	DNA-dependent DNA replication	MLOC_75102	HV67142G00010		down	Helicase POLQ-like
GO:0006261	DNA-dependent DNA replication	MLOC_77667	HV76651G00010	down	down	group B protein 7, High mobility group family
GO:0006000	fructose metabolic process	MLOC_19217	HV158395G00010		up	phosphofructokinase 4, chloroplastic
GO:0006000	fructose metabolic process	MLOC_19670	HV158592G00010	up	up	Fructose-1,6-bisphosphatase class 1
GO:0006000	fructose metabolic process	MLOC_36414	HV2546767G00010		down	phosphofructo-2-kinase/fructose-2,6-bisphosphatase
GO:0006000	fructose metabolic process	MLOC_62788	HV46971G00010		up	phosphofructokinase 4, chloroplastic
GO:0006000	fructose metabolic process	MLOC_7060	HV138575G00010		up	Pyrophosphate--fructose 6-phosphate 1-phosphotransferase subunit alpha
GO:0009808	lignin metabolic process	MLOC_22174	HV160336G00010	down	down	Laccase-12/13
GO:0009808	lignin metabolic process	MLOC_52405	HV37512G00010		down	Delta(24)-sterol reductase
GO:0009808	lignin metabolic process	MLOC_54246	HV38997G00010	down	down	Laccase-12/13
GO:0009808	lignin metabolic process	MLOC_59803	HV43926G00010	down	down	Laccase-12/13
GO:0009808	lignin metabolic process	MLOC_60793	HV44786G00010	down	down	Laccase-12/13, Laccase, putative
GO:0009808	lignin metabolic process	MLOC_61206	HV45263G00010	down	down	Laccase-12/13, Laccase, putative
GO:0009808	lignin metabolic process	MLOC_69899	HV57132G00010	down	down	Laccase-12/13, Laccase, putative
GO:0006629	lipid metabolic process	MLOC_10116	HV1558449G00010	down	down	Syntaxin-related protein KNOLLE
GO:0006629	lipid metabolic process	MLOC_10729	HV1559679G00010	up	up	Farnesyl pyrophosphate synthase, Farnesyl pyrophosphate synthase
GO:0006629	lipid metabolic process	MLOC_11225	HV1560642G00010		up	Phosphoinositide phospholipase C
GO:0006629	lipid metabolic process	MLOC_1128	HV109681G00010		up	Sphinganine C(4)-monooxygenase 2, Protein SUR2
GO:0006629	lipid metabolic process	MLOC_11562	HV1561353G00010		down	dehydratase FabZ
GO:0006629	lipid metabolic process	MLOC_12266	HV1562918G00010		up	Multiple C2 and transmembrane domain-containing protein 2
GO:0006629	lipid metabolic process	MLOC_12521	HV1563464G00010		up	GDP-mannose-dependent alpha-mannosyltransferase
GO:0006629	lipid metabolic process	MLOC_19	HV100075G00010	down	down	coumarate--CoA ligase-like
GO:0006629	lipid metabolic process	MLOC_19185	HV158384G00010		down	Isoamyl acetate-hydrolyzing esterase 1 homolog
GO:0006629	lipid metabolic process	MLOC_20110	HV158807G00010	down	down	Probable 3-ketoacyl-CoA synthase 2, 3-ketoacyl-CoA synthase
GO:0006629	lipid metabolic process	MLOC_20784	HV1591802G00010	down	down	Glycerol kinase, Glycerol kinase-like protein
GO:0006629	lipid metabolic process	MLOC_20962	HV159255G00010		down	Tyrosine--tRNA ligase, Tyrosine--tRNA ligase
GO:0006629	lipid metabolic process	MLOC_21032	HV159287G00010		down	Delta-isomerase II
GO:0006629	lipid metabolic process	MLOC_21234	HV1593755G00010	down	down	Putative ferric-chelate reductase 1
GO:0006629	lipid metabolic process	MLOC_21961	HV1600612G00010		down	Steroid 5-alpha-reductase DET2
GO:0006629	lipid metabolic process	MLOC_22316	HV1605277G00010		up	Peroxisome biogenesis protein 2
GO:0006629	lipid metabolic process	MLOC_2425	HV121548G00010	down	down	esterase/lipase At5g45910, GDSL esterase/lipase
GO:0006629	lipid metabolic process	MLOC_27159	HV181042G00010		up	reductase [ferredoxin], chloroplastic
GO:0006629	lipid metabolic process	MLOC_28495	HV1924110G00010		down	phytol kinase 2, chloroplastic
GO:0006629	lipid metabolic process	MLOC_35914	HV2525767G00010		down	Pentatricopeptide repeat-containing protein At1g02150
GO:0006629	lipid metabolic process	MLOC_37207	HV2547977G00010		down	Acyl carrier protein 1, chloroplastic, Acyl carrier protein 1, chloroplastic, Acyl carrier protein
GO:0006629	lipid metabolic process	MLOC_37244	HV2548035G00010		down	Acetyl-CoA carboxylase 1
GO:0006629	lipid metabolic process	MLOC_37911	HV2549341G00010		down	Ferredoxin-1
GO:0006629	lipid metabolic process	MLOC_3949	HV134473G00010		up	unknown protein; FUNCTIONS IN: molecular_function unknown; INVOLVED IN: response to oxidative stress; LOCATED IN: mitochondrion; EXPRESSED IN: 23 plant structures; EXPRESSED DURING: 13 growth stages; Has 16 Blast hits to 16 proteins in 7 species: Archae - 0; Bacteria - 0; Metazoa - 0; Fungi - 0; Plants - 16; Viruses - 0; Other Eukaryotes - 0 (source: NCBI BLink). LENGTH=76
GO:0006629	lipid metabolic process	MLOC_4128	HV134723G00010	up		3-deoxy-manno-octulosonate cytidylyltransferase
GO:0006629	lipid metabolic process	MLOC_43729	HV272375G00010		down	Anther-specific proline-rich protein APG
GO:0006629	lipid metabolic process	MLOC_43814	HV272836G00010		up	Probable starch synthase 4, chloroplastic/amyloplastic
GO:0006629	lipid metabolic process	MLOC_44210	HV274328G00010		up	Non-lysosomal glucosylceramidase
GO:0006629	lipid metabolic process	MLOC_4597	HV135304G00010		down	Probable glycerophosphoryl diester phosphodiesterase 3, Glycerophosphoryl diester phosphodiesterase, putative
GO:0006629	lipid metabolic process	MLOC_4629	HV135339G00010	up		Probable LIM domain-containing serine/threonine-protein kinase DDB, Protein kinase superfamily protein LENGTH=821
GO:0006629	lipid metabolic process	MLOC_4917	HV135662G00010	down	down	Patatin group M, Patatin T5, putative
GO:0006629	lipid metabolic process	MLOC_51169	HV368644G00010		up	Man(6)GlcNAc(2)-PP-Dol alpha-1,2-mannosyltransferase
GO:0006629	lipid metabolic process	MLOC_51583	HV36977G00010	down	down	Probable 3-ketoacyl-CoA synthase 2, 3-ketoacyl-CoA synthase
GO:0006629	lipid metabolic process	MLOC_51797	HV37089G00010		up	oxidase assembly protein COX15
GO:0006629	lipid metabolic process	MLOC_52140	HV37311G00010		down	NHL repeat-containing protein 2
GO:0006629	lipid metabolic process	MLOC_52344	HV37462G00010	down	down	esterase/lipase, GDSL esterase/lipase
GO:0006629	lipid metabolic process	MLOC_52405	HV37512G00010		down	Delta(24)-sterol reductase
GO:0006629	lipid metabolic process	MLOC_53933	HV38754G00010	up		Choline/ethanolaminephosphotransferase 2
GO:0006629	lipid metabolic process	MLOC_54056	HV38844G00010	down	down	Protein CER1-like, Fatty acid hydroxylase domain containing CER1-like protein
GO:0006629	lipid metabolic process	MLOC_54099	HV38887G00010	down		Putative 1-phosphatidylinositol-3-phosphate 5-kinase FAB1D
GO:0006629	lipid metabolic process	MLOC_5439	HV136276G00010	down	down	Heterodimeric geranylgeranyl pyrophosphate synthase large subunit 1, chloroplastic, Geranylgeranyl pyrophosphate synthase 1
GO:0006629	lipid metabolic process	MLOC_5491	HV136327G00010		down	Epimerase family protein
GO:0006629	lipid metabolic process	MLOC_55029	HV39591G00010	down	down	Linoleate 9S-lipoxygenase
GO:0006629	lipid metabolic process	MLOC_55367	HV39896G00010		down	Acetyl-CoA carboxylase, Acetyl-CoA carboxylase
GO:0006629	lipid metabolic process	MLOC_56084	HV40536G00010		up	Proteasome subunit beta type-1, Proteasome subunit beta type
GO:0006629	lipid metabolic process	MLOC_56148	HV40584G00010		down	Type I inositol 1,4,5-trisphosphate 5-phosphatase 1
GO:0006629	lipid metabolic process	MLOC_56464	HV40862G00010		down	Phosphatidylinositol 4-phosphate 5-kinase
GO:0006629	lipid metabolic process	MLOC_5739	HV136627G00020	up	up	Myb-related protein B, Myb domain protein 3r-3
GO:0006629	lipid metabolic process	MLOC_57817	HV42123G00010		down	esterase/lipase At1g28600
GO:0006629	lipid metabolic process	MLOC_58411	HV42643G00020	down	down	CER1-like 2
GO:0006629	lipid metabolic process	MLOC_58420	HV42646G00010	down	down	Anther-specific proline-rich protein APG, GDSL esterase/lipase
GO:0006629	lipid metabolic process	MLOC_58691	HV42894G00010	down	down	Phospholipase A1-II 7, Triacylglycerol lipase
GO:0006629	lipid metabolic process	MLOC_58896	HV43088G00010	down	down	Anther-specific proline-rich protein APG, GDSL esterase/lipase
GO:0006629	lipid metabolic process	MLOC_59010	HV43193G00020		up	glycan biosynthesis class W protein
GO:0006629	lipid metabolic process	MLOC_59555	HV43709G00010		down	Fatty acid 2-hydroxylase
GO:0006629	lipid metabolic process	MLOC_59964	HV44069G00010	down		Very-long-chain enoyl-CoA reductase
GO:0006629	lipid metabolic process	MLOC_60492	HV44460G00020	down	down	Patellin-4
GO:0006629	lipid metabolic process	MLOC_6053	HV137006G00010	down	down	esterase/lipase At5g45910, GDSL esterase/lipase
GO:0006629	lipid metabolic process	MLOC_60752	HV44729G00010		up	chain acyl-CoA synthetase 9, chloroplastic
GO:0006629	lipid metabolic process	MLOC_60758	HV44737G00010		down	Putative PAP-specific phosphatase, mitochondrial
GO:0006629	lipid metabolic process	MLOC_61008	HV45000G00010	down	down	epi-6-deoxocathasterone 23-monooxygenase
GO:0006629	lipid metabolic process	MLOC_61765	HV45846G00010		down	Protein little zipper 3
GO:0006629	lipid metabolic process	MLOC_62700	HV46873G00010		down	Hydroxymethylglutaryl-CoA synthase, Hydroxymethylglutaryl-CoA synthase
GO:0006629	lipid metabolic process	MLOC_62725	HV46898G00020		up	No description available.
GO:0006629	lipid metabolic process	MLOC_64016	HV48276G00010	down	down	esterase/lipase At5g45910, GDSL esterase/lipase
GO:0006629	lipid metabolic process	MLOC_64943	HV49546G00010		up	Zeaxanthin epoxidase, chloroplastic
GO:0006629	lipid metabolic process	MLOC_65304	HV50024G00010		down	esterase/lipase
GO:0006629	lipid metabolic process	MLOC_65398	HV50130G00010	down	down	I inositol 1,4,5-trisphosphate 5-phosphatase CVP2
GO:0006629	lipid metabolic process	MLOC_66290	HV51352G00020		down	unknown protein; FUNCTIONS IN: molecular_function unknown; INVOLVED IN: biological_process unknown; LOCATED IN: chloroplast, chloroplast envelope; EXPRESSED IN: 22 plant structures; EXPRESSED DURING: 13 growth stages; Has 49 Blast hits to 49 proteins in 20 species: Archae - 0; Bacteria - 0; Metazoa - 0; Fungi - 0; Plants - 44; Viruses - 0; Other Eukaryotes - 5 (source: NCBI BLink). LENGTH=231
GO:0006629	lipid metabolic process	MLOC_67144	HV52620G00010		up	Mono- and diacylglycerol lipase
GO:0006629	lipid metabolic process	MLOC_67467	HV53126G00010		up	Diacylglycerol O-acyltransferase 1
GO:0006629	lipid metabolic process	MLOC_67946	HV53949G00010	up	up	Peroxisome biogenesis protein 12
GO:0006629	lipid metabolic process	MLOC_6813	HV138138G00010	down	down	coumarate--CoA ligase, 4-coumarate--CoA ligase 2
GO:0006629	lipid metabolic process	MLOC_68667	HV55133G00010		down	4-hydroxy-3-methylbut-2-en-1-yl diphosphate synthase
GO:0006629	lipid metabolic process	MLOC_70040	HV57332G00020		up	Bifunctional phosphatase IMPL2, chloroplastic, Inositol-1-monophosphatase
GO:0006629	lipid metabolic process	MLOC_70434	HV57971G00010		up	Probable choline kinase 3, Choline/ethanolamine kinase
GO:0006629	lipid metabolic process	MLOC_70471	HV58034G00010		up	Squalene synthase
GO:0006629	lipid metabolic process	MLOC_70534	HV5813G00010		up	Solanesyl diphosphate synthase 3, chloroplastic/mitochondrial
GO:0006629	lipid metabolic process	MLOC_71208	HV59354G00010		up	Tocopherol cyclase, chloroplastic
GO:0006629	lipid metabolic process	MLOC_71209	HV59357G00010	down	down	Probable 3-ketoacyl-CoA synthase 2
GO:0006629	lipid metabolic process	MLOC_71887	HV60663G00020		down	No description available.
GO:0006629	lipid metabolic process	MLOC_72214	HV61249G00010	up	up	Acyl-[acyl-carrier-protein] desaturase
GO:0006629	lipid metabolic process	MLOC_72240	HV61291G00010		up	Acyl-[acyl-carrier-protein] desaturase
GO:0006629	lipid metabolic process	MLOC_72646	HV62040G00010	up		RNA helicase DBP2, ATP dependent RNA helicase
GO:0006629	lipid metabolic process	MLOC_72705	HV6218G00010		down	Glycosyl transferase family 1 protein
GO:0006629	lipid metabolic process	MLOC_72891	HV62562G00020	up	up	Pentatricopeptide repeat-containing protein, Pentatricopeptide repeat-containing protein
GO:0006629	lipid metabolic process	MLOC_73505	HV6380G00020		down	Proactivator polypeptide-like 1
GO:0006629	lipid metabolic process	MLOC_74532	HV66045G00010	up	up	Probable serine acetyltransferase 1, Serine acetyltransferase 3
GO:0006629	lipid metabolic process	MLOC_74679	HV6633G00010		down	synthase delta chain, chloroplastic
GO:0006629	lipid metabolic process	MLOC_75270	HV67509G00010	up	up	FAD dependent oxidoreductase
GO:0006629	lipid metabolic process	MLOC_75711	HV6866G00010	down	down	Anther-specific proline-rich protein APG
GO:0006629	lipid metabolic process	MLOC_76130	HV70243G00010	down	down	esterase/lipase
GO:0006629	lipid metabolic process	MLOC_77687	HV76756G00010		up	Phospholipid--sterol O-acyltransferase
GO:0006629	lipid metabolic process	MLOC_78625	HV8118G00010	up	up	No description available.
GO:0006629	lipid metabolic process	MLOC_79046	HV83118G00010	down	down	Red chlorophyll catabolite reductase, Red chlorophyll catabolite reductase 1
GO:0006629	lipid metabolic process	MLOC_80027	HV88217G00010	down	down	D-xylulose-5-phosphate synthase
GO:0006629	lipid metabolic process	MLOC_8144	HV141269G00010		up	NC domain-containing protein
GO:0006629	lipid metabolic process	MLOC_81659	HV97475G00010	up		esterase/lipase At5g33370, GDSL esterase/lipase
GO:0006629	lipid metabolic process	MLOC_8870	HV147052G00010	down	down	3-ketoacyl-CoA synthase, 3-ketoacyl-CoA synthase
GO:0006629	lipid metabolic process	MLOC_9891	HV1558025G00010	down	down	(R)-mandelonitrile lyase
GO:0010498	proteasomal protein catabolic process	MLOC_10457	HV1559130G00010		up	Triosephosphate isomerase, cytosolic, Triosephosphate isomerase, Triosephosphate isomerase
GO:0010498	proteasomal protein catabolic process	MLOC_17012	HV1575277G00010	down	down	cycle 20.2, cofactor of APC complex
GO:0010498	proteasomal protein catabolic process	MLOC_36795	HV2547343G00030		up	coil domain-containing protein 124
GO:0010498	proteasomal protein catabolic process	MLOC_4966	HV135731G00010	up		Isoleucine--tRNA ligase
GO:0010498	proteasomal protein catabolic process	MLOC_51169	HV368644G00010		up	Man(6)GlcNAc(2)-PP-Dol alpha-1,2-mannosyltransferase
GO:0010498	proteasomal protein catabolic process	MLOC_56084	HV40536G00010		up	Proteasome subunit beta type-1, Proteasome subunit beta type
GO:0010498	proteasomal protein catabolic process	MLOC_56945	HV41270G00010	up		Probable ATP-binding cassette sub-family F member 3 homolog
GO:0010498	proteasomal protein catabolic process	MLOC_59451	HV43603G00010	up	up	associated F-box protein At4g13985, F-box family-4
GO:0010498	proteasomal protein catabolic process	MLOC_60893	HV44880G00010	up		promoting complex subunit 5
GO:0010498	proteasomal protein catabolic process	MLOC_67946	HV53949G00010	up	up	Peroxisome biogenesis protein 12
GO:0010498	proteasomal protein catabolic process	MLOC_70672	HV58335G00010	up	up	conjugating enzyme E2
GO:0007018	microtubule-based movement	MLOC_11008	HV1560191G00010		down	Kinesin-like protein
GO:0007018	microtubule-based movement	MLOC_11568	HV1561361G00010		down	Kinesin-like protein KIF2A, BY-2 kinesin-like protein 10
GO:0007018	microtubule-based movement	MLOC_50473	HV360534G00010		down	regulator with RING finger domain protein 1, Kinesin-like protein
GO:0007018	microtubule-based movement	MLOC_52557	HV37618G00010	down	down	Phragmoplast orienting kinesin 2
GO:0007018	microtubule-based movement	MLOC_54712	HV39331G00010	down	down	Probable 125 kDa kinesin-related protein, Kinesin-related protein-like
GO:0007018	microtubule-based movement	MLOC_57325	HV41645G00010		down	Phragmoplast orienting kinesin 2
GO:0007018	microtubule-based movement	MLOC_62210	HV46299G00010		down	Kinesin-like protein, Kinesin-4
GO:0007018	microtubule-based movement	MLOC_62969	HV47141G00020		down	Kinesin-like protein KIFC1, Kinesin-1
GO:0007018	microtubule-based movement	MLOC_63204	HV47379G00010		down	Kinesin-like protein, Kinesin-4, putative, expressed
GO:0007018	microtubule-based movement	MLOC_64189	HV48473G00010	down	down	Kinesin-like protein, Kinesin like protein
GO:0007018	microtubule-based movement	MLOC_65526	HV50300G00010	down	down	Kinesin-like protein
GO:0007018	microtubule-based movement	MLOC_68992	HV55712G00010		down	Kinesin-like protein
GO:0007018	microtubule-based movement	MLOC_77359	HV7531G00010		down	Kinesin-like protein KIN12A
GO:0007018	microtubule-based movement	MLOC_81064	HV94281G00010	down	down	Kinesin-like protein NACK1, Kinesin-like protein
GO:0010264	myo-inositol hexakisphosphate biosynthetic process	MLOC_12616	HV1563728G00010		down	protein phosphatase PP2A catalytic subunit
GO:0010264	myo-inositol hexakisphosphate biosynthetic process	MLOC_2484	HV122127G00010		up	No description available.
GO:0010264	myo-inositol hexakisphosphate biosynthetic process	MLOC_53008	HV37985G00020		up	Thioredoxin-like protein AAED1, chloroplastic
GO:0010264	myo-inositol hexakisphosphate biosynthetic process	MLOC_64943	HV49546G00010		up	Zeaxanthin epoxidase, chloroplastic
GO:0010264	myo-inositol hexakisphosphate biosynthetic process	MLOC_65109	HV49759G00010		up	tetrakisphosphate 1-kinase 4
GO:0010264	myo-inositol hexakisphosphate biosynthetic process	MLOC_71208	HV59354G00010		up	Tocopherol cyclase, chloroplastic
GO:0010264	myo-inositol hexakisphosphate biosynthetic process	MLOC_72962	HV6271G00010	up	up	Cyclomaltodextrin glucanotransferase
GO:0080134	regulation of response to stress	MLOC_12333	HV1563069G00010		up	cycle checkpoint protein RAD17
GO:0080134	regulation of response to stress	MLOC_38269	HV2550061G00010		up	No description available.
GO:0080134	regulation of response to stress	MLOC_45474	HV278279G00010	up	up	LIM/homeobox protein Lhx1
GO:0080134	regulation of response to stress	MLOC_52084	HV37276G00020		down	Probable LIM domain-containing serine/threonine-protein kinase DDB
GO:0080134	regulation of response to stress	MLOC_5364	HV136184G00020	down	down	transport protein ZntB, Zinc transport protein zntB
GO:0080134	regulation of response to stress	MLOC_58850	HV43052G00010		up	TAF5-like RNA polymerase II p300/CBP-associated factor-associated
GO:0080134	regulation of response to stress	MLOC_60577	HV44546G00010		down	Transcription factor PCF3, TCP transcription factor 17
GO:0080134	regulation of response to stress	MLOC_63136	HV47303G00010		up	Selenoprotein K, Glycine-rich protein
GO:0080134	regulation of response to stress	MLOC_65646	HV50474G00020		up	Molybdopterin biosynthesis protein CNX1
GO:0080134	regulation of response to stress	MLOC_67120	HV52602G00010		down	BOI-related E3 ubiquitin-protein ligase 3
GO:0080134	regulation of response to stress	MLOC_68667	HV55133G00010		down	4-hydroxy-3-methylbut-2-en-1-yl diphosphate synthase
GO:0080134	regulation of response to stress	MLOC_71208	HV59354G00010		up	Tocopherol cyclase, chloroplastic
GO:0080134	regulation of response to stress	MLOC_72341	HV6146G00010	up	up	Translocon at the outer membrane of chloroplasts 64
GO:0080134	regulation of response to stress	MLOC_74532	HV66045G00010	up	up	Probable serine acetyltransferase 1, Serine acetyltransferase 3
GO:0080134	regulation of response to stress	MLOC_74679	HV6633G00010		down	synthase delta chain, chloroplastic
GO:0080134	regulation of response to stress	MLOC_79046	HV83118G00010	down	down	Red chlorophyll catabolite reductase, Red chlorophyll catabolite reductase 1
GO:0080134	regulation of response to stress	MLOC_8169	HV141366G00010	down	down	Metallothionein-like protein type 3, Metallothionein
GO:0051052	regulation of DNA metabolic process	MLOC_10012	HV1558231G00010	down	down	rad21-like protein 1, Double-strand-break repair protein rad21-like protein
GO:0051052	regulation of DNA metabolic process	MLOC_12333	HV1563069G00010		up	cycle checkpoint protein RAD17
GO:0051052	regulation of DNA metabolic process	MLOC_12491	HV1563404G00010		down	Putative pentatricopeptide repeat-containing protein At3g16710, mitochondrial, Pentatricopeptide repeat-containing protein
GO:0051052	regulation of DNA metabolic process	MLOC_12827	HV1564189G00010		down	spindle checkpoint protein BUBR1
GO:0051052	regulation of DNA metabolic process	MLOC_17012	HV1575277G00010	down	down	cycle 20.2, cofactor of APC complex
GO:0051052	regulation of DNA metabolic process	MLOC_20462	HV158995G00010	down	down	lysine N-methyltransferase ATXR6, Histone-lysine N-methyltransferase
GO:0051052	regulation of DNA metabolic process	MLOC_23596	HV162605G00010		down	Zygotic DNA replication licensing factor mcm3
GO:0051052	regulation of DNA metabolic process	MLOC_27159	HV181042G00010		up	reductase [ferredoxin], chloroplastic
GO:0051052	regulation of DNA metabolic process	MLOC_36634	HV2547099G00010		down	licensing factor MCM2
GO:0051052	regulation of DNA metabolic process	MLOC_4417	HV135110G00010		up	activated protein kinase kinase 1
GO:0051052	regulation of DNA metabolic process	MLOC_44385	HV274644G00010		down	No description available.
GO:0051052	regulation of DNA metabolic process	MLOC_52557	HV37618G00010	down	down	Phragmoplast orienting kinesin 2
GO:0051052	regulation of DNA metabolic process	MLOC_57325	HV41645G00010		down	Phragmoplast orienting kinesin 2
GO:0051052	regulation of DNA metabolic process	MLOC_58850	HV43052G00010		up	TAF5-like RNA polymerase II p300/CBP-associated factor-associated
GO:0051052	regulation of DNA metabolic process	MLOC_60893	HV44880G00010	up		promoting complex subunit 5
GO:0051052	regulation of DNA metabolic process	MLOC_65340	HV50055G00020		up	No description available.
GO:0051052	regulation of DNA metabolic process	MLOC_66849	HV52182G00010		down	Dynamin-related protein 5A
GO:0051052	regulation of DNA metabolic process	MLOC_67256	HV52790G00010		down	Maternal DNA replication licensing factor mcm6
GO:0051052	regulation of DNA metabolic process	MLOC_67418	HV53063G00010	down	down	Chromatin assembly factor 1 subunit FSM, Chromatin assembly factor 1, subunit A, putative
GO:0051052	regulation of DNA metabolic process	MLOC_68992	HV55712G00010		down	Kinesin-like protein
GO:0051052	regulation of DNA metabolic process	MLOC_71992	HV6084G00010		down	Wee1-like protein kinase
GO:0051052	regulation of DNA metabolic process	MLOC_73503	HV6380G00010		down	Mini-chromosome maintenance complex-binding protein, Mini-chromosome maintenance complex-binding protein
GO:0007000	nucleolus organization	MLOC_13505	HV1565826G00010	up	up	subunit 1, Protein of unknown function (DUF3223) LENGTH=202
GO:0007000	nucleolus organization	MLOC_19956	HV158734G00020		up	Glutaredoxin 3
GO:0007000	nucleolus organization	MLOC_57325	HV41645G00010		down	Phragmoplast orienting kinesin 2
GO:0007000	nucleolus organization	MLOC_66849	HV52182G00010		down	Dynamin-related protein 5A
GO:0007000	nucleolus organization	MLOC_67256	HV52790G00010		down	Maternal DNA replication licensing factor mcm6
GO:0007165	signal transduction	MLOC_11190	HV1560590G00010		down	BRASSINOSTEROID INSENSITIVE 1-associated receptor kinase 1
GO:0007165	signal transduction	MLOC_11225	HV1560642G00010		up	Phosphoinositide phospholipase C
GO:0007165	signal transduction	MLOC_11730	HV1561728G00010		down	Polyamine transporter PUT1
GO:0007165	signal transduction	MLOC_12021	HV1562354G00010	down	down	CBL-interacting, CBL-interacting protein kinase 11
GO:0007165	signal transduction	MLOC_12286	HV1562953G00010	up		pore complex protein Nup85
GO:0007165	signal transduction	MLOC_14604	HV1568483G00010	down	down	BRASSINOSTEROID INSENSITIVE 1-associated receptor kinase 1
GO:0007165	signal transduction	MLOC_1615	HV114219G00010		up	Ethylene receptor
GO:0007165	signal transduction	MLOC_17012	HV1575277G00010	down	down	cycle 20.2, cofactor of APC complex
GO:0007165	signal transduction	MLOC_17849	HV157829G00020		up	Peptidyl-prolyl cis-trans isomerase
GO:0007165	signal transduction	MLOC_18432	HV1580565G00010		down	Ras-related protein Rab
GO:0007165	signal transduction	MLOC_27126	HV180810G00010		up	Probable LIM domain-containing serine/threonine-protein kinase DDB
GO:0007165	signal transduction	MLOC_34990	HV245183G00010	up	up	Probable LIM domain-containing serine/threonine-protein kinase DDB
GO:0007165	signal transduction	MLOC_36301	HV2546562G00010		down	licensing factor MCM7, DNA replication licensing factor
GO:0007165	signal transduction	MLOC_36395	HV2546745G00010		up	protein phosphatase BSL2 homolog
GO:0007165	signal transduction	MLOC_36731	HV2547254G00010		down	Rac-like GTP-binding protein, Rac-like GTP-binding protein 6
GO:0007165	signal transduction	MLOC_37049	HV2547700G00010		down	inhibited guanine nucleotide-exchange protein, Guanine-nucleotide-exchange protein
GO:0007165	signal transduction	MLOC_37916	HV2549352G00010		up	CBL-interacting
GO:0007165	signal transduction	MLOC_38269	HV2550061G00010		up	No description available.
GO:0007165	signal transduction	MLOC_38536	HV2550674G00010	up	up	CBL-interacting, CBL-interacting protein kinase 25
GO:0007165	signal transduction	MLOC_3955	HV134485G00010		down	Putative two-component response regulator-like APRR4, Response regulator 9
GO:0007165	signal transduction	MLOC_45474	HV278279G00010	up	up	LIM/homeobox protein Lhx1
GO:0007165	signal transduction	MLOC_4609	HV135322G00010		down	activated protein kinase, Mitogen activated protein kinase 20-4
GO:0007165	signal transduction	MLOC_4629	HV135339G00010	up		Probable LIM domain-containing serine/threonine-protein kinase DDB, Protein kinase superfamily protein LENGTH=821
GO:0007165	signal transduction	MLOC_5009	HV135779G00010	down	down	Rho GTPase-activating protein 4
GO:0007165	signal transduction	MLOC_51888	HV37136G00010	down	down	specificity protein phosphatase PHS1, Dual specificity protein phosphatase
GO:0007165	signal transduction	MLOC_52084	HV37276G00020		down	Probable LIM domain-containing serine/threonine-protein kinase DDB
GO:0007165	signal transduction	MLOC_52900	HV37897G00010	up	up	sequence-specific DNA binding transcription factors LENGTH=431
GO:0007165	signal transduction	MLOC_5364	HV136184G00020	down	down	transport protein ZntB, Zinc transport protein zntB
GO:0007165	signal transduction	MLOC_53725	HV38586G00010		up	Putative adagio-like protein 2, Kelch repeat-containing F-box family protein LENGTH=478
GO:0007165	signal transduction	MLOC_55470	HV39997G00020		down	Pentatricopeptide repeat-containing protein, Pentatricopeptide repeat-containing protein
GO:0007165	signal transduction	MLOC_55487	HV40015G00010	down		Receptor like protein kinase
GO:0007165	signal transduction	MLOC_56183	HV40609G00020		up	45 kDa calcium-binding protein
GO:0007165	signal transduction	MLOC_56855	HV41196G00010	down	down	inactive L-type lectin-domain containing receptor kinase III
GO:0007165	signal transduction	MLOC_57599	HV41905G00010		down	BRASSINOSTEROID INSENSITIVE 1-associated receptor kinase 1
GO:0007165	signal transduction	MLOC_58219	HV42458G00010	down		Receptor like protein kinase, Protein kinase family protein
GO:0007165	signal transduction	MLOC_59269	HV43420G00010	down	down	BRASSINOSTEROID INSENSITIVE 1-associated receptor kinase 1
GO:0007165	signal transduction	MLOC_59451	HV43603G00010	up	up	associated F-box protein At4g13985, F-box family-4
GO:0007165	signal transduction	MLOC_59982	HV44085G00010		down	BRASSINOSTEROID INSENSITIVE 1-associated receptor kinase 1
GO:0007165	signal transduction	MLOC_61634	HV45711G00010		down	Ras-related protein Rab
GO:0007165	signal transduction	MLOC_63199	HV47370G00010	up	up	Putative serine/threonine-protein kinase/receptor R826
GO:0007165	signal transduction	MLOC_63678	HV47839G00010	down	down	Receptor like protein kinase
GO:0007165	signal transduction	MLOC_63900	HV48098G00010		up	protein phosphatase PP1
GO:0007165	signal transduction	MLOC_64743	HV49260G00010		down	activated protein kinase, Mitogen activated protein kinase 20-1
GO:0007165	signal transduction	MLOC_64799	HV49331G00010	down	down	Rho GTPase-activating protein 4, Rho GTPase-activating protein
GO:0007165	signal transduction	MLOC_64943	HV49546G00010		up	Zeaxanthin epoxidase, chloroplastic
GO:0007165	signal transduction	MLOC_65646	HV50474G00020		up	Molybdopterin biosynthesis protein CNX1
GO:0007165	signal transduction	MLOC_66148	HV51157G00010	down		Copine family protein 2, Copine I-like
GO:0007165	signal transduction	MLOC_6679	HV137900G00010	down	down	BZR1 homolog protein 4, BES1/BZR1 homolog 4 LENGTH=325
GO:0007165	signal transduction	MLOC_67470	HV53131G00010		up	No description available.
GO:0007165	signal transduction	MLOC_679	HV104983G00010	up		Vegetative incompatibility protein HET-E-1
GO:0007165	signal transduction	MLOC_68242	HV54445G00010	down	down	threonine-protein kinase CTR1
GO:0007165	signal transduction	MLOC_68443	HV54799G00010	down	down	Receptor like protein kinase
GO:0007165	signal transduction	MLOC_68667	HV55133G00010		down	4-hydroxy-3-methylbut-2-en-1-yl diphosphate synthase
GO:0007165	signal transduction	MLOC_70403	HV5791G00010		up	Elongator complex protein 4
GO:0007165	signal transduction	MLOC_73105	HV62966G00010		down	Ras-related protein Rab, Ras-related protein Rab-25
GO:0007165	signal transduction	MLOC_74287	HV65524G00020		up	Plastid transcriptionally active 12
GO:0007165	signal transduction	MLOC_74532	HV66045G00010	up	up	Probable serine acetyltransferase 1, Serine acetyltransferase 3
GO:0007165	signal transduction	MLOC_74559	HV66089G00010		up	Putative CBL-interacting protein kinase 13
GO:0007165	signal transduction	MLOC_74679	HV6633G00010		down	synthase delta chain, chloroplastic
GO:0007165	signal transduction	MLOC_77423	HV75574G00010		down	Cryptochrome-1
GO:0007165	signal transduction	MLOC_78275	HV79452G00010		up	Protein IWS1 homolog
GO:0007165	signal transduction	MLOC_8144	HV141269G00010		up	NC domain-containing protein
GO:0044281	small molecule metabolic process	MLOC_10116	HV1558449G00010	down	down	Syntaxin-related protein KNOLLE
GO:0044281	small molecule metabolic process	MLOC_10226	HV1558657G00010		up	2-dihydroxy-3-keto-5-methylthiopentene dioxygenase
GO:0044281	small molecule metabolic process	MLOC_10457	HV1559130G00010		up	Triosephosphate isomerase, cytosolic, Triosephosphate isomerase, Triosephosphate isomerase
GO:0044281	small molecule metabolic process	MLOC_10676	HV1559583G00010		up	acid reductoisomerase, chloroplastic
GO:0044281	small molecule metabolic process	MLOC_10972	HV1560129G00010		up	Probable methyltransferase
GO:0044281	small molecule metabolic process	MLOC_11161	HV1560528G00010	up		Asparagine--tRNA ligase
GO:0044281	small molecule metabolic process	MLOC_11213	HV1560621G00010		up	7SK snRNA methylphosphate capping enzyme
GO:0044281	small molecule metabolic process	MLOC_1128	HV109681G00010		up	Sphinganine C(4)-monooxygenase 2, Protein SUR2
GO:0044281	small molecule metabolic process	MLOC_11291	HV1560763G00010		up	Cysteine desulfurase
GO:0044281	small molecule metabolic process	MLOC_11562	HV1561353G00010		down	dehydratase FabZ
GO:0044281	small molecule metabolic process	MLOC_11912	HV1562131G00010	down	down	Serine racemase, Serine/threonine dehydratase serine racemase
GO:0044281	small molecule metabolic process	MLOC_12286	HV1562953G00010	up		pore complex protein Nup85
GO:0044281	small molecule metabolic process	MLOC_12521	HV1563464G00010		up	GDP-mannose-dependent alpha-mannosyltransferase
GO:0044281	small molecule metabolic process	MLOC_12616	HV1563728G00010		down	protein phosphatase PP2A catalytic subunit
GO:0044281	small molecule metabolic process	MLOC_12847	HV1564252G00010		down	Thioredoxin M-type, chloroplastic
GO:0044281	small molecule metabolic process	MLOC_12984	HV1564548G00010		down	component subunit alpha-2, mitochondrial
GO:0044281	small molecule metabolic process	MLOC_14151	HV1567387G00010	up	up	large subunit methyltransferase F
GO:0044281	small molecule metabolic process	MLOC_15661	HV1571244G00010		up	116 kDa U5 small nuclear ribonucleoprotein component, Elongation factor
GO:0044281	small molecule metabolic process	MLOC_15948	HV1571938G00010		up	Cyanate hydratase, Cyanate hydratase
GO:0044281	small molecule metabolic process	MLOC_17012	HV1575277G00010	down	down	cycle 20.2, cofactor of APC complex
GO:0044281	small molecule metabolic process	MLOC_17699	HV1577655G00010		down	S-adenosylmethionine synthase 1, S-adenosylmethionine synthase 2, S-adenosylmethionine synthase, S-adenosylmethionine synthase
GO:0044281	small molecule metabolic process	MLOC_17826	HV1578205G00010		down	Probable rhamnose biosynthetic enzyme 3
GO:0044281	small molecule metabolic process	MLOC_17999	HV1578852G00010		down	disulfide isomerase-like 5-2, Protein disulfide isomerase
GO:0044281	small molecule metabolic process	MLOC_18415	HV1580487G00010		up	Glucose-6-phosphate 1-dehydrogenase
GO:0044281	small molecule metabolic process	MLOC_18677	HV1581501G00010	up	up	toxin extrusion protein 1
GO:0044281	small molecule metabolic process	MLOC_19	HV100075G00010	down	down	coumarate--CoA ligase-like
GO:0044281	small molecule metabolic process	MLOC_19217	HV158395G00010		up	phosphofructokinase 4, chloroplastic
GO:0044281	small molecule metabolic process	MLOC_19670	HV158592G00010	up	up	Fructose-1,6-bisphosphatase class 1
GO:0044281	small molecule metabolic process	MLOC_20110	HV158807G00010	down	down	Probable 3-ketoacyl-CoA synthase 2, 3-ketoacyl-CoA synthase
GO:0044281	small molecule metabolic process	MLOC_20146	HV158825G00010		down	Probable D-xylulose kinase A, Xylulose kinase
GO:0044281	small molecule metabolic process	MLOC_20184	HV158846G00010		up	No description available.
GO:0044281	small molecule metabolic process	MLOC_20462	HV158995G00010	down	down	lysine N-methyltransferase ATXR6, Histone-lysine N-methyltransferase
GO:0044281	small molecule metabolic process	MLOC_20680	HV159132G00010		up	Preprotein translocase subunit SCY2, chloroplastic
GO:0044281	small molecule metabolic process	MLOC_20784	HV1591802G00010	down	down	Glycerol kinase, Glycerol kinase-like protein
GO:0044281	small molecule metabolic process	MLOC_20962	HV159255G00010		down	Tyrosine--tRNA ligase, Tyrosine--tRNA ligase
GO:0044281	small molecule metabolic process	MLOC_22174	HV160336G00010	down	down	Laccase-12/13
GO:0044281	small molecule metabolic process	MLOC_22316	HV1605277G00010		up	Peroxisome biogenesis protein 2
GO:0044281	small molecule metabolic process	MLOC_23596	HV162605G00010		down	Zygotic DNA replication licensing factor mcm3
GO:0044281	small molecule metabolic process	MLOC_242	HV101647G00010	down		Beta-(1--2)glucan export ATP-binding/permease protein NdvA
GO:0044281	small molecule metabolic process	MLOC_2484	HV122127G00010		up	No description available.
GO:0044281	small molecule metabolic process	MLOC_26318	HV174887G00010		up	Probable RNA methyltransferase At5g51130, 7SK snRNA methylphosphate capping enzyme
GO:0044281	small molecule metabolic process	MLOC_27159	HV181042G00010		up	reductase [ferredoxin], chloroplastic
GO:0044281	small molecule metabolic process	MLOC_28495	HV1924110G00010		down	phytol kinase 2, chloroplastic
GO:0044281	small molecule metabolic process	MLOC_30800	HV212775G00010	up		kinase isoenzyme 6, Adenylate kinase isoenzyme, putative
GO:0044281	small molecule metabolic process	MLOC_31792	HV222347G00010		up	Alpha-enolase
GO:0044281	small molecule metabolic process	MLOC_34542	HV244134G00010		up	Protein-L-isoaspartate, Protein-L-isoaspartate O-methyltransferase
GO:0044281	small molecule metabolic process	MLOC_34803	HV244619G00010		up	dehydrogenase [NAD(+)] 2, chloroplastic, Glycerol-3-phosphate dehydrogenase [NAD(P)+]
GO:0044281	small molecule metabolic process	MLOC_34808	HV244638G00010		up	ATP-dependent (S)-NAD(P)H-hydrate dehydratase, Carbohydrate kinase domain-containing protein
GO:0044281	small molecule metabolic process	MLOC_34860	HV244794G00010	up		60S ribosomal protein L7, 60S ribosomal protein L7
GO:0044281	small molecule metabolic process	MLOC_35914	HV2525767G00010		down	Pentatricopeptide repeat-containing protein At1g02150
GO:0044281	small molecule metabolic process	MLOC_36301	HV2546562G00010		down	licensing factor MCM7, DNA replication licensing factor
GO:0044281	small molecule metabolic process	MLOC_36414	HV2546767G00010		down	phosphofructo-2-kinase/fructose-2,6-bisphosphatase
GO:0044281	small molecule metabolic process	MLOC_36633	HV2547092G00010		up	Vegetative incompatibility protein HET-E-1
GO:0044281	small molecule metabolic process	MLOC_36634	HV2547099G00010		down	licensing factor MCM2
GO:0044281	small molecule metabolic process	MLOC_36667	HV2547149G00010		down	Glycine dehydrogenase, Glycine dehydrogenase [decarboxylating] 2
GO:0044281	small molecule metabolic process	MLOC_36746	HV2547277G00010		up	Ubiquinone biosynthesis O-methyltransferase
GO:0044281	small molecule metabolic process	MLOC_37080	HV2547742G00010	up	up	Aspartate aminotransferase, mitochondrial
GO:0044281	small molecule metabolic process	MLOC_3713	HV132862G00010	down	down	lipoyltransferase-like protein, chloroplastic
GO:0044281	small molecule metabolic process	MLOC_37207	HV2547977G00010		down	Acyl carrier protein 1, chloroplastic, Acyl carrier protein 1, chloroplastic, Acyl carrier protein
GO:0044281	small molecule metabolic process	MLOC_37244	HV2548035G00010		down	Acetyl-CoA carboxylase 1
GO:0044281	small molecule metabolic process	MLOC_37312	HV2548155G00010		down	lipid-associated protein 8, chloroplastic
GO:0044281	small molecule metabolic process	MLOC_37568	HV2548647G00010		down	fidelity protein 18 homolog
GO:0044281	small molecule metabolic process	MLOC_37646	HV2548782G00010	up	up	Uncharacterized methyltransferase At2g41040, chloroplastic
GO:0044281	small molecule metabolic process	MLOC_37911	HV2549341G00010		down	Ferredoxin-1
GO:0044281	small molecule metabolic process	MLOC_3857	HV134G00010	up	up	synthase delta chain, chloroplastic
GO:0044281	small molecule metabolic process	MLOC_40241	HV2557438G00010	down	down	D-3-phosphoglycerate dehydrogenase
GO:0044281	small molecule metabolic process	MLOC_4128	HV134723G00010	up		3-deoxy-manno-octulosonate cytidylyltransferase
GO:0044281	small molecule metabolic process	MLOC_43072	HV267537G00010		up	Translocon at the outer membrane of chloroplasts 64
GO:0044281	small molecule metabolic process	MLOC_4352	HV135038G00010		down	Hexokinase-10, Hexokinase 3
GO:0044281	small molecule metabolic process	MLOC_43860	HV273133G00010		up	Ferredoxin--nitrite reductase, chloroplastic
GO:0044281	small molecule metabolic process	MLOC_43902	HV273326G00010		up	Pleiotropic ABC efflux transporter of multiple drugs
GO:0044281	small molecule metabolic process	MLOC_44385	HV274644G00010		down	No description available.
GO:0044281	small molecule metabolic process	MLOC_4498	HV135194G00010	down		Lysosomal alpha-mannosidase
GO:0044281	small molecule metabolic process	MLOC_4597	HV135304G00010		down	Probable glycerophosphoryl diester phosphodiesterase 3, Glycerophosphoryl diester phosphodiesterase, putative
GO:0044281	small molecule metabolic process	MLOC_4629	HV135339G00010	up		Probable LIM domain-containing serine/threonine-protein kinase DDB, Protein kinase superfamily protein LENGTH=821
GO:0044281	small molecule metabolic process	MLOC_4744	HV135453G00010		down	tRNA(Gln) amidotransferase subunit C, chloroplastic/mitochondrial, Aspartyl/glutamyl-tRNA(Asn/Gln) amidotransferase subunit C
GO:0044281	small molecule metabolic process	MLOC_4794	HV135510G00010		up	No description available.
GO:0044281	small molecule metabolic process	MLOC_4872	HV135602G00010		up	metalloprotease FTSH
GO:0044281	small molecule metabolic process	MLOC_4966	HV135731G00010	up		Isoleucine--tRNA ligase
GO:0044281	small molecule metabolic process	MLOC_50930	HV36779G00010		up	phosphogluconate dehydrogenase, decarboxylating
GO:0044281	small molecule metabolic process	MLOC_5108	HV135894G00010	down	down	Beta-(1--2)glucan export ATP-binding/permease protein NdvA
GO:0044281	small molecule metabolic process	MLOC_51103	HV368523G00010		down	Peroxisomal long-chain fatty acid import protein 2, ATP-binding cassette transporter
GO:0044281	small molecule metabolic process	MLOC_51254	HV368795G00010		down	Isocitrate dehydrogenase
GO:0044281	small molecule metabolic process	MLOC_51308	HV368900G00010	up		box ATP-dependent RNA helicase 57
GO:0044281	small molecule metabolic process	MLOC_51583	HV36977G00010	down	down	Probable 3-ketoacyl-CoA synthase 2, 3-ketoacyl-CoA synthase
GO:0044281	small molecule metabolic process	MLOC_51797	HV37089G00010		up	oxidase assembly protein COX15
GO:0044281	small molecule metabolic process	MLOC_52017	HV372300G00010	up	up	Uncharacterized methyltransferase At1g78140, chloroplastic
GO:0044281	small molecule metabolic process	MLOC_52040	HV37248G00010	up	up	Probable fructose-bisphosphate aldolase 3, chloroplastic
GO:0044281	small molecule metabolic process	MLOC_52140	HV37311G00010		down	NHL repeat-containing protein 2
GO:0044281	small molecule metabolic process	MLOC_52332	HV37449G00010	down	down	Putative ribonucleoside-diphosphate reductase small chain B, Ribonucleoside-diphosphate reductase small chain
GO:0044281	small molecule metabolic process	MLOC_52405	HV37512G00010		down	Delta(24)-sterol reductase
GO:0044281	small molecule metabolic process	MLOC_52435	HV37528G00010	down	down	Gamma-glutamyltranspeptidase
GO:0044281	small molecule metabolic process	MLOC_52557	HV37618G00010	down	down	Phragmoplast orienting kinesin 2
GO:0044281	small molecule metabolic process	MLOC_53008	HV37985G00020		up	Thioredoxin-like protein AAED1, chloroplastic
GO:0044281	small molecule metabolic process	MLOC_5364	HV136184G00020	down	down	transport protein ZntB, Zinc transport protein zntB
GO:0044281	small molecule metabolic process	MLOC_53811	HV38655G00020		up	Uridine kinase-like protein 2, chloroplastic
GO:0044281	small molecule metabolic process	MLOC_53895	HV38722G00010	up		Elongation factor 4
GO:0044281	small molecule metabolic process	MLOC_54032	HV38830G00010		down	lysine N-methyltransferase ATX3
GO:0044281	small molecule metabolic process	MLOC_54047	HV38839G00010		up	Probable folate-biopterin transporter 4, Folate/biopterin transporter
GO:0044281	small molecule metabolic process	MLOC_54056	HV38844G00010	down	down	Protein CER1-like, Fatty acid hydroxylase domain containing CER1-like protein
GO:0044281	small molecule metabolic process	MLOC_54134	HV38916G00010		up	(RS)-norcoclaurine 6-O-methyltransferase
GO:0044281	small molecule metabolic process	MLOC_54246	HV38997G00010	down	down	Laccase-12/13
GO:0044281	small molecule metabolic process	MLOC_54486	HV39167G00030	up		Probable protein arginine N-methyltransferase 3, protein arginine methyltransferase 3 LENGTH=601
GO:0044281	small molecule metabolic process	MLOC_5491	HV136327G00010		down	Epimerase family protein
GO:0044281	small molecule metabolic process	MLOC_55029	HV39591G00010	down	down	Linoleate 9S-lipoxygenase
GO:0044281	small molecule metabolic process	MLOC_55367	HV39896G00010		down	Acetyl-CoA carboxylase, Acetyl-CoA carboxylase
GO:0044281	small molecule metabolic process	MLOC_55427	HV39958G00010		up	Putative methyltransferase DDB_G0268948, Methyltransferase type 11
GO:0044281	small molecule metabolic process	MLOC_55470	HV39997G00020		down	Pentatricopeptide repeat-containing protein, Pentatricopeptide repeat-containing protein
GO:0044281	small molecule metabolic process	MLOC_55616	HV40117G00030	down		transporter I family member 19, ABC(ATP-binding) family transporter
GO:0044281	small molecule metabolic process	MLOC_5567	HV136391G00010		up	Adenylate kinase, Adenylate kinase B
GO:0044281	small molecule metabolic process	MLOC_55709	HV402018G00010	down	down	Thiamine pyrophosphokinase 3
GO:0044281	small molecule metabolic process	MLOC_55798	HV40275G00010		up	Acetolactate synthase large subunit
GO:0044281	small molecule metabolic process	MLOC_55872	HV40350G00010		up	Retinal-specific ATP-binding cassette transporter
GO:0044281	small molecule metabolic process	MLOC_56084	HV40536G00010		up	Proteasome subunit beta type-1, Proteasome subunit beta type
GO:0044281	small molecule metabolic process	MLOC_56183	HV40609G00020		up	45 kDa calcium-binding protein
GO:0044281	small molecule metabolic process	MLOC_56325	HV40729G00010	up	up	protein kinase UbiB, ABC-1 domain-containing protein
GO:0044281	small molecule metabolic process	MLOC_56627	HV41008G00010		up	Elongation factor 2, Elongation factor 2
GO:0044281	small molecule metabolic process	MLOC_56733	HV41096G00010	down	down	Bifunctional L-3-cyanoalanine synthase/cysteine synthase
GO:0044281	small molecule metabolic process	MLOC_56800	HV41160G00010		down	branching enzyme 2-2, chloroplastic/amyloplastic
GO:0044281	small molecule metabolic process	MLOC_56945	HV41270G00010	up		Probable ATP-binding cassette sub-family F member 3 homolog
GO:0044281	small molecule metabolic process	MLOC_57061	HV41390G00020	up	up	b binding protein of LHCII type I, chloroplastic, Chlorophyll a-b binding protein, chloroplastic
GO:0044281	small molecule metabolic process	MLOC_57100	HV41421G00010	down	down	Tricetin 3',4',5'-O-trimethyltransferase, O-methyltransferase 5
GO:0044281	small molecule metabolic process	MLOC_5739	HV136627G00020	up	up	Myb-related protein B, Myb domain protein 3r-3
GO:0044281	small molecule metabolic process	MLOC_57455	HV41765G00020	down	down	Putative fluoride ion transporter CrcB 1
GO:0044281	small molecule metabolic process	MLOC_57752	HV42061G00010		down	pyrophosphatase/phosphodiesterase family member
GO:0044281	small molecule metabolic process	MLOC_57925	HV42218G00010	down	down	Beta-(1--2)glucan export ATP-binding/permease protein NdvA, Lipid A export ATP-binding/permease protein MsbA
GO:0044281	small molecule metabolic process	MLOC_58044	HV42301G00010	down	down	Putative ATPase, plasma membrane-like, H-ATPase
GO:0044281	small molecule metabolic process	MLOC_58067	HV42316G00020	down	down	transport regulator-like protein 2
GO:0044281	small molecule metabolic process	MLOC_58108	HV42354G00010	down		Probable phenylalanine--tRNA ligase alpha subunit
GO:0044281	small molecule metabolic process	MLOC_58411	HV42643G00020	down	down	CER1-like 2
GO:0044281	small molecule metabolic process	MLOC_58493	HV42720G00010	down	down	Retinal-specific ATP-binding cassette transporter, ABC(ATP-binding) family transporter
GO:0044281	small molecule metabolic process	MLOC_58888	HV43082G00010		up	Indole-3-glycerol phosphate synthase, Indole-3-glycerol phosphate synthase
GO:0044281	small molecule metabolic process	MLOC_58958	HV43152G00010		down	Probable fructose-bisphosphate aldolase 3, chloroplastic, Fructose-bisphosphate aldolase
GO:0044281	small molecule metabolic process	MLOC_59029	HV43202G00010		up	Probable thiamine biosynthetic bifunctional enzyme, chloroplastic
GO:0044281	small molecule metabolic process	MLOC_59107	HV43276G00010		up	unknown protein; LOCATED IN: mitochondrion, chloroplast, plastid, membrane; EXPRESSED IN: 25 plant structures; EXPRESSED DURING: 13 growth stages; Has 1807 Blast hits to 1807 proteins in 277 species: Archae - 0; Bacteria - 0; Metazoa - 736; Fungi - 347; Plants - 385; Viruses - 0; Other Eukaryotes - 339 (source: NCBI BLink). LENGTH=329
GO:0044281	small molecule metabolic process	MLOC_59318	HV43471G00010	up		Pleiotropic ABC efflux transporter of multiple drugs
GO:0044281	small molecule metabolic process	MLOC_59328	HV43490G00010		up	Dynamin-related protein 1E
GO:0044281	small molecule metabolic process	MLOC_59555	HV43709G00010		down	Fatty acid 2-hydroxylase
GO:0044281	small molecule metabolic process	MLOC_59803	HV43926G00010	down	down	Laccase-12/13
GO:0044281	small molecule metabolic process	MLOC_59964	HV44069G00010	down		Very-long-chain enoyl-CoA reductase
GO:0044281	small molecule metabolic process	MLOC_60470	HV44433G00010		up	Adenylate kinase, Adenylate kinase
GO:0044281	small molecule metabolic process	MLOC_60492	HV44460G00020	down	down	Patellin-4
GO:0044281	small molecule metabolic process	MLOC_60752	HV44729G00010		up	chain acyl-CoA synthetase 9, chloroplastic
GO:0044281	small molecule metabolic process	MLOC_60793	HV44786G00010	down	down	Laccase-12/13, Laccase, putative
GO:0044281	small molecule metabolic process	MLOC_60937	HV44919G00010		up	Thioredoxin-like 1-2, chloroplastic
GO:0044281	small molecule metabolic process	MLOC_61194	HV45230G00010		up	ppGpp synthase/hydrolase RelA
GO:0044281	small molecule metabolic process	MLOC_61206	HV45263G00010	down	down	Laccase-12/13, Laccase, putative
GO:0044281	small molecule metabolic process	MLOC_61231	HV45292G00010		up	acetylgalactosamine kinase, Galactokinase
GO:0044281	small molecule metabolic process	MLOC_61492	HV45564G00010	down	down	unknown protein; FUNCTIONS IN: molecular_function unknown; INVOLVED IN: biological_process unknown; LOCATED IN: chloroplast; EXPRESSED IN: 22 plant structures; EXPRESSED DURING: 13 growth stages; Has 43 Blast hits to 43 proteins in 15 species: Archae - 0; Bacteria - 0; Metazoa - 0; Fungi - 0; Plants - 42; Viruses - 0; Other Eukaryotes - 1 (source: NCBI BLink). LENGTH=340
GO:0044281	small molecule metabolic process	MLOC_61765	HV45846G00010		down	Protein little zipper 3
GO:0044281	small molecule metabolic process	MLOC_61790	HV45866G00010		up	carbamoylputrescine amidase, N-carbamoylputrescine amidase
GO:0044281	small molecule metabolic process	MLOC_62275	HV463738G00010		up	cycle protein 48 homolog AF_1297, AAA family ATPase CDC48 subfamily
GO:0044281	small molecule metabolic process	MLOC_62417	HV46541G00010	down	down	Probable monofunctional riboflavin biosynthesis protein RIBA 3, chloroplastic
GO:0044281	small molecule metabolic process	MLOC_62478	HV46603G00010	up	up	S-adenosylmethionine decarboxylase proenzyme, S-adenosylmethionine decarboxylase proenzyme
GO:0044281	small molecule metabolic process	MLOC_62631	HV46783G00010	up	up	Pleiotropic ABC efflux transporter of multiple drugs
GO:0044281	small molecule metabolic process	MLOC_62725	HV46898G00020		up	No description available.
GO:0044281	small molecule metabolic process	MLOC_62788	HV46971G00010		up	phosphofructokinase 4, chloroplastic
GO:0044281	small molecule metabolic process	MLOC_64084	HV48346G00010		up	Probable phenylalanine--tRNA ligase alpha subunit, Phenylalanine--tRNA ligase alpha subunit
GO:0044281	small molecule metabolic process	MLOC_64140	HV48411G00010		down	Malate dehydrogenase
GO:0044281	small molecule metabolic process	MLOC_64189	HV48473G00010	down	down	Kinesin-like protein, Kinesin like protein
GO:0044281	small molecule metabolic process	MLOC_64198	HV484889G00010		up	factor IF-2
GO:0044281	small molecule metabolic process	MLOC_64528	HV48956G00010		up	protein ClpB
GO:0044281	small molecule metabolic process	MLOC_64541	HV48973G00010	down		Glutamate decarboxylase, Glutamate decarboxylase, putative, expressed
GO:0044281	small molecule metabolic process	MLOC_64642	HV49141G00010		up	FKBP12-interacting protein of 37 kDa
GO:0044281	small molecule metabolic process	MLOC_64900	HV49473G00020		down	Phenylalanine ammonia-lyase, Phenylalanine ammonia-lyase
GO:0044281	small molecule metabolic process	MLOC_64943	HV49546G00010		up	Zeaxanthin epoxidase, chloroplastic
GO:0044281	small molecule metabolic process	MLOC_65030	HV49651G00010		up	Probable protein-S-isoprenylcysteine O-methyltransferase
GO:0044281	small molecule metabolic process	MLOC_65109	HV49759G00010		up	tetrakisphosphate 1-kinase 4
GO:0044281	small molecule metabolic process	MLOC_65378	HV50098G00010	down	down	Tricetin 3',4',5'-O-trimethyltransferase, O-methyltransferase 5
GO:0044281	small molecule metabolic process	MLOC_65968	HV50954G00010		up	Arginase 1, mitochondrial, Agmatinase
GO:0044281	small molecule metabolic process	MLOC_66090	HV51090G00010	down	down	hydroxyquercetin 8-O-methyltransferase, O-methyltransferase family protein, expressed
GO:0044281	small molecule metabolic process	MLOC_66196	HV51217G00010		up	Malate synthase, glyoxysomal
GO:0044281	small molecule metabolic process	MLOC_66290	HV51352G00020		down	unknown protein; FUNCTIONS IN: molecular_function unknown; INVOLVED IN: biological_process unknown; LOCATED IN: chloroplast, chloroplast envelope; EXPRESSED IN: 22 plant structures; EXPRESSED DURING: 13 growth stages; Has 49 Blast hits to 49 proteins in 20 species: Archae - 0; Bacteria - 0; Metazoa - 0; Fungi - 0; Plants - 44; Viruses - 0; Other Eukaryotes - 5 (source: NCBI BLink). LENGTH=231
GO:0044281	small molecule metabolic process	MLOC_66404	HV51511G00010	down	down	Pleiotropic ABC efflux transporter of multiple drugs, ABC transporter G family member
GO:0044281	small molecule metabolic process	MLOC_66594	HV51817G00010		up	Citrate synthase, mitochondrial
GO:0044281	small molecule metabolic process	MLOC_66849	HV52182G00010		down	Dynamin-related protein 5A
GO:0044281	small molecule metabolic process	MLOC_67256	HV52790G00010		down	Maternal DNA replication licensing factor mcm6
GO:0044281	small molecule metabolic process	MLOC_67418	HV53063G00010	down	down	Chromatin assembly factor 1 subunit FSM, Chromatin assembly factor 1, subunit A, putative
GO:0044281	small molecule metabolic process	MLOC_67467	HV53126G00010		up	Diacylglycerol O-acyltransferase 1
GO:0044281	small molecule metabolic process	MLOC_679	HV104983G00010	up		Vegetative incompatibility protein HET-E-1
GO:0044281	small molecule metabolic process	MLOC_67946	HV53949G00010	up	up	Peroxisome biogenesis protein 12
GO:0044281	small molecule metabolic process	MLOC_6813	HV138138G00010	down	down	coumarate--CoA ligase, 4-coumarate--CoA ligase 2
GO:0044281	small molecule metabolic process	MLOC_68535	HV54921G00020	up		Probable ribosome biogenesis protein RLP24, 60S ribosomal protein L24, putative
GO:0044281	small molecule metabolic process	MLOC_68667	HV55133G00010		down	4-hydroxy-3-methylbut-2-en-1-yl diphosphate synthase
GO:0044281	small molecule metabolic process	MLOC_69795	HV56964G00010	down	down	S-adenosylmethionine decarboxylase proenzyme
GO:0044281	small molecule metabolic process	MLOC_69899	HV57132G00010	down	down	Laccase-12/13, Laccase, putative
GO:0044281	small molecule metabolic process	MLOC_70184	HV57552G00020		up	Ribulose-phosphate 3-epimerase, chloroplastic
GO:0044281	small molecule metabolic process	MLOC_70403	HV5791G00010		up	Elongator complex protein 4
GO:0044281	small molecule metabolic process	MLOC_70534	HV5813G00010		up	Solanesyl diphosphate synthase 3, chloroplastic/mitochondrial
GO:0044281	small molecule metabolic process	MLOC_7060	HV138575G00010		up	Pyrophosphate--fructose 6-phosphate 1-phosphotransferase subunit alpha
GO:0044281	small molecule metabolic process	MLOC_70688	HV5837G00010	up	up	SCO1 homolog 1, mitochondrial
GO:0044281	small molecule metabolic process	MLOC_71208	HV59354G00010		up	Tocopherol cyclase, chloroplastic
GO:0044281	small molecule metabolic process	MLOC_71209	HV59357G00010	down	down	Probable 3-ketoacyl-CoA synthase 2
GO:0044281	small molecule metabolic process	MLOC_71596	HV60130G00010	up		Nicotianamine synthase 9, Nicotianamine synthase
GO:0044281	small molecule metabolic process	MLOC_71753	HV60424G00010		up	ATPase GET3
GO:0044281	small molecule metabolic process	MLOC_71992	HV6084G00010		down	Wee1-like protein kinase
GO:0044281	small molecule metabolic process	MLOC_72010	HV60882G00010		up	Bifunctional UDP-glucose 4-epimerase and UDP-xylose 4-epimerase
GO:0044281	small molecule metabolic process	MLOC_72214	HV61249G00010	up	up	Acyl-[acyl-carrier-protein] desaturase
GO:0044281	small molecule metabolic process	MLOC_72240	HV61291G00010		up	Acyl-[acyl-carrier-protein] desaturase
GO:0044281	small molecule metabolic process	MLOC_72646	HV62040G00010	up		RNA helicase DBP2, ATP dependent RNA helicase
GO:0044281	small molecule metabolic process	MLOC_72719	HV6221G00010		up	Probable methyltransferase WBSCR22 homolog
GO:0044281	small molecule metabolic process	MLOC_72891	HV62562G00020	up	up	Pentatricopeptide repeat-containing protein, Pentatricopeptide repeat-containing protein
GO:0044281	small molecule metabolic process	MLOC_72962	HV6271G00010	up	up	Cyclomaltodextrin glucanotransferase
GO:0044281	small molecule metabolic process	MLOC_73233	HV63200G00010	down	down	Tricetin 3',4',5'-O-trimethyltransferase, O-methyltransferase 5
GO:0044281	small molecule metabolic process	MLOC_73503	HV6380G00010		down	Mini-chromosome maintenance complex-binding protein, Mini-chromosome maintenance complex-binding protein
GO:0044281	small molecule metabolic process	MLOC_74532	HV66045G00010	up	up	Probable serine acetyltransferase 1, Serine acetyltransferase 3
GO:0044281	small molecule metabolic process	MLOC_74679	HV6633G00010		down	synthase delta chain, chloroplastic
GO:0044281	small molecule metabolic process	MLOC_75335	HV67682G00010		up	Thioredoxin-like protein HCF164, chloroplastic
GO:0044281	small molecule metabolic process	MLOC_75343	HV67697G00010	up		Pentatricopeptide repeat-containing protein PNM1, mitochondrial, Pentatricopeptide repeat-containing protein
GO:0044281	small molecule metabolic process	MLOC_75528	HV68153G00010	down	down	Tricetin 3',4',5'-O-trimethyltransferase, O-methyltransferase
GO:0044281	small molecule metabolic process	MLOC_75555	HV68202G00020		up	synthase subunit epsilon, mitochondrial, ATP synthase subunit epsilon, mitochondrial
GO:0044281	small molecule metabolic process	MLOC_76258	HV7071G00010		down	protein ArgJ, chloroplastic, Arginine biosynthesis bifunctional protein ArgJ
GO:0044281	small molecule metabolic process	MLOC_76366	HV7111G00010	up	up	Oligomycin resistance ATP-dependent permease YOR1
GO:0044281	small molecule metabolic process	MLOC_77687	HV76756G00010		up	Phospholipid--sterol O-acyltransferase
GO:0044281	small molecule metabolic process	MLOC_77691	HV7679G00010	up	up	Oligomycin resistance ATP-dependent permease YOR1, Multidrug resistance protein ABC transporter family
GO:0044281	small molecule metabolic process	MLOC_78275	HV79452G00010		up	Protein IWS1 homolog
GO:0044281	small molecule metabolic process	MLOC_79046	HV83118G00010	down	down	Red chlorophyll catabolite reductase, Red chlorophyll catabolite reductase 1
GO:0044281	small molecule metabolic process	MLOC_8144	HV141269G00010		up	NC domain-containing protein
GO:0044281	small molecule metabolic process	MLOC_8169	HV141366G00010	down	down	Metallothionein-like protein type 3, Metallothionein
GO:0044281	small molecule metabolic process	MLOC_8870	HV147052G00010	down	down	3-ketoacyl-CoA synthase, 3-ketoacyl-CoA synthase
GO:0044281	small molecule metabolic process	MLOC_9873	HV1557988G00010		up	Probable ureidoglycolate hydrolase
GO:0044281	small molecule metabolic process	MLOC_9891	HV1558025G00010	down	down	(R)-mandelonitrile lyase

## Sheet: Supplementary Table 5
Supplementary Table 5. List of genes belonging to significantly enriched categories of biological processes involved in drought response specifically in leaves in CamB and Maresi genotypes
GO term	Description	Gene ID (MLOC)	Gene ID (PLAZA)	Direction of gene expression changes		Gene description
				CamB leaves	Mar leaves
GO:0006066	alcohol metabolic process	MLOC_10472	HV1559148G00010		down	No description available.
GO:0006066	alcohol metabolic process	MLOC_10731	HV1559680G00010	down	down	Pyrophosphate--fructose 6-phosphate 1-phosphotransferase subunit alpha
GO:0006066	alcohol metabolic process	MLOC_10890	HV1559992G00010		down	DNA polymerase IV, Y-family DNA polymerase H LENGTH=672
GO:0006066	alcohol metabolic process	MLOC_11884	HV1562058G00020		down	protein L24
GO:0006066	alcohol metabolic process	MLOC_12451	HV1563318G00010	down	down	Hexokinase-1
GO:0006066	alcohol metabolic process	MLOC_12760	HV1564041G00010	up	up	protein LEA14, Late-embryogenesis abundant protein 1
GO:0006066	alcohol metabolic process	MLOC_13165	HV1565015G00010	up	up	30S Ribosomal protein S1
GO:0006066	alcohol metabolic process	MLOC_14013	HV1567041G00010		up	aldolase cytoplasmic isozyme
GO:0006066	alcohol metabolic process	MLOC_14773	HV1568970G00010		up	Glycerophosphoryl diester phosphodiesterase
GO:0006066	alcohol metabolic process	MLOC_15227	HV1570191G00010		down	trans isomerase CYP38, chloroplastic
GO:0006066	alcohol metabolic process	MLOC_15348	HV1570473G00010	up	up	Xyloglucan galactosyltransferase KATAMARI1
GO:0006066	alcohol metabolic process	MLOC_17508	HV1576941G00010	down		protein DnaJ
GO:0006066	alcohol metabolic process	MLOC_20070	HV1587854G00010	up	up	Transaldolase 2
GO:0006066	alcohol metabolic process	MLOC_21680	HV159754G00010		up	No description available.
GO:0006066	alcohol metabolic process	MLOC_25686	HV170679G00010		up	phosphogluconate dehydrogenase, NADP(+)-dependent, decarboxylating
GO:0006066	alcohol metabolic process	MLOC_3045	HV127315G00010		down	lumen protein retaining receptor, ER lumen protein retaining receptor
GO:0006066	alcohol metabolic process	MLOC_32877	HV232695G00010		up	Probable methyltransferase
GO:0006066	alcohol metabolic process	MLOC_34505	HV244058G00010		down	Inositol monophosphatase
GO:0006066	alcohol metabolic process	MLOC_36348	HV2546643G00020	down	up	unknown protein; Has 39 Blast hits to 39 proteins in 15 species: Archae - 0; Bacteria - 0; Metazoa - 0; Fungi - 0; Plants - 39; Viruses - 0; Other Eukaryotes - 0 (source: NCBI BLink). LENGTH=173
GO:0006066	alcohol metabolic process	MLOC_36966	HV2547571G00010		down	Probable 6-phosphogluconolactonase 2
GO:0006066	alcohol metabolic process	MLOC_37626	HV2548749G00010		up	CDGSH iron-sulfur domain-containing protein, CDGSH iron-sulfur domain-containing protein 1
GO:0006066	alcohol metabolic process	MLOC_37729	HV2548968G00010	up		Trigger factor-like protein TIG, Trigger factor, putative
GO:0006066	alcohol metabolic process	MLOC_38468	HV2550537G00010		down	nucleotide-disulfide oxidoreductase domain-containing protein 2
GO:0006066	alcohol metabolic process	MLOC_39222	HV2552656G00010	up		(R)-mandelonitrile lyase, Choline dehydrogenase
GO:0006066	alcohol metabolic process	MLOC_3959	HV134491G00010	up		group IIA intron splicing facilitator CRS1, chloroplastic, Chloroplastic group IIA intron splicing facilitator CRS1
GO:0006066	alcohol metabolic process	MLOC_39697	HV2554347G00010		up	No description available.
GO:0006066	alcohol metabolic process	MLOC_44161	HV274287G00010	up		inactive shikimate kinase like 2, chloroplastic
GO:0006066	alcohol metabolic process	MLOC_49445	HV341749G00010		up	Phytoene synthase 2, chloroplastic
GO:0006066	alcohol metabolic process	MLOC_52455	HV37540G00010	down		Uncharacterized conserved protein (DUF2358) LENGTH=286
GO:0006066	alcohol metabolic process	MLOC_53370	HV38298G00010		down	Chloroplast stem-loop binding protein of 41 kDa a, chloroplastic
GO:0006066	alcohol metabolic process	MLOC_53822	HV38664G00010	up	up	Probable glycerol-3-phosphate dehydrogenase [NAD(+)] 3, cytosolic, Glycerol-3-phosphate dehydrogenase [NAD(P)+]
GO:0006066	alcohol metabolic process	MLOC_54290	HV39031G00010		down	Ribosome-recycling factor
GO:0006066	alcohol metabolic process	MLOC_55695	HV40187G00010		up	Mitochondrial adenine nucleotide transporter ADNT1, Mitochondrial carrier-like protein
GO:0006066	alcohol metabolic process	MLOC_56005	HV40470G00010		down	3-phosphate acyltransferase, chloroplastic
GO:0006066	alcohol metabolic process	MLOC_57896	HV42192G00010		up	Hexokinase-1, Hexokinase-1
GO:0006066	alcohol metabolic process	MLOC_58105	HV42352G00010	up	up	factor Ts, Elongation factor Ts
GO:0006066	alcohol metabolic process	MLOC_59016	HV43197G00010	up	up	protein L1, 50S ribosomal protein L1
GO:0006066	alcohol metabolic process	MLOC_59047	HV43221G00010		down	TIC 62, chloroplastic, NAD-dependent epimerase/dehydratase
GO:0006066	alcohol metabolic process	MLOC_59531	HV43692G00010	up		Pentatricopeptide repeat-containing protein At4g31850, chloroplastic
GO:0006066	alcohol metabolic process	MLOC_59546	HV43704G00010		up	V-type proton ATPase catalytic subunit A, V-type ATP synthase alpha chain, V-type ATP synthase alpha chain
GO:0006066	alcohol metabolic process	MLOC_59598	HV43749G00010		down	UDP-N-acetylglucosamine O-acyltransferase, Acyl-[acyl-carrier-protein]--UDP-N-acetylglucosamine O-acyltransferase, putative
GO:0006066	alcohol metabolic process	MLOC_60062	HV44162G00020	down	down	Phosphoenolpyruvate carboxykinase
GO:0006066	alcohol metabolic process	MLOC_60122	HV44198G00010	up	up	Rhodanese-like domain-containing protein 4A, chloroplastic, Hydroxyproline-rich glycoprotein-like
GO:0006066	alcohol metabolic process	MLOC_60643	HV44619G00020		down	Delta(14)-sterol reductase
GO:0006066	alcohol metabolic process	MLOC_61515	HV45585G00020	down	down	No description available.
GO:0006066	alcohol metabolic process	MLOC_61949	HV46037G00010	up	up	NADP-dependent malic enzyme
GO:0006066	alcohol metabolic process	MLOC_61961	HV46050G00010		up	Violaxanthin de-epoxidase, chloroplastic
GO:0006066	alcohol metabolic process	MLOC_62485	HV46609G00010		up	GUN4, putative
GO:0006066	alcohol metabolic process	MLOC_62637	HV46796G00010	up		component subunit alpha-3, chloroplastic
GO:0006066	alcohol metabolic process	MLOC_62685	HV46856G00010		up	4-hydroxy-3-methylbut-2-enyl diphosphate reductase, chloroplastic
GO:0006066	alcohol metabolic process	MLOC_63683	HV47855G00020		up	No description available.
GO:0006066	alcohol metabolic process	MLOC_6380	HV137466G00010	up	up	Nuclear and cytoplasmic polyadenylated RNA-binding protein PUB1
GO:0006066	alcohol metabolic process	MLOC_6476	HV137614G00010		down	Probable glycerophosphoryl diester phosphodiesterase 3, Glycerophosphoryl diester phosphodiesterase, putative
GO:0006066	alcohol metabolic process	MLOC_65566	HV50361G00010		down	Aldose 1-epimerase
GO:0006066	alcohol metabolic process	MLOC_67009	HV52414G00010		up	Phosphoglycerate kinase, Phosphoglycerate kinase
GO:0006066	alcohol metabolic process	MLOC_69891	HV57119G00010		down	Extracellular calcium sensing receptor
GO:0006066	alcohol metabolic process	MLOC_71195	HV59320G00020	up	up	biogenesis protein CCS1, chloroplastic, Cytochrome c biogenesis protein CcsB
GO:0006066	alcohol metabolic process	MLOC_73766	HV64369G00010		down	No description available.
GO:0006066	alcohol metabolic process	MLOC_74741	HV66463G00010		up	Vam6/Vps39-like protein, Vacuolar sorting protein 39 LENGTH=1000
GO:0006066	alcohol metabolic process	MLOC_75180	HV67303G00010		down	Endoplasmin homolog, shock protein HSP 90
GO:0006066	alcohol metabolic process	MLOC_75428	HV67902G00010		up	Stress responsive A/B Barrel Domain LENGTH=111
GO:0006066	alcohol metabolic process	MLOC_76055	HV7000G00020		up	Phosphoglycerate kinase
GO:0006066	alcohol metabolic process	MLOC_7841	HV140308G00010	up	up	1-dehydrogenase, cytoplasmic isoform
GO:0006066	alcohol metabolic process	MLOC_8212	HV141614G00010		down	Uncharacterized sugar kinase YeiI
GO:0009308	amine metabolic process	MLOC_10186	HV1558578G00010		down	Diaminopimelate epimerase
GO:0009308	amine metabolic process	MLOC_10667	HV1559563G00020		down	Protein RecA
GO:0009308	amine metabolic process	MLOC_11021	HV1560205G00010	down	down	Cytokinin dehydrogenase
GO:0009308	amine metabolic process	MLOC_11734	HV1561736G00010		down	CTP synthase
GO:0009308	amine metabolic process	MLOC_11890	HV1562081G00010	down	down	Glutamine synthetase
GO:0009308	amine metabolic process	MLOC_11961	HV1562233G00010	up	up	b binding protein CP24 10A, chloroplastic
GO:0009308	amine metabolic process	MLOC_12760	HV1564041G00010	up	up	protein LEA14, Late-embryogenesis abundant protein 1
GO:0009308	amine metabolic process	MLOC_13165	HV1565015G00010	up	up	30S Ribosomal protein S1
GO:0009308	amine metabolic process	MLOC_15435	HV1570681G00010		down	Acetolactate synthase small subunit 1, chloroplastic
GO:0009308	amine metabolic process	MLOC_15707	HV1571377G00010	up		Glycine cleavage system H protein, Glycine cleavage system h protein, putative
GO:0009308	amine metabolic process	MLOC_18895	HV1582521G00010		up	S-alkyl-thiohydroximate lyase SUR1
GO:0009308	amine metabolic process	MLOC_24740	HV1652879G00010		up	Agmatine deiminase
GO:0009308	amine metabolic process	MLOC_25403	HV1689288G00010		down	aspartokinase/homoserine dehydrogenase
GO:0009308	amine metabolic process	MLOC_3255	HV129112G00010		down	CTP synthase
GO:0009308	amine metabolic process	MLOC_37052	HV2547711G00010	down	down	Photosystem II 10 kDa polypeptide, chloroplastic, Photosystem II 10 kDa polypeptide
GO:0009308	amine metabolic process	MLOC_37791	HV2549116G00010	up	up	protein B homolog
GO:0009308	amine metabolic process	MLOC_44161	HV274287G00010	up		inactive shikimate kinase like 2, chloroplastic
GO:0009308	amine metabolic process	MLOC_44278	HV274450G00010	up		cis-trans isomerase
GO:0009308	amine metabolic process	MLOC_44370	HV274615G00010		down	RNA pseudouridine synthase 7, Pseudouridine synthase family protein
GO:0009308	amine metabolic process	MLOC_4684	HV135397G00010	up	up	Phenylalanine ammonia-lyase, Phenylalanine ammonia-lyase
GO:0009308	amine metabolic process	MLOC_48956	HV332689G00010	down	down	No description available.
GO:0009308	amine metabolic process	MLOC_51571	HV36971G00010		up	TFIID subunit 8
GO:0009308	amine metabolic process	MLOC_54057	HV38845G00010		down	demethylase and histidyl-hydroxylase NO66
GO:0009308	amine metabolic process	MLOC_55057	HV39611G00010		down	Serine--tRNA ligase, Serine-tRNA ligase
GO:0009308	amine metabolic process	MLOC_57545	HV41855G00010	up	up	Gamma-glutamyl phosphate reductase
GO:0009308	amine metabolic process	MLOC_59016	HV43197G00010	up	up	protein L1, 50S ribosomal protein L1
GO:0009308	amine metabolic process	MLOC_59863	HV43978G00010	down	down	Tryptophan synthase alpha chain, Tryptophan synthase alpha chain
GO:0009308	amine metabolic process	MLOC_60122	HV44198G00010	up	up	Rhodanese-like domain-containing protein 4A, chloroplastic, Hydroxyproline-rich glycoprotein-like
GO:0009308	amine metabolic process	MLOC_61617	HV45685G00010	down	down	Phospholipase A1-II 5, Phospholipase A1-II 5
GO:0009308	amine metabolic process	MLOC_61720	HV45803G00010		up	S-adenosylmethionine synthase 3, S-adenosylmethionine synthase, S-adenosylmethionine synthase
GO:0009308	amine metabolic process	MLOC_61961	HV46050G00010		up	Violaxanthin de-epoxidase, chloroplastic
GO:0009308	amine metabolic process	MLOC_62485	HV46609G00010		up	GUN4, putative
GO:0009308	amine metabolic process	MLOC_62872	HV47051G00010		up	Probable phosphatidylinositol phosphate kinase DDB_G0267588, Phosphatidylinositol-4-phosphate 5-kinase, putative
GO:0009308	amine metabolic process	MLOC_63089	HV47260G00010	up	up	Asparagine synthetase
GO:0009308	amine metabolic process	MLOC_63275	HV47446G00020	down	down	Glutamate decarboxylase
GO:0009308	amine metabolic process	MLOC_65632	HV50460G00010	up		sulfocysteine synthase, chloroplastic
GO:0009308	amine metabolic process	MLOC_65725	HV50581G00010		up	Arogenate dehydratase/prephenate dehydratase 6, chloroplastic, Prephenate dehydratase
GO:0009308	amine metabolic process	MLOC_65880	HV50815G00010		down	No description available.
GO:0009308	amine metabolic process	MLOC_66074	HV51073G00020		up	Photosystem I reaction center subunit III, chloroplastic, I reaction center subunit III, chloroplastic
GO:0009308	amine metabolic process	MLOC_67067	HV52512G00010		up	Phenylalanine ammonia-lyase
GO:0009308	amine metabolic process	MLOC_67347	HV52942G00010		down	4-hydroxy-tetrahydrodipicolinate synthase
GO:0009308	amine metabolic process	MLOC_67678	HV53452G00010		up	Anthranilate phosphoribosyltransferase
GO:0009308	amine metabolic process	MLOC_68522	HV54908G00010		down	Methionine--tRNA ligase, Methionine--tRNA ligase
GO:0009308	amine metabolic process	MLOC_69114	HV55935G00010	down	down	Chlorophyllide a oxygenase, chloroplastic
GO:0009308	amine metabolic process	MLOC_69458	HV56453G00010	up	up	29 kDa ribonucleoprotein B, chloroplastic
GO:0009308	amine metabolic process	MLOC_69499	HV5652G00010		down	Thymidylate synthase, thymidylate synthase 1 LENGTH=519
GO:0009308	amine metabolic process	MLOC_69891	HV57119G00010		down	Extracellular calcium sensing receptor
GO:0009308	amine metabolic process	MLOC_71324	HV59611G00010	up		Basic 30 kDa endochitinase, Chitinase
GO:0009308	amine metabolic process	MLOC_71910	HV60705G00010		down	Cystathionine gamma
GO:0009308	amine metabolic process	MLOC_71981	HV60810G00020	up	up	No description available.
GO:0009308	amine metabolic process	MLOC_72702	HV62174G00010	up	up	Putative branched-chain-amino-acid aminotransferase 7
GO:0009308	amine metabolic process	MLOC_73290	HV6331G00020		down	Kynurenine formamidase
GO:0009308	amine metabolic process	MLOC_73858	HV64584G00010	up		Probable phosphoribosylformylglycinamidine synthase, chloroplastic/mitochondrial, Phosphoribosylformylglycinamidine synthase, putative
GO:0009308	amine metabolic process	MLOC_75057	HV6705G00010	up	up	Asparagine synthetase
GO:0009308	amine metabolic process	MLOC_75322	HV67644G00010		down	Carbamoyl-phosphate synthase small chain
GO:0009308	amine metabolic process	MLOC_76403	HV71263G00010	down	down	tRNA dimethylallyltransferase
GO:0009308	amine metabolic process	MLOC_78233	HV79282G00010	up	up	Probable glutamate dehydrogenase 3
GO:0009308	amine metabolic process	MLOC_79728	HV8668G00010	up	up	Phenylalanine ammonia-lyase, Phenylalanine ammonia-lyase
GO:0009308	amine metabolic process	MLOC_80572	HV91436G00010	up		Valine--tRNA ligase, Valine--tRNA ligase
GO:0009308	amine metabolic process	MLOC_81818	HV9839G00010		down	3-isopropylmalate dehydrogenase
GO:0009308		MLOC_8265	HV141769G00010		up	chlororespiratory reduction 6 LENGTH=246
GO:0046394	carboxylic acid biosynthetic process	MLOC_10186	HV1558578G00010		down	Diaminopimelate epimerase
GO:0046394	carboxylic acid biosynthetic process	MLOC_11890	HV1562081G00010	down	down	Glutamine synthetase
GO:0046394	carboxylic acid biosynthetic process	MLOC_11961	HV1562233G00010	up	up	b binding protein CP24 10A, chloroplastic
GO:0046394	carboxylic acid biosynthetic process	MLOC_12760	HV1564041G00010	up	up	protein LEA14, Late-embryogenesis abundant protein 1
GO:0046394	carboxylic acid biosynthetic process	MLOC_13165	HV1565015G00010	up	up	30S Ribosomal protein S1
GO:0046394	carboxylic acid biosynthetic process	MLOC_15227	HV1570191G00010		down	trans isomerase CYP38, chloroplastic
GO:0046394	carboxylic acid biosynthetic process	MLOC_15435	HV1570681G00010		down	Acetolactate synthase small subunit 1, chloroplastic
GO:0046394	carboxylic acid biosynthetic process	MLOC_15725	HV1571415G00010		up	B3 domain-containing protein LFL1
GO:0046394	carboxylic acid biosynthetic process	MLOC_18741	HV1581826G00010		up	Methylsterol monooxygenase 2-2
GO:0046394	carboxylic acid biosynthetic process	MLOC_20070	HV1587854G00010	up	up	Transaldolase 2
GO:0046394	carboxylic acid biosynthetic process	MLOC_25403	HV1689288G00010		down	aspartokinase/homoserine dehydrogenase
GO:0046394	carboxylic acid biosynthetic process	MLOC_2815	HV124990G00010		up	coumarate--CoA ligase, 4-coumarate--CoA ligase 2
GO:0046394	carboxylic acid biosynthetic process	MLOC_34505	HV244058G00010		down	Inositol monophosphatase
GO:0046394	carboxylic acid biosynthetic process	MLOC_36840	HV2547395G00010		up	Probable E3 ubiquitin ligase SUD1, E3 ubiquitin-protein ligase MARCH6
GO:0046394	carboxylic acid biosynthetic process	MLOC_37052	HV2547711G00010	down	down	Photosystem II 10 kDa polypeptide, chloroplastic, Photosystem II 10 kDa polypeptide
GO:0046394	carboxylic acid biosynthetic process	MLOC_37791	HV2549116G00010	up	up	protein B homolog
GO:0046394	carboxylic acid biosynthetic process	MLOC_44161	HV274287G00010	up		inactive shikimate kinase like 2, chloroplastic
GO:0046394	carboxylic acid biosynthetic process	MLOC_44278	HV274450G00010	up		cis-trans isomerase
GO:0046394	carboxylic acid biosynthetic process	MLOC_44370	HV274615G00010		down	RNA pseudouridine synthase 7, Pseudouridine synthase family protein
GO:0046394	carboxylic acid biosynthetic process	MLOC_49445	HV341749G00010		up	Phytoene synthase 2, chloroplastic
GO:0046394	carboxylic acid biosynthetic process	MLOC_51571	HV36971G00010		up	TFIID subunit 8
GO:0046394	carboxylic acid biosynthetic process	MLOC_52767	HV37778G00010	up	up	Acetyl-CoA carboxylase 1
GO:0046394	carboxylic acid biosynthetic process	MLOC_54057	HV38845G00010		down	demethylase and histidyl-hydroxylase NO66
GO:0046394	carboxylic acid biosynthetic process	MLOC_55450	HV39979G00010		up	Lipoamide acyltransferase component of branched-chain alpha-keto acid dehydrogenase
GO:0046394	carboxylic acid biosynthetic process	MLOC_56005	HV40470G00010		down	3-phosphate acyltransferase, chloroplastic
GO:0046394	carboxylic acid biosynthetic process	MLOC_57545	HV41855G00010	up	up	Gamma-glutamyl phosphate reductase
GO:0046394	carboxylic acid biosynthetic process	MLOC_59016	HV43197G00010	up	up	protein L1, 50S ribosomal protein L1
GO:0046394	carboxylic acid biosynthetic process	MLOC_59047	HV43221G00010		down	TIC 62, chloroplastic, NAD-dependent epimerase/dehydratase
GO:0046394	carboxylic acid biosynthetic process	MLOC_59863	HV43978G00010	down	down	Tryptophan synthase alpha chain, Tryptophan synthase alpha chain
GO:0046394	carboxylic acid biosynthetic process	MLOC_60050	HV44152G00010		up	Probable 3-ketoacyl-CoA synthase 14
GO:0046394	carboxylic acid biosynthetic process	MLOC_60122	HV44198G00010	up	up	Rhodanese-like domain-containing protein 4A, chloroplastic, Hydroxyproline-rich glycoprotein-like
GO:0046394	carboxylic acid biosynthetic process	MLOC_60385	HV44333G00010		down	BRASSINOSTEROID INSENSITIVE 1-associated receptor kinase 1, Leucine-rich receptor-like protein kinase family protein LENGTH=1101
GO:0046394	carboxylic acid biosynthetic process	MLOC_61617	HV45685G00010	down	down	Phospholipase A1-II 5, Phospholipase A1-II 5
GO:0046394	carboxylic acid biosynthetic process	MLOC_61720	HV45803G00010		up	S-adenosylmethionine synthase 3, S-adenosylmethionine synthase, S-adenosylmethionine synthase
GO:0046394	carboxylic acid biosynthetic process	MLOC_61949	HV46037G00010	up	up	NADP-dependent malic enzyme
GO:0046394	carboxylic acid biosynthetic process	MLOC_61961	HV46050G00010		up	Violaxanthin de-epoxidase, chloroplastic
GO:0046394	carboxylic acid biosynthetic process	MLOC_62485	HV46609G00010		up	GUN4, putative
GO:0046394	carboxylic acid biosynthetic process	MLOC_63089	HV47260G00010	up	up	Asparagine synthetase
GO:0046394	carboxylic acid biosynthetic process	MLOC_64948	HV49553G00010	down	down	3-ketoacyl-CoA synthase, 3-ketoacyl-CoA synthase
GO:0046394	carboxylic acid biosynthetic process	MLOC_64972	HV49583G00010	down	down	Lipoxygenase 2.1, chloroplastic, Linoleate 9S-lipoxygenase, Lipoxygenase
GO:0046394	carboxylic acid biosynthetic process	MLOC_65632	HV50460G00010	up		sulfocysteine synthase, chloroplastic
GO:0046394	carboxylic acid biosynthetic process	MLOC_65725	HV50581G00010		up	Arogenate dehydratase/prephenate dehydratase 6, chloroplastic, Prephenate dehydratase
GO:0046394	carboxylic acid biosynthetic process	MLOC_65880	HV50815G00010		down	No description available.
GO:0046394	carboxylic acid biosynthetic process	MLOC_66074	HV51073G00020		up	Photosystem I reaction center subunit III, chloroplastic, I reaction center subunit III, chloroplastic
GO:0046394	carboxylic acid biosynthetic process	MLOC_66827	HV52159G00010		down	chain acyl-CoA synthetase 7, peroxisomal, Long-chain-fatty-acid-CoA ligase
GO:0046394	carboxylic acid biosynthetic process	MLOC_67347	HV52942G00010		down	4-hydroxy-tetrahydrodipicolinate synthase
GO:0046394	carboxylic acid biosynthetic process	MLOC_67678	HV53452G00010		up	Anthranilate phosphoribosyltransferase
GO:0046394	carboxylic acid biosynthetic process	MLOC_69114	HV55935G00010	down	down	Chlorophyllide a oxygenase, chloroplastic
GO:0046394	carboxylic acid biosynthetic process	MLOC_69458	HV56453G00010	up	up	29 kDa ribonucleoprotein B, chloroplastic
GO:0046394	carboxylic acid biosynthetic process	MLOC_69499	HV5652G00010		down	Thymidylate synthase, thymidylate synthase 1 LENGTH=519
GO:0046394	carboxylic acid biosynthetic process	MLOC_69891	HV57119G00010		down	Extracellular calcium sensing receptor
GO:0046394	carboxylic acid biosynthetic process	MLOC_70751	HV58472G00010		down	Protein ECERIFERUM 3
GO:0046394	carboxylic acid biosynthetic process	MLOC_70816	HV5860G00010		down	Ribulose bisphosphate carboxylase/oxygenase activase A, chloroplastic, carboxylase/oxygenase activase
GO:0046394	carboxylic acid biosynthetic process	MLOC_71910	HV60705G00010		down	Cystathionine gamma
GO:0046394	carboxylic acid biosynthetic process	MLOC_71981	HV60810G00020	up	up	No description available.
GO:0046394	carboxylic acid biosynthetic process	MLOC_74290	HV65529G00010	up	up	Probable 3-ketoacyl-CoA synthase 14, 3-ketoacyl-CoA synthase
GO:0046394	carboxylic acid biosynthetic process	MLOC_75057	HV6705G00010	up	up	Asparagine synthetase
GO:0046394	carboxylic acid biosynthetic process	MLOC_76304	HV70903G00010	up	up	Palmitoyl-acyl carrier protein thioesterase, chloroplastic, Acyl-ACP thioesterase
GO:0046394	carboxylic acid biosynthetic process	MLOC_7690	HV139861G00010	up		BAHD acyltransferase DCR, HXXXD-type acyl-transferase family protein LENGTH=484
GO:0046394	carboxylic acid biosynthetic process	MLOC_81818	HV9839G00010		down	3-isopropylmalate dehydrogenase
GO:0046394	carboxylic acid biosynthetic process	MLOC_8265	HV141769G00010		up	chlororespiratory reduction 6 LENGTH=246
GO:0006725	cellular aromatic compound metabolic process	MLOC_10667	HV1559563G00020		down	Protein RecA
GO:0006725	cellular aromatic compound metabolic process	MLOC_11021	HV1560205G00010	down	down	Cytokinin dehydrogenase
GO:0006725	cellular aromatic compound metabolic process	MLOC_11761	HV1561779G00010	down	down	Folylpolyglutamate synthase
GO:0006725	cellular aromatic compound metabolic process	MLOC_13165	HV1565015G00010	up	up	30S Ribosomal protein S1
GO:0006725	cellular aromatic compound metabolic process	MLOC_15203	HV1570130G00010		down	Laccase-12/13
GO:0006725	cellular aromatic compound metabolic process	MLOC_15227	HV1570191G00010		down	trans isomerase CYP38, chloroplastic
GO:0006725	cellular aromatic compound metabolic process	MLOC_16293	HV1572980G00010	up	up	Glutamyl-tRNA reductase
GO:0006725	cellular aromatic compound metabolic process	MLOC_17648	HV1577477G00010		up	MACPF domain-containing protein CAD1
GO:0006725	cellular aromatic compound metabolic process	MLOC_20070	HV1587854G00010	up	up	Transaldolase 2
GO:0006725	cellular aromatic compound metabolic process	MLOC_2480	HV122108G00010	up		Dihydroorotase, mitochondrial, Dihydroorotase
GO:0006725	cellular aromatic compound metabolic process	MLOC_36840	HV2547395G00010		up	Probable E3 ubiquitin ligase SUD1, E3 ubiquitin-protein ligase MARCH6
GO:0006725	cellular aromatic compound metabolic process	MLOC_37791	HV2549116G00010	up	up	protein B homolog
GO:0006725	cellular aromatic compound metabolic process	MLOC_44161	HV274287G00010	up		inactive shikimate kinase like 2, chloroplastic
GO:0006725	cellular aromatic compound metabolic process	MLOC_44890	HV275621G00010	up	up	elevated protein 1, AFG1-like ATPase family protein, putative, expressed
GO:0006725	cellular aromatic compound metabolic process	MLOC_4684	HV135397G00010	up	up	Phenylalanine ammonia-lyase, Phenylalanine ammonia-lyase
GO:0006725	cellular aromatic compound metabolic process	MLOC_48956	HV332689G00010	down	down	No description available.
GO:0006725	cellular aromatic compound metabolic process	MLOC_5324	HV136140G00010		up	Probable chalcone--flavonone isomerase 3, Chalcone--flavonone isomerase
GO:0006725	cellular aromatic compound metabolic process	MLOC_55803	HV40277G00010		down	Phosphoribosylamine--glycine ligase, Phosphoribosylamine--glycine ligase
GO:0006725	cellular aromatic compound metabolic process	MLOC_59016	HV43197G00010	up	up	protein L1, 50S ribosomal protein L1
GO:0006725	cellular aromatic compound metabolic process	MLOC_59047	HV43221G00010		down	TIC 62, chloroplastic, NAD-dependent epimerase/dehydratase
GO:0006725	cellular aromatic compound metabolic process	MLOC_59863	HV43978G00010	down	down	Tryptophan synthase alpha chain, Tryptophan synthase alpha chain
GO:0006725	cellular aromatic compound metabolic process	MLOC_60122	HV44198G00010	up	up	Rhodanese-like domain-containing protein 4A, chloroplastic, Hydroxyproline-rich glycoprotein-like
GO:0006725	cellular aromatic compound metabolic process	MLOC_60385	HV44333G00010		down	BRASSINOSTEROID INSENSITIVE 1-associated receptor kinase 1, Leucine-rich receptor-like protein kinase family protein LENGTH=1101
GO:0006725	cellular aromatic compound metabolic process	MLOC_61720	HV45803G00010		up	S-adenosylmethionine synthase 3, S-adenosylmethionine synthase, S-adenosylmethionine synthase
GO:0006725	cellular aromatic compound metabolic process	MLOC_61961	HV46050G00010		up	Violaxanthin de-epoxidase, chloroplastic
GO:0006725	cellular aromatic compound metabolic process	MLOC_62485	HV46609G00010		up	GUN4, putative
GO:0006725	cellular aromatic compound metabolic process	MLOC_62551	HV46689G00010		down	dihydropyrimidine dehydrogenase subunit PreA, Dihydroorotate dehydrogenase family protein
GO:0006725	cellular aromatic compound metabolic process	MLOC_64248	HV48553G00010	up	up	Naringenin,2-oxoglutarate 3-dioxygenase, Flavanone 3-hydroxylase
GO:0006725	cellular aromatic compound metabolic process	MLOC_65725	HV50581G00010		up	Arogenate dehydratase/prephenate dehydratase 6, chloroplastic, Prephenate dehydratase
GO:0006725	cellular aromatic compound metabolic process	MLOC_65880	HV50815G00010		down	No description available.
GO:0006725	cellular aromatic compound metabolic process	MLOC_67067	HV52512G00010		up	Phenylalanine ammonia-lyase
GO:0006725	cellular aromatic compound metabolic process	MLOC_67678	HV53452G00010		up	Anthranilate phosphoribosyltransferase
GO:0006725	cellular aromatic compound metabolic process	MLOC_69114	HV55935G00010	down	down	Chlorophyllide a oxygenase, chloroplastic
GO:0006725	cellular aromatic compound metabolic process	MLOC_69499	HV5652G00010		down	Thymidylate synthase, thymidylate synthase 1 LENGTH=519
GO:0006725	cellular aromatic compound metabolic process	MLOC_69508	HV5653G00010	down	down	DROOPING LEAF
GO:0006725	cellular aromatic compound metabolic process	MLOC_70816	HV5860G00010		down	Ribulose bisphosphate carboxylase/oxygenase activase A, chloroplastic, carboxylase/oxygenase activase
GO:0006725	cellular aromatic compound metabolic process	MLOC_73290	HV6331G00020		down	Kynurenine formamidase
GO:0006725	cellular aromatic compound metabolic process	MLOC_75322	HV67644G00010		down	Carbamoyl-phosphate synthase small chain
GO:0006725	cellular aromatic compound metabolic process	MLOC_76403	HV71263G00010	down	down	tRNA dimethylallyltransferase
GO:0006725	cellular aromatic compound metabolic process	MLOC_78953	HV8266G00010	up		Adenylate kinase
GO:0006725	cellular aromatic compound metabolic process	MLOC_79728	HV8668G00010	up	up	Phenylalanine ammonia-lyase, Phenylalanine ammonia-lyase
GO:0006725	cellular aromatic compound metabolic process	MLOC_8265	HV141769G00010		up	chlororespiratory reduction 6 LENGTH=246
GO:0034641	cellular nitrogen compound metabolic process	MLOC_10186	HV1558578G00010		down	Diaminopimelate epimerase
GO:0034641	cellular nitrogen compound metabolic process	MLOC_11734	HV1561736G00010		down	CTP synthase
GO:0034641	cellular nitrogen compound metabolic process	MLOC_11761	HV1561779G00010	down	down	Folylpolyglutamate synthase
GO:0034641	cellular nitrogen compound metabolic process	MLOC_11890	HV1562081G00010	down	down	Glutamine synthetase
GO:0034641	cellular nitrogen compound metabolic process	MLOC_11961	HV1562233G00010	up	up	b binding protein CP24 10A, chloroplastic
GO:0034641	cellular nitrogen compound metabolic process	MLOC_12680	HV1563861G00010	up		(DL)-glycerol-3-phosphatase 2
GO:0034641	cellular nitrogen compound metabolic process	MLOC_12760	HV1564041G00010	up	up	protein LEA14, Late-embryogenesis abundant protein 1
GO:0034641	cellular nitrogen compound metabolic process	MLOC_13165	HV1565015G00010	up	up	30S Ribosomal protein S1
GO:0034641	cellular nitrogen compound metabolic process	MLOC_15227	HV1570191G00010		down	trans isomerase CYP38, chloroplastic
GO:0034641	cellular nitrogen compound metabolic process	MLOC_15435	HV1570681G00010		down	Acetolactate synthase small subunit 1, chloroplastic
GO:0034641	cellular nitrogen compound metabolic process	MLOC_15707	HV1571377G00010	up		Glycine cleavage system H protein, Glycine cleavage system h protein, putative
GO:0034641	cellular nitrogen compound metabolic process	MLOC_16293	HV1572980G00010	up	up	Glutamyl-tRNA reductase
GO:0034641	cellular nitrogen compound metabolic process	MLOC_17508	HV1576941G00010	down		protein DnaJ
GO:0034641	cellular nitrogen compound metabolic process	MLOC_18895	HV1582521G00010		up	S-alkyl-thiohydroximate lyase SUR1
GO:0034641	cellular nitrogen compound metabolic process	MLOC_20070	HV1587854G00010	up	up	Transaldolase 2
GO:0034641	cellular nitrogen compound metabolic process	MLOC_21909	HV160008G00010	down	down	inactive heme oxygenase 2, chloroplastic
GO:0034641	cellular nitrogen compound metabolic process	MLOC_24740	HV1652879G00010		up	Agmatine deiminase
GO:0034641	cellular nitrogen compound metabolic process	MLOC_2480	HV122108G00010	up		Dihydroorotase, mitochondrial, Dihydroorotase
GO:0034641	cellular nitrogen compound metabolic process	MLOC_25403	HV1689288G00010		down	aspartokinase/homoserine dehydrogenase
GO:0034641	cellular nitrogen compound metabolic process	MLOC_25686	HV170679G00010		up	phosphogluconate dehydrogenase, NADP(+)-dependent, decarboxylating
GO:0034641	cellular nitrogen compound metabolic process	MLOC_3255	HV129112G00010		down	CTP synthase
GO:0034641	cellular nitrogen compound metabolic process	MLOC_34851	HV244761G00010	down		Abhydrolase domain-containing protein 4
GO:0034641	cellular nitrogen compound metabolic process	MLOC_36966	HV2547571G00010		down	Probable 6-phosphogluconolactonase 2
GO:0034641	cellular nitrogen compound metabolic process	MLOC_37052	HV2547711G00010	down	down	Photosystem II 10 kDa polypeptide, chloroplastic, Photosystem II 10 kDa polypeptide
GO:0034641	cellular nitrogen compound metabolic process	MLOC_37418	HV2548359G00010		down	aarF domain-containing protein kinase At5g05200, chloroplastic
GO:0034641	cellular nitrogen compound metabolic process	MLOC_37626	HV2548749G00010		up	CDGSH iron-sulfur domain-containing protein, CDGSH iron-sulfur domain-containing protein 1
GO:0034641	cellular nitrogen compound metabolic process	MLOC_37791	HV2549116G00010	up	up	protein B homolog
GO:0034641	cellular nitrogen compound metabolic process	MLOC_37948	HV2549403G00020		down	Nicotinamide mononucleotide adenylyltransferase
GO:0034641	cellular nitrogen compound metabolic process	MLOC_38446	HV2550480G00010	up		AMP deaminase
GO:0034641	cellular nitrogen compound metabolic process	MLOC_39121	HV2552346G00010	up		binding ATPase YchF
GO:0034641	cellular nitrogen compound metabolic process	MLOC_43537	HV271159G00010	down	down	Probable transcription factor GLK1, Response regulator 9
GO:0034641	cellular nitrogen compound metabolic process	MLOC_44161	HV274287G00010	up		inactive shikimate kinase like 2, chloroplastic
GO:0034641	cellular nitrogen compound metabolic process	MLOC_44278	HV274450G00010	up		cis-trans isomerase
GO:0034641	cellular nitrogen compound metabolic process	MLOC_44370	HV274615G00010		down	RNA pseudouridine synthase 7, Pseudouridine synthase family protein
GO:0034641	cellular nitrogen compound metabolic process	MLOC_4684	HV135397G00010	up	up	Phenylalanine ammonia-lyase, Phenylalanine ammonia-lyase
GO:0034641	cellular nitrogen compound metabolic process	MLOC_48956	HV332689G00010	down	down	No description available.
GO:0034641	cellular nitrogen compound metabolic process	MLOC_49445	HV341749G00010		up	Phytoene synthase 2, chloroplastic
GO:0034641	cellular nitrogen compound metabolic process	MLOC_50897	HV367366G00010		down	pyrophosphorylase [carboxylating], chloroplastic
GO:0034641	cellular nitrogen compound metabolic process	MLOC_51571	HV36971G00010		up	TFIID subunit 8
GO:0034641	cellular nitrogen compound metabolic process	MLOC_52455	HV37540G00010	down		Uncharacterized conserved protein (DUF2358) LENGTH=286
GO:0034641	cellular nitrogen compound metabolic process	MLOC_52486	HV37562G00010	down		unknown protein; LOCATED IN: chloroplast; EXPRESSED IN: 23 plant structures; EXPRESSED DURING: 15 growth stages; Has 30 Blast hits to 30 proteins in 13 species: Archae - 0; Bacteria - 0; Metazoa - 0; Fungi - 0; Plants - 30; Viruses - 0; Other Eukaryotes - 0 (source: NCBI BLink). LENGTH=267
GO:0034641	cellular nitrogen compound metabolic process	MLOC_53370	HV38298G00010		down	Chloroplast stem-loop binding protein of 41 kDa a, chloroplastic
GO:0034641	cellular nitrogen compound metabolic process	MLOC_54057	HV38845G00010		down	demethylase and histidyl-hydroxylase NO66
GO:0034641	cellular nitrogen compound metabolic process	MLOC_55057	HV39611G00010		down	Serine--tRNA ligase, Serine-tRNA ligase
GO:0034641	cellular nitrogen compound metabolic process	MLOC_55695	HV40187G00010		up	Mitochondrial adenine nucleotide transporter ADNT1, Mitochondrial carrier-like protein
GO:0034641	cellular nitrogen compound metabolic process	MLOC_55803	HV40277G00010		down	Phosphoribosylamine--glycine ligase, Phosphoribosylamine--glycine ligase
GO:0034641	cellular nitrogen compound metabolic process	MLOC_56005	HV40470G00010		down	3-phosphate acyltransferase, chloroplastic
GO:0034641	cellular nitrogen compound metabolic process	MLOC_57545	HV41855G00010	up	up	Gamma-glutamyl phosphate reductase
GO:0034641	cellular nitrogen compound metabolic process	MLOC_58312	HV42549G00010	up	up	protein S20, chloroplastic, 30S ribosomal protein S20
GO:0034641	cellular nitrogen compound metabolic process	MLOC_59016	HV43197G00010	up	up	protein L1, 50S ribosomal protein L1
GO:0034641	cellular nitrogen compound metabolic process	MLOC_59047	HV43221G00010		down	TIC 62, chloroplastic, NAD-dependent epimerase/dehydratase
GO:0034641	cellular nitrogen compound metabolic process	MLOC_59531	HV43692G00010	up		Pentatricopeptide repeat-containing protein At4g31850, chloroplastic
GO:0034641	cellular nitrogen compound metabolic process	MLOC_59546	HV43704G00010		up	V-type proton ATPase catalytic subunit A, V-type ATP synthase alpha chain, V-type ATP synthase alpha chain
GO:0034641	cellular nitrogen compound metabolic process	MLOC_59863	HV43978G00010	down	down	Tryptophan synthase alpha chain, Tryptophan synthase alpha chain
GO:0034641	cellular nitrogen compound metabolic process	MLOC_60122	HV44198G00010	up	up	Rhodanese-like domain-containing protein 4A, chloroplastic, Hydroxyproline-rich glycoprotein-like
GO:0034641	cellular nitrogen compound metabolic process	MLOC_61515	HV45585G00020	down	down	No description available.
GO:0034641	cellular nitrogen compound metabolic process	MLOC_61617	HV45685G00010	down	down	Phospholipase A1-II 5, Phospholipase A1-II 5
GO:0034641	cellular nitrogen compound metabolic process	MLOC_61720	HV45803G00010		up	S-adenosylmethionine synthase 3, S-adenosylmethionine synthase, S-adenosylmethionine synthase
GO:0034641	cellular nitrogen compound metabolic process	MLOC_61961	HV46050G00010		up	Violaxanthin de-epoxidase, chloroplastic
GO:0034641	cellular nitrogen compound metabolic process	MLOC_62485	HV46609G00010		up	GUN4, putative
GO:0034641	cellular nitrogen compound metabolic process	MLOC_62551	HV46689G00010		down	dihydropyrimidine dehydrogenase subunit PreA, Dihydroorotate dehydrogenase family protein
GO:0034641	cellular nitrogen compound metabolic process	MLOC_62872	HV47051G00010		up	Probable phosphatidylinositol phosphate kinase DDB_G0267588, Phosphatidylinositol-4-phosphate 5-kinase, putative
GO:0034641	cellular nitrogen compound metabolic process	MLOC_63089	HV47260G00010	up	up	Asparagine synthetase
GO:0034641	cellular nitrogen compound metabolic process	MLOC_63275	HV47446G00020	down	down	Glutamate decarboxylase
GO:0034641	cellular nitrogen compound metabolic process	MLOC_63683	HV47855G00020		up	No description available.
GO:0034641	cellular nitrogen compound metabolic process	MLOC_65632	HV50460G00010	up		sulfocysteine synthase, chloroplastic
GO:0034641	cellular nitrogen compound metabolic process	MLOC_65725	HV50581G00010		up	Arogenate dehydratase/prephenate dehydratase 6, chloroplastic, Prephenate dehydratase
GO:0034641	cellular nitrogen compound metabolic process	MLOC_65880	HV50815G00010		down	No description available.
GO:0034641	cellular nitrogen compound metabolic process	MLOC_65936	HV50904G00010		up	aarF domain-containing protein kinase At4g31390, chloroplastic
GO:0034641	cellular nitrogen compound metabolic process	MLOC_66074	HV51073G00020		up	Photosystem I reaction center subunit III, chloroplastic, I reaction center subunit III, chloroplastic
GO:0034641	cellular nitrogen compound metabolic process	MLOC_67067	HV52512G00010		up	Phenylalanine ammonia-lyase
GO:0034641	cellular nitrogen compound metabolic process	MLOC_67347	HV52942G00010		down	4-hydroxy-tetrahydrodipicolinate synthase
GO:0034641	cellular nitrogen compound metabolic process	MLOC_67678	HV53452G00010		up	Anthranilate phosphoribosyltransferase
GO:0034641	cellular nitrogen compound metabolic process	MLOC_68522	HV54908G00010		down	Methionine--tRNA ligase, Methionine--tRNA ligase
GO:0034641	cellular nitrogen compound metabolic process	MLOC_69114	HV55935G00010	down	down	Chlorophyllide a oxygenase, chloroplastic
GO:0034641	cellular nitrogen compound metabolic process	MLOC_69458	HV56453G00010	up	up	29 kDa ribonucleoprotein B, chloroplastic
GO:0034641	cellular nitrogen compound metabolic process	MLOC_69499	HV5652G00010		down	Thymidylate synthase, thymidylate synthase 1 LENGTH=519
GO:0034641	cellular nitrogen compound metabolic process	MLOC_69783	HV5695G00010	down	down	No description available.
GO:0034641	cellular nitrogen compound metabolic process	MLOC_69891	HV57119G00010		down	Extracellular calcium sensing receptor
GO:0034641	cellular nitrogen compound metabolic process	MLOC_70738	HV58450G00010	down	up	C-terminal processing peptidase, chloroplastic, Carboxyl-terminal-processing protease
GO:0034641	cellular nitrogen compound metabolic process	MLOC_71910	HV60705G00010		down	Cystathionine gamma
GO:0034641	cellular nitrogen compound metabolic process	MLOC_71939	HV60738G00010	down	down	b reductase NOL, chloroplastic
GO:0034641	cellular nitrogen compound metabolic process	MLOC_71981	HV60810G00020	up	up	No description available.
GO:0034641	cellular nitrogen compound metabolic process	MLOC_72702	HV62174G00010	up	up	Putative branched-chain-amino-acid aminotransferase 7
GO:0034641	cellular nitrogen compound metabolic process	MLOC_73290	HV6331G00020		down	Kynurenine formamidase
GO:0034641	cellular nitrogen compound metabolic process	MLOC_73766	HV64369G00010		down	No description available.
GO:0034641	cellular nitrogen compound metabolic process	MLOC_73858	HV64584G00010	up		Probable phosphoribosylformylglycinamidine synthase, chloroplastic/mitochondrial, Phosphoribosylformylglycinamidine synthase, putative
GO:0034641	cellular nitrogen compound metabolic process	MLOC_75057	HV6705G00010	up	up	Asparagine synthetase
GO:0034641	cellular nitrogen compound metabolic process	MLOC_75322	HV67644G00010		down	Carbamoyl-phosphate synthase small chain
GO:0034641	cellular nitrogen compound metabolic process	MLOC_75428	HV67902G00010		up	Stress responsive A/B Barrel Domain LENGTH=111
GO:0034641	cellular nitrogen compound metabolic process	MLOC_78233	HV79282G00010	up	up	Probable glutamate dehydrogenase 3
GO:0034641	cellular nitrogen compound metabolic process	MLOC_78953	HV8266G00010	up		Adenylate kinase
GO:0034641	cellular nitrogen compound metabolic process	MLOC_79728	HV8668G00010	up	up	Phenylalanine ammonia-lyase, Phenylalanine ammonia-lyase
GO:0034641	cellular nitrogen compound metabolic process	MLOC_80572	HV91436G00010	up		Valine--tRNA ligase, Valine--tRNA ligase
GO:0034641	cellular nitrogen compound metabolic process	MLOC_81101	HV9442G00010	up	up	Protoporphyrinogen oxidase 1, chloroplastic
GO:0034641	cellular nitrogen compound metabolic process	MLOC_81818	HV9839G00010		down	3-isopropylmalate dehydrogenase
GO:0034641	cellular nitrogen compound metabolic process	MLOC_8265	HV141769G00010		up	chlororespiratory reduction 6 LENGTH=246
GO:0015994	chlorophyll metabolic process	MLOC_13165	HV1565015G00010	up	up	30S Ribosomal protein S1
GO:0015994	chlorophyll metabolic process	MLOC_15227	HV1570191G00010		down	trans isomerase CYP38, chloroplastic
GO:0015994	chlorophyll metabolic process	MLOC_17508	HV1576941G00010	down		protein DnaJ
GO:0015994	chlorophyll metabolic process	MLOC_34851	HV244761G00010	down		Abhydrolase domain-containing protein 4
GO:0015994	chlorophyll metabolic process	MLOC_37418	HV2548359G00010		down	aarF domain-containing protein kinase At5g05200, chloroplastic
GO:0015994	chlorophyll metabolic process	MLOC_43537	HV271159G00010	down	down	Probable transcription factor GLK1, Response regulator 9
GO:0015994	chlorophyll metabolic process	MLOC_44161	HV274287G00010	up		inactive shikimate kinase like 2, chloroplastic
GO:0015994	chlorophyll metabolic process	MLOC_49445	HV341749G00010		up	Phytoene synthase 2, chloroplastic
GO:0015994	chlorophyll metabolic process	MLOC_52486	HV37562G00010	down		unknown protein; LOCATED IN: chloroplast; EXPRESSED IN: 23 plant structures; EXPRESSED DURING: 15 growth stages; Has 30 Blast hits to 30 proteins in 13 species: Archae - 0; Bacteria - 0; Metazoa - 0; Fungi - 0; Plants - 30; Viruses - 0; Other Eukaryotes - 0 (source: NCBI BLink). LENGTH=267
GO:0015994	chlorophyll metabolic process	MLOC_53370	HV38298G00010		down	Chloroplast stem-loop binding protein of 41 kDa a, chloroplastic
GO:0015994	chlorophyll metabolic process	MLOC_56005	HV40470G00010		down	3-phosphate acyltransferase, chloroplastic
GO:0015994	chlorophyll metabolic process	MLOC_58312	HV42549G00010	up	up	protein S20, chloroplastic, 30S ribosomal protein S20
GO:0015994	chlorophyll metabolic process	MLOC_59047	HV43221G00010		down	TIC 62, chloroplastic, NAD-dependent epimerase/dehydratase
GO:0015994	chlorophyll metabolic process	MLOC_60122	HV44198G00010	up	up	Rhodanese-like domain-containing protein 4A, chloroplastic, Hydroxyproline-rich glycoprotein-like
GO:0015994	chlorophyll metabolic process	MLOC_61961	HV46050G00010		up	Violaxanthin de-epoxidase, chloroplastic
GO:0015994	chlorophyll metabolic process	MLOC_65936	HV50904G00010		up	aarF domain-containing protein kinase At4g31390, chloroplastic
GO:0015994	chlorophyll metabolic process	MLOC_69114	HV55935G00010	down	down	Chlorophyllide a oxygenase, chloroplastic
GO:0015994	chlorophyll metabolic process	MLOC_69783	HV5695G00010	down	down	No description available.
GO:0015994	chlorophyll metabolic process	MLOC_69891	HV57119G00010		down	Extracellular calcium sensing receptor
GO:0015994	chlorophyll metabolic process	MLOC_70738	HV58450G00010	down	up	C-terminal processing peptidase, chloroplastic, Carboxyl-terminal-processing protease
GO:0015994	chlorophyll metabolic process	MLOC_71939	HV60738G00010	down	down	b reductase NOL, chloroplastic
GO:0015994	chlorophyll metabolic process	MLOC_73766	HV64369G00010		down	No description available.
GO:0015994	chlorophyll metabolic process	MLOC_75428	HV67902G00010		up	Stress responsive A/B Barrel Domain LENGTH=111
GO:0051186	cofactor metabolic process	MLOC_10186	HV1558578G00010		down	Diaminopimelate epimerase
GO:0051186	cofactor metabolic process	MLOC_10208	HV1558627G00010	up	up	factor P
GO:0051186	cofactor metabolic process	MLOC_11761	HV1561779G00010	down	down	Folylpolyglutamate synthase
GO:0051186	cofactor metabolic process	MLOC_13165	HV1565015G00010	up	up	30S Ribosomal protein S1
GO:0051186	cofactor metabolic process	MLOC_14114	HV1567280G00010		up	Succinate dehydrogenase [ubiquinone] flavoprotein subunit, mitochondrial
GO:0051186	cofactor metabolic process	MLOC_15227	HV1570191G00010		down	trans isomerase CYP38, chloroplastic
GO:0051186	cofactor metabolic process	MLOC_16293	HV1572980G00010	up	up	Glutamyl-tRNA reductase
GO:0051186	cofactor metabolic process	MLOC_17508	HV1576941G00010	down		protein DnaJ
GO:0051186	cofactor metabolic process	MLOC_20070	HV1587854G00010	up	up	Transaldolase 2
GO:0051186	cofactor metabolic process	MLOC_20185	HV158846G00020	up	up	3-methyl-2-oxobutanoate hydroxymethyltransferase, 3-methyl-2-oxobutanoate hydroxymethyltransferase
GO:0051186	cofactor metabolic process	MLOC_21909	HV160008G00010	down	down	inactive heme oxygenase 2, chloroplastic
GO:0051186	cofactor metabolic process	MLOC_25686	HV170679G00010		up	phosphogluconate dehydrogenase, NADP(+)-dependent, decarboxylating
GO:0051186	cofactor metabolic process	MLOC_3045	HV127315G00010		down	lumen protein retaining receptor, ER lumen protein retaining receptor
GO:0051186	cofactor metabolic process	MLOC_34851	HV244761G00010	down		Abhydrolase domain-containing protein 4
GO:0051186	cofactor metabolic process	MLOC_36966	HV2547571G00010		down	Probable 6-phosphogluconolactonase 2
GO:0051186	cofactor metabolic process	MLOC_37418	HV2548359G00010		down	aarF domain-containing protein kinase At5g05200, chloroplastic
GO:0051186	cofactor metabolic process	MLOC_37626	HV2548749G00010		up	CDGSH iron-sulfur domain-containing protein, CDGSH iron-sulfur domain-containing protein 1
GO:0051186	cofactor metabolic process	MLOC_37791	HV2549116G00010	up	up	protein B homolog
GO:0051186	cofactor metabolic process	MLOC_37948	HV2549403G00020		down	Nicotinamide mononucleotide adenylyltransferase
GO:0051186	cofactor metabolic process	MLOC_3886	HV134180G00010	up		Isocitrate dehydrogenase, Isocitrate dehydrogenase [NADP]
GO:0051186	cofactor metabolic process	MLOC_39121	HV2552346G00010	up		binding ATPase YchF
GO:0051186	cofactor metabolic process	MLOC_43537	HV271159G00010	down	down	Probable transcription factor GLK1, Response regulator 9
GO:0051186	cofactor metabolic process	MLOC_44161	HV274287G00010	up		inactive shikimate kinase like 2, chloroplastic
GO:0051186	cofactor metabolic process	MLOC_48956	HV332689G00010	down	down	No description available.
GO:0051186	cofactor metabolic process	MLOC_49445	HV341749G00010		up	Phytoene synthase 2, chloroplastic
GO:0051186	cofactor metabolic process	MLOC_50897	HV367366G00010		down	pyrophosphorylase [carboxylating], chloroplastic
GO:0051186	cofactor metabolic process	MLOC_50960	HV36797G00010	down	down	sulfur cluster insertion protein ErpA, Iron--sulfur cluster insertion protein erpA
GO:0051186	cofactor metabolic process	MLOC_52455	HV37540G00010	down		Uncharacterized conserved protein (DUF2358) LENGTH=286
GO:0051186	cofactor metabolic process	MLOC_52486	HV37562G00010	down		unknown protein; LOCATED IN: chloroplast; EXPRESSED IN: 23 plant structures; EXPRESSED DURING: 15 growth stages; Has 30 Blast hits to 30 proteins in 13 species: Archae - 0; Bacteria - 0; Metazoa - 0; Fungi - 0; Plants - 30; Viruses - 0; Other Eukaryotes - 0 (source: NCBI BLink). LENGTH=267
GO:0051186	cofactor metabolic process	MLOC_53370	HV38298G00010		down	Chloroplast stem-loop binding protein of 41 kDa a, chloroplastic
GO:0051186	cofactor metabolic process	MLOC_55450	HV39979G00010		up	Lipoamide acyltransferase component of branched-chain alpha-keto acid dehydrogenase
GO:0051186	cofactor metabolic process	MLOC_55695	HV40187G00010		up	Mitochondrial adenine nucleotide transporter ADNT1, Mitochondrial carrier-like protein
GO:0051186	cofactor metabolic process	MLOC_56005	HV40470G00010		down	3-phosphate acyltransferase, chloroplastic
GO:0051186	cofactor metabolic process	MLOC_58312	HV42549G00010	up	up	protein S20, chloroplastic, 30S ribosomal protein S20
GO:0051186	cofactor metabolic process	MLOC_59016	HV43197G00010	up	up	protein L1, 50S ribosomal protein L1
GO:0051186	cofactor metabolic process	MLOC_59047	HV43221G00010		down	TIC 62, chloroplastic, NAD-dependent epimerase/dehydratase
GO:0051186	cofactor metabolic process	MLOC_59531	HV43692G00010	up		Pentatricopeptide repeat-containing protein At4g31850, chloroplastic
GO:0051186	cofactor metabolic process	MLOC_59546	HV43704G00010		up	V-type proton ATPase catalytic subunit A, V-type ATP synthase alpha chain, V-type ATP synthase alpha chain
GO:0051186	cofactor metabolic process	MLOC_60122	HV44198G00010	up	up	Rhodanese-like domain-containing protein 4A, chloroplastic, Hydroxyproline-rich glycoprotein-like
GO:0051186	cofactor metabolic process	MLOC_60643	HV44619G00020		down	Delta(14)-sterol reductase
GO:0051186	cofactor metabolic process	MLOC_6077	HV137036G00020		down	protein L11 methyltransferase
GO:0051186	cofactor metabolic process	MLOC_61045	HV45036G00010		down	Glutathione synthetase, chloroplastic
GO:0051186	cofactor metabolic process	MLOC_61515	HV45585G00020	down	down	No description available.
GO:0051186	cofactor metabolic process	MLOC_61961	HV46050G00010		up	Violaxanthin de-epoxidase, chloroplastic
GO:0051186	cofactor metabolic process	MLOC_62485	HV46609G00010		up	GUN4, putative
GO:0051186	cofactor metabolic process	MLOC_62637	HV46796G00010	up		component subunit alpha-3, chloroplastic
GO:0051186	cofactor metabolic process	MLOC_63505	HV476523G00010	up	up	3-hydroxy-3-methylglutaryl-coenzyme A reductase, 3-hydroxy-3-methylglutaryl-coenzyme A reductase
GO:0051186	cofactor metabolic process	MLOC_63683	HV47855G00020		up	No description available.
GO:0051186	cofactor metabolic process	MLOC_64506	HV48924G00010		down	Pantothenate synthetase
GO:0051186	cofactor metabolic process	MLOC_65880	HV50815G00010		down	No description available.
GO:0051186	cofactor metabolic process	MLOC_65936	HV50904G00010		up	aarF domain-containing protein kinase At4g31390, chloroplastic
GO:0051186	cofactor metabolic process	MLOC_69114	HV55935G00010	down	down	Chlorophyllide a oxygenase, chloroplastic
GO:0051186	cofactor metabolic process	MLOC_69499	HV5652G00010		down	Thymidylate synthase, thymidylate synthase 1 LENGTH=519
GO:0051186	cofactor metabolic process	MLOC_69783	HV5695G00010	down	down	No description available.
GO:0051186	cofactor metabolic process	MLOC_69891	HV57119G00010		down	Extracellular calcium sensing receptor
GO:0051186	cofactor metabolic process	MLOC_70738	HV58450G00010	down	up	C-terminal processing peptidase, chloroplastic, Carboxyl-terminal-processing protease
GO:0051186	cofactor metabolic process	MLOC_71939	HV60738G00010	down	down	b reductase NOL, chloroplastic
GO:0051186	cofactor metabolic process	MLOC_73766	HV64369G00010		down	No description available.
GO:0051186	cofactor metabolic process	MLOC_7534	HV139471G00010	up		CoA ligase, chloroplastic/peroxisomal, 2-succinylbenzoate-CoA ligase
GO:0051186	cofactor metabolic process	MLOC_75428	HV67902G00010		up	Stress responsive A/B Barrel Domain LENGTH=111
GO:0051186	cofactor metabolic process	MLOC_81101	HV9442G00010	up	up	Protoporphyrinogen oxidase 1, chloroplastic
GO:0051186	cofactor metabolic process	MLOC_8265	HV141769G00010		up	chlororespiratory reduction 6 LENGTH=246
GO:0006091	generation of precursor metabolites and energy	MLOC_10472	HV1559148G00010		down	No description available.
GO:0006091	generation of precursor metabolites and energy	MLOC_10731	HV1559680G00010	down	down	Pyrophosphate--fructose 6-phosphate 1-phosphotransferase subunit alpha
GO:0006091	generation of precursor metabolites and energy	MLOC_11961	HV1562233G00010	up	up	b binding protein CP24 10A, chloroplastic
GO:0006091	generation of precursor metabolites and energy	MLOC_12451	HV1563318G00010	down	down	Hexokinase-1
GO:0006091	generation of precursor metabolites and energy	MLOC_12760	HV1564041G00010	up	up	protein LEA14, Late-embryogenesis abundant protein 1
GO:0006091	generation of precursor metabolites and energy	MLOC_14013	HV1567041G00010		up	aldolase cytoplasmic isozyme
GO:0006091	generation of precursor metabolites and energy	MLOC_14114	HV1567280G00010		up	Succinate dehydrogenase [ubiquinone] flavoprotein subunit, mitochondrial
GO:0006091	generation of precursor metabolites and energy	MLOC_15227	HV1570191G00010		down	trans isomerase CYP38, chloroplastic
GO:0006091	generation of precursor metabolites and energy	MLOC_17002	HV1575254G00010		down	Chlorophyll a-b binding protein of LHCII type III, chloroplastic, b binding protein of LHCII type III, chloroplastic, Chlorophyll A/B binding protein, putative
GO:0006091	generation of precursor metabolites and energy	MLOC_19725	HV1586205G00010		down	protein phosphatase 2C 1
GO:0006091	generation of precursor metabolites and energy	MLOC_20070	HV1587854G00010	up	up	Transaldolase 2
GO:0006091	generation of precursor metabolites and energy	MLOC_21149	HV1593334G00010	up		No description available.
GO:0006091	generation of precursor metabolites and energy	MLOC_21680	HV159754G00010		up	No description available.
GO:0006091	generation of precursor metabolites and energy	MLOC_24854	HV1658428G00010		down	quinone oxidoreductase chain 4, chloroplastic, NAD(P)H-quinone oxidoreductase chain 4, chloroplastic
GO:0006091	generation of precursor metabolites and energy	MLOC_33002	HV233663G00010		up	No description available.
GO:0006091	generation of precursor metabolites and energy	MLOC_34855	HV244787G00010		up	c1 complex subunit 6, Ubiquinol-cytochrome c reductase complex 17 kd protein
GO:0006091	generation of precursor metabolites and energy	MLOC_37703	HV2548925G00020		down	Putative pentatricopeptide repeat-containing protein At3g16890, mitochondrial
GO:0006091	generation of precursor metabolites and energy	MLOC_3886	HV134180G00010	up		Isocitrate dehydrogenase, Isocitrate dehydrogenase [NADP]
GO:0006091	generation of precursor metabolites and energy	MLOC_44161	HV274287G00010	up		inactive shikimate kinase like 2, chloroplastic
GO:0006091	generation of precursor metabolites and energy	MLOC_493	HV103404G00010	up		ATP synthase subunit a, ATP synthase subunit a
GO:0006091	generation of precursor metabolites and energy	MLOC_53370	HV38298G00010		down	Chloroplast stem-loop binding protein of 41 kDa a, chloroplastic
GO:0006091	generation of precursor metabolites and energy	MLOC_55079	HV39636G00010	up	up	synthase subunit O, mitochondrial, F1-ATP synthase delta subunit
GO:0006091	generation of precursor metabolites and energy	MLOC_55695	HV40187G00010		up	Mitochondrial adenine nucleotide transporter ADNT1, Mitochondrial carrier-like protein
GO:0006091	generation of precursor metabolites and energy	MLOC_57896	HV42192G00010		up	Hexokinase-1, Hexokinase-1
GO:0006091	generation of precursor metabolites and energy	MLOC_58758	HV42967G00010	up	up	b binding protein of LHCII type I, chloroplastic
GO:0006091	generation of precursor metabolites and energy	MLOC_59047	HV43221G00010		down	TIC 62, chloroplastic, NAD-dependent epimerase/dehydratase
GO:0006091	generation of precursor metabolites and energy	MLOC_59546	HV43704G00010		up	V-type proton ATPase catalytic subunit A, V-type ATP synthase alpha chain, V-type ATP synthase alpha chain
GO:0006091	generation of precursor metabolites and energy	MLOC_60122	HV44198G00010	up	up	Rhodanese-like domain-containing protein 4A, chloroplastic, Hydroxyproline-rich glycoprotein-like
GO:0006091	generation of precursor metabolites and energy	MLOC_6237	HV137254G00010		down	No description available.
GO:0006091	generation of precursor metabolites and energy	MLOC_62485	HV46609G00010		up	GUN4, putative
GO:0006091	generation of precursor metabolites and energy	MLOC_62637	HV46796G00010	up		component subunit alpha-3, chloroplastic
GO:0006091	generation of precursor metabolites and energy	MLOC_6380	HV137466G00010	up	up	Nuclear and cytoplasmic polyadenylated RNA-binding protein PUB1
GO:0006091	generation of precursor metabolites and energy	MLOC_67009	HV52414G00010		up	Phosphoglycerate kinase, Phosphoglycerate kinase
GO:0006091	generation of precursor metabolites and energy	MLOC_69891	HV57119G00010		down	Extracellular calcium sensing receptor
GO:0006091	generation of precursor metabolites and energy	MLOC_70816	HV5860G00010		down	Ribulose bisphosphate carboxylase/oxygenase activase A, chloroplastic, carboxylase/oxygenase activase
GO:0006091	generation of precursor metabolites and energy	MLOC_72047	HV60952G00010	up		TIC 62, chloroplastic
GO:0006091	generation of precursor metabolites and energy	MLOC_73766	HV64369G00010		down	No description available.
GO:0006091	generation of precursor metabolites and energy	MLOC_75180	HV67303G00010		down	Endoplasmin homolog, shock protein HSP 90
GO:0006091	generation of precursor metabolites and energy	MLOC_75428	HV67902G00010		up	Stress responsive A/B Barrel Domain LENGTH=111
GO:0006091	generation of precursor metabolites and energy	MLOC_76055	HV7000G00020		up	Phosphoglycerate kinase
GO:0006091	generation of precursor metabolites and energy	MLOC_76216	HV70567G00020	up		NADH-quinone oxidoreductase subunit N, NADH-quinone oxidoreductase subunit N 1
GO:0006091	generation of precursor metabolites and energy	MLOC_76284	HV70838G00010	up	up	oxidoreductase chain 4, NADH-ubiquinone oxidoreductase chain 4
GO:0006091	generation of precursor metabolites and energy	MLOC_9033	HV148569G00010	up		b binding protein of LHCII type I, chloroplastic
GO:0006091	generation of precursor metabolites and energy	MLOC_9224	HV150207G00010	up		NADH-quinone oxidoreductase subunit K, NADH-quinone oxidoreductase subunit K
GO:0034220	ion transmembrane transport	MLOC_20538	HV159041G00010	up		Putative calcium-transporting ATPase 13, plasma membrane-type, Calcium-transporting ATPase 1
GO:0034220	ion transmembrane transport	MLOC_25686	HV170679G00010		up	phosphogluconate dehydrogenase, NADP(+)-dependent, decarboxylating
GO:0034220	ion transmembrane transport	MLOC_33002	HV233663G00010		up	No description available.
GO:0034220	ion transmembrane transport	MLOC_493	HV103404G00010	up		ATP synthase subunit a, ATP synthase subunit a
GO:0034220	ion transmembrane transport	MLOC_53996	HV38805G00010		up	Vacuolar proton translocating ATPase 100 kDa subunit, V-type proton ATPase 116 kDa subunit a isoform
GO:0034220	ion transmembrane transport	MLOC_55079	HV39636G00010	up	up	synthase subunit O, mitochondrial, F1-ATP synthase delta subunit
GO:0034220	ion transmembrane transport	MLOC_56286	HV40694G00010	down	down	transport protein 3, chloroplastic
GO:0034220	ion transmembrane transport	MLOC_57866	HV42161G00010		up	proton ATPase subunit E3, V-type proton ATPase subunit E1
GO:0034220	ion transmembrane transport	MLOC_59546	HV43704G00010		up	V-type proton ATPase catalytic subunit A, V-type ATP synthase alpha chain, V-type ATP synthase alpha chain
GO:0034220	ion transmembrane transport	MLOC_61085	HV45094G00010		up	V-type proton ATPase subunit B 1, V-type ATP synthase beta chain
GO:0034220	ion transmembrane transport	MLOC_61927	HV46008G00010	up	up	Putative calcium-transporting ATPase 13, plasma membrane-type, Calcium-transporting ATPase 1
GO:0034220	ion transmembrane transport	MLOC_63030	HV47212G00010		up	proton ATPase subunit F, V-type proton ATPase subunit F
GO:0034220	ion transmembrane transport	MLOC_70898	HV58752G00010	down	down	transport protein 3, chloroplastic
GO:0008299	isoprenoid biosynthetic process	MLOC_10472	HV1559148G00010		down	No description available.
GO:0008299	isoprenoid biosynthetic process	MLOC_11884	HV1562058G00020		down	protein L24
GO:0008299	isoprenoid biosynthetic process	MLOC_13165	HV1565015G00010	up	up	30S Ribosomal protein S1
GO:0008299	isoprenoid biosynthetic process	MLOC_15227	HV1570191G00010		down	trans isomerase CYP38, chloroplastic
GO:0008299	isoprenoid biosynthetic process	MLOC_15725	HV1571415G00010		up	B3 domain-containing protein LFL1
GO:0008299	isoprenoid biosynthetic process	MLOC_17508	HV1576941G00010	down		protein DnaJ
GO:0008299	isoprenoid biosynthetic process	MLOC_21680	HV159754G00010		up	No description available.
GO:0008299	isoprenoid biosynthetic process	MLOC_32877	HV232695G00010		up	Probable methyltransferase
GO:0008299	isoprenoid biosynthetic process	MLOC_36840	HV2547395G00010		up	Probable E3 ubiquitin ligase SUD1, E3 ubiquitin-protein ligase MARCH6
GO:0008299	isoprenoid biosynthetic process	MLOC_37729	HV2548968G00010	up		Trigger factor-like protein TIG, Trigger factor, putative
GO:0008299	isoprenoid biosynthetic process	MLOC_38468	HV2550537G00010		down	nucleotide-disulfide oxidoreductase domain-containing protein 2
GO:0008299	isoprenoid biosynthetic process	MLOC_3959	HV134491G00010	up		group IIA intron splicing facilitator CRS1, chloroplastic, Chloroplastic group IIA intron splicing facilitator CRS1
GO:0008299	isoprenoid biosynthetic process	MLOC_44161	HV274287G00010	up		inactive shikimate kinase like 2, chloroplastic
GO:0008299	isoprenoid biosynthetic process	MLOC_49445	HV341749G00010		up	Phytoene synthase 2, chloroplastic
GO:0008299	isoprenoid biosynthetic process	MLOC_52455	HV37540G00010	down		Uncharacterized conserved protein (DUF2358) LENGTH=286
GO:0008299	isoprenoid biosynthetic process	MLOC_54290	HV39031G00010		down	Ribosome-recycling factor
GO:0008299	isoprenoid biosynthetic process	MLOC_55580	HV400822G00010	down	up	Farnesyl pyrophosphate synthase
GO:0008299	isoprenoid biosynthetic process	MLOC_56005	HV40470G00010		down	3-phosphate acyltransferase, chloroplastic
GO:0008299	isoprenoid biosynthetic process	MLOC_58105	HV42352G00010	up	up	factor Ts, Elongation factor Ts
GO:0008299	isoprenoid biosynthetic process	MLOC_59016	HV43197G00010	up	up	protein L1, 50S ribosomal protein L1
GO:0008299	isoprenoid biosynthetic process	MLOC_59047	HV43221G00010		down	TIC 62, chloroplastic, NAD-dependent epimerase/dehydratase
GO:0008299	isoprenoid biosynthetic process	MLOC_59055	HV43229G00010	up	up	Receptor like protein kinase, Kinase, putative
GO:0008299	isoprenoid biosynthetic process	MLOC_59598	HV43749G00010		down	UDP-N-acetylglucosamine O-acyltransferase, Acyl-[acyl-carrier-protein]--UDP-N-acetylglucosamine O-acyltransferase, putative
GO:0008299	isoprenoid biosynthetic process	MLOC_60122	HV44198G00010	up	up	Rhodanese-like domain-containing protein 4A, chloroplastic, Hydroxyproline-rich glycoprotein-like
GO:0008299	isoprenoid biosynthetic process	MLOC_60643	HV44619G00020		down	Delta(14)-sterol reductase
GO:0008299	isoprenoid biosynthetic process	MLOC_61340	HV45398G00010		down	Prolycopene isomerase 2, chloroplastic, Carotenoid isomerase, putative, expressed
GO:0008299	isoprenoid biosynthetic process	MLOC_61617	HV45685G00010	down	down	Phospholipase A1-II 5, Phospholipase A1-II 5
GO:0008299	isoprenoid biosynthetic process	MLOC_61961	HV46050G00010		up	Violaxanthin de-epoxidase, chloroplastic
GO:0008299	isoprenoid biosynthetic process	MLOC_62485	HV46609G00010		up	GUN4, putative
GO:0008299	isoprenoid biosynthetic process	MLOC_62685	HV46856G00010		up	4-hydroxy-3-methylbut-2-enyl diphosphate reductase, chloroplastic
GO:0008299	isoprenoid biosynthetic process	MLOC_63505	HV476523G00010	up	up	3-hydroxy-3-methylglutaryl-coenzyme A reductase, 3-hydroxy-3-methylglutaryl-coenzyme A reductase
GO:0008299	isoprenoid biosynthetic process	MLOC_6380	HV137466G00010	up	up	Nuclear and cytoplasmic polyadenylated RNA-binding protein PUB1
GO:0008299	isoprenoid biosynthetic process	MLOC_69805	HV56979G00010	up	up	D-xylulose-5-phosphate synthase, 1-deoxy-D-xylulose 5-phosphate synthase
GO:0008299	isoprenoid biosynthetic process	MLOC_69891	HV57119G00010		down	Extracellular calcium sensing receptor
GO:0008299	isoprenoid biosynthetic process	MLOC_71195	HV59320G00020	up	up	biogenesis protein CCS1, chloroplastic, Cytochrome c biogenesis protein CcsB
GO:0008299	isoprenoid biosynthetic process	MLOC_72651	HV62052G00010		up	Proline-rich family protein
GO:0008299	isoprenoid biosynthetic process	MLOC_75428	HV67902G00010		up	Stress responsive A/B Barrel Domain LENGTH=111
GO:0008299	isoprenoid biosynthetic process	MLOC_75673	HV68567G00010		up	unknown protein; Has 52 Blast hits to 46 proteins in 20 species: Archae - 0; Bacteria - 0; Metazoa - 0; Fungi - 0; Plants - 45; Viruses - 0; Other Eukaryotes - 7 (source: NCBI BLink). LENGTH=158
GO:0006629	lipid metabolic process	MLOC_10043	HV1558293G00040		up	Dolichyldiphosphatase 1
GO:0006629	lipid metabolic process	MLOC_10472	HV1559148G00010		down	No description available.
GO:0006629	lipid metabolic process	MLOC_10658	HV1559549G00010	down	down	epi-6-deoxocathasterone 23-monooxygenase, Cytochrome P450
GO:0006629	lipid metabolic process	MLOC_11884	HV1562058G00020		down	protein L24
GO:0006629	lipid metabolic process	MLOC_12630	HV1563751G00010	down	down	O-acyltransferase WSD1
GO:0006629	lipid metabolic process	MLOC_12680	HV1563861G00010	up		(DL)-glycerol-3-phosphatase 2
GO:0006629	lipid metabolic process	MLOC_13165	HV1565015G00010	up	up	30S Ribosomal protein S1
GO:0006629	lipid metabolic process	MLOC_14773	HV1568970G00010		up	Glycerophosphoryl diester phosphodiesterase
GO:0006629	lipid metabolic process	MLOC_15227	HV1570191G00010		down	trans isomerase CYP38, chloroplastic
GO:0006629	lipid metabolic process	MLOC_15333	HV1570431G00010		down	Anther-specific proline-rich protein APG
GO:0006629	lipid metabolic process	MLOC_15725	HV1571415G00010		up	B3 domain-containing protein LFL1
GO:0006629	lipid metabolic process	MLOC_17508	HV1576941G00010	down		protein DnaJ
GO:0006629	lipid metabolic process	MLOC_17902	HV1578506G00010		up	sulfoquinovose synthase, chloroplastic
GO:0006629	lipid metabolic process	MLOC_18160	HV1579484G00010	up	up	Probable sucrose-phosphate synthase
GO:0006629	lipid metabolic process	MLOC_18741	HV1581826G00010		up	Methylsterol monooxygenase 2-2
GO:0006629	lipid metabolic process	MLOC_19179	HV158382G00020		down	Choline/ethanolaminephosphotransferase 2
GO:0006629	lipid metabolic process	MLOC_21559	HV159615G00010	up	up	Temperature-sensitive omega-3 fatty acid desaturase, chloroplastic
GO:0006629	lipid metabolic process	MLOC_21680	HV159754G00010		up	No description available.
GO:0006629	lipid metabolic process	MLOC_2513	HV122474G00010		down	Glyoxysomal fatty acid beta-oxidation multifunctional protein MFP-a, Fatty acid oxidation complex subunit alpha
GO:0006629	lipid metabolic process	MLOC_2815	HV124990G00010		up	coumarate--CoA ligase, 4-coumarate--CoA ligase 2
GO:0006629	lipid metabolic process	MLOC_28602	HV193300G00010	up	up	Putative 1-phosphatidylinositol-3-phosphate 5-kinase FAB1D, Phosphatidylinositol-4-phosphate 5-kinase, putative
GO:0006629	lipid metabolic process	MLOC_3045	HV127315G00010		down	lumen protein retaining receptor, ER lumen protein retaining receptor
GO:0006629	lipid metabolic process	MLOC_32877	HV232695G00010		up	Probable methyltransferase
GO:0006629	lipid metabolic process	MLOC_34200	HV242819G00010		up	Putative 1-phosphatidylinositol-3-phosphate 5-kinase FAB1C
GO:0006629	lipid metabolic process	MLOC_34505	HV244058G00010		down	Inositol monophosphatase
GO:0006629	lipid metabolic process	MLOC_36840	HV2547395G00010		up	Probable E3 ubiquitin ligase SUD1, E3 ubiquitin-protein ligase MARCH6
GO:0006629	lipid metabolic process	MLOC_37114	HV2547796G00010		up	Peroxisome biogenesis protein 5
GO:0006629	lipid metabolic process	MLOC_37729	HV2548968G00010	up		Trigger factor-like protein TIG, Trigger factor, putative
GO:0006629	lipid metabolic process	MLOC_38468	HV2550537G00010		down	nucleotide-disulfide oxidoreductase domain-containing protein 2
GO:0006629	lipid metabolic process	MLOC_3959	HV134491G00010	up		group IIA intron splicing facilitator CRS1, chloroplastic, Chloroplastic group IIA intron splicing facilitator CRS1
GO:0006629	lipid metabolic process	MLOC_40298	HV2557984G00010	down	down	TIC 62, chloroplastic
GO:0006629	lipid metabolic process	MLOC_44161	HV274287G00010	up		inactive shikimate kinase like 2, chloroplastic
GO:0006629	lipid metabolic process	MLOC_44370	HV274615G00010		down	RNA pseudouridine synthase 7, Pseudouridine synthase family protein
GO:0006629	lipid metabolic process	MLOC_49445	HV341749G00010		up	Phytoene synthase 2, chloroplastic
GO:0006629	lipid metabolic process	MLOC_5005	HV135775G00010	up	up	Anther-specific proline-rich protein APG
GO:0006629	lipid metabolic process	MLOC_50975	HV36803G00030	up	up	esterase/lipase LIP-4
GO:0006629	lipid metabolic process	MLOC_5223	HV136030G00010		up	No description available.
GO:0006629	lipid metabolic process	MLOC_52455	HV37540G00010	down		Uncharacterized conserved protein (DUF2358) LENGTH=286
GO:0006629	lipid metabolic process	MLOC_5268	HV136084G00010	up	up	Alkaline ceramidase 3
GO:0006629	lipid metabolic process	MLOC_52767	HV37778G00010	up	up	Acetyl-CoA carboxylase 1
GO:0006629	lipid metabolic process	MLOC_52887	HV37884G00020		down	esterase/lipase At5g03610, GDSL esterase/lipase
GO:0006629	lipid metabolic process	MLOC_53736	HV38594G00010		down	No description available.
GO:0006629	lipid metabolic process	MLOC_54290	HV39031G00010		down	Ribosome-recycling factor
GO:0006629	lipid metabolic process	MLOC_54359	HV39071G00020		up	Autophagy-related protein 9
GO:0006629	lipid metabolic process	MLOC_55450	HV39979G00010		up	Lipoamide acyltransferase component of branched-chain alpha-keto acid dehydrogenase
GO:0006629	lipid metabolic process	MLOC_55580	HV400822G00010	down	up	Farnesyl pyrophosphate synthase
GO:0006629	lipid metabolic process	MLOC_56005	HV40470G00010		down	3-phosphate acyltransferase, chloroplastic
GO:0006629	lipid metabolic process	MLOC_57570	HV41875G00010		down	Sn1-specific diacylglycerol lipase alpha
GO:0006629	lipid metabolic process	MLOC_57901	HV42199G00010		down	esterase/lipase At3g26430
GO:0006629	lipid metabolic process	MLOC_58105	HV42352G00010	up	up	factor Ts, Elongation factor Ts
GO:0006629	lipid metabolic process	MLOC_58427	HV42655G00010	up	up	Glycine-rich protein
GO:0006629	lipid metabolic process	MLOC_58592	HV42806G00010	up		Ceramide kinase, Ceramide kinase
GO:0006629	lipid metabolic process	MLOC_58977	HV43176G00010	down	down	Nucleoporin SEH1, Nucleoporin seh1 (Sec13-like protein)
GO:0006629	lipid metabolic process	MLOC_59016	HV43197G00010	up	up	protein L1, 50S ribosomal protein L1
GO:0006629	lipid metabolic process	MLOC_59047	HV43221G00010		down	TIC 62, chloroplastic, NAD-dependent epimerase/dehydratase
GO:0006629	lipid metabolic process	MLOC_59055	HV43229G00010	up	up	Receptor like protein kinase, Kinase, putative
GO:0006629	lipid metabolic process	MLOC_59598	HV43749G00010		down	UDP-N-acetylglucosamine O-acyltransferase, Acyl-[acyl-carrier-protein]--UDP-N-acetylglucosamine O-acyltransferase, putative
GO:0006629	lipid metabolic process	MLOC_60050	HV44152G00010		up	Probable 3-ketoacyl-CoA synthase 14
GO:0006629	lipid metabolic process	MLOC_60122	HV44198G00010	up	up	Rhodanese-like domain-containing protein 4A, chloroplastic, Hydroxyproline-rich glycoprotein-like
GO:0006629	lipid metabolic process	MLOC_60549	HV44509G00010		up	Omega-6 fatty acid desaturase, endoplasmic reticulum isozyme 2, Fatty acid desaturase
GO:0006629	lipid metabolic process	MLOC_60643	HV44619G00020		down	Delta(14)-sterol reductase
GO:0006629	lipid metabolic process	MLOC_61340	HV45398G00010		down	Prolycopene isomerase 2, chloroplastic, Carotenoid isomerase, putative, expressed
GO:0006629	lipid metabolic process	MLOC_61388	HV45450G00010		down	No description available.
GO:0006629	lipid metabolic process	MLOC_61617	HV45685G00010	down	down	Phospholipase A1-II 5, Phospholipase A1-II 5
GO:0006629	lipid metabolic process	MLOC_61949	HV46037G00010	up	up	NADP-dependent malic enzyme
GO:0006629	lipid metabolic process	MLOC_61961	HV46050G00010		up	Violaxanthin de-epoxidase, chloroplastic
GO:0006629	lipid metabolic process	MLOC_62152	HV46249G00010	up	up	SPX domain-containing protein
GO:0006629	lipid metabolic process	MLOC_62485	HV46609G00010		up	GUN4, putative
GO:0006629	lipid metabolic process	MLOC_62685	HV46856G00010		up	4-hydroxy-3-methylbut-2-enyl diphosphate reductase, chloroplastic
GO:0006629	lipid metabolic process	MLOC_62707	HV46880G00010		down	II inositol 1,4,5-trisphosphate 5-phosphatase FRA3, Inositol 5-phosphatase 4
GO:0006629	lipid metabolic process	MLOC_62872	HV47051G00010		up	Probable phosphatidylinositol phosphate kinase DDB_G0267588, Phosphatidylinositol-4-phosphate 5-kinase, putative
GO:0006629	lipid metabolic process	MLOC_63505	HV476523G00010	up	up	3-hydroxy-3-methylglutaryl-coenzyme A reductase, 3-hydroxy-3-methylglutaryl-coenzyme A reductase
GO:0006629	lipid metabolic process	MLOC_6380	HV137466G00010	up	up	Nuclear and cytoplasmic polyadenylated RNA-binding protein PUB1
GO:0006629	lipid metabolic process	MLOC_63849	HV48026G00010	down		Putative PAP-specific phosphatase, mitochondrial
GO:0006629	lipid metabolic process	MLOC_63857	HV48038G00010	up	up	Monogalactosyldiacylglycerol synthase 2, chloroplastic
GO:0006629	lipid metabolic process	MLOC_6476	HV137614G00010		down	Probable glycerophosphoryl diester phosphodiesterase 3, Glycerophosphoryl diester phosphodiesterase, putative
GO:0006629	lipid metabolic process	MLOC_64948	HV49553G00010	down	down	3-ketoacyl-CoA synthase, 3-ketoacyl-CoA synthase
GO:0006629	lipid metabolic process	MLOC_64972	HV49583G00010	down	down	Lipoxygenase 2.1, chloroplastic, Linoleate 9S-lipoxygenase, Lipoxygenase
GO:0006629	lipid metabolic process	MLOC_65221	HV49920G00010		down	inositol 3-phosphate glycosyltransferase, Glycosyl transferase, group 1
GO:0006629	lipid metabolic process	MLOC_66827	HV52159G00010		down	chain acyl-CoA synthetase 7, peroxisomal, Long-chain-fatty-acid-CoA ligase
GO:0006629	lipid metabolic process	MLOC_67626	HV53384G00010		down	Phosphatidylinositol N-acetylglucosaminyltransferase GPI3 subunit
GO:0006629	lipid metabolic process	MLOC_69648	HV56747G00010		down	esterase/lipase At1g28650
GO:0006629	lipid metabolic process	MLOC_69805	HV56979G00010	up	up	D-xylulose-5-phosphate synthase, 1-deoxy-D-xylulose 5-phosphate synthase
GO:0006629	lipid metabolic process	MLOC_69891	HV57119G00010		down	Extracellular calcium sensing receptor
GO:0006629	lipid metabolic process	MLOC_70751	HV58472G00010		down	Protein ECERIFERUM 3
GO:0006629	lipid metabolic process	MLOC_71195	HV59320G00020	up	up	biogenesis protein CCS1, chloroplastic, Cytochrome c biogenesis protein CcsB
GO:0006629	lipid metabolic process	MLOC_71567	HV60081G00010	up		I inositol 1,4,5-trisphosphate 5-phosphatase CVP2
GO:0006629	lipid metabolic process	MLOC_72651	HV62052G00010		up	Proline-rich family protein
GO:0006629	lipid metabolic process	MLOC_73342	HV63430G00010		up	methylenesterol C-methyltransferase 2
GO:0006629	lipid metabolic process	MLOC_73689	HV64157G00010	up	up	unknown protein; FUNCTIONS IN: molecular_function unknown; INVOLVED IN: biological_process unknown; LOCATED IN: endomembrane system; Has 35333 Blast hits to 34131 proteins in 2444 species: Archae - 798; Bacteria - 22429; Metazoa - 974; Fungi - 991; Plants - 531; Viruses - 0; Other Eukaryotes - 9610 (source: NCBI BLink). LENGTH=70
GO:0006629	lipid metabolic process	MLOC_74290	HV65529G00010	up	up	Probable 3-ketoacyl-CoA synthase 14, 3-ketoacyl-CoA synthase
GO:0006629	lipid metabolic process	MLOC_75428	HV67902G00010		up	Stress responsive A/B Barrel Domain LENGTH=111
GO:0006629	lipid metabolic process	MLOC_75673	HV68567G00010		up	unknown protein; Has 52 Blast hits to 46 proteins in 20 species: Archae - 0; Bacteria - 0; Metazoa - 0; Fungi - 0; Plants - 45; Viruses - 0; Other Eukaryotes - 7 (source: NCBI BLink). LENGTH=158
GO:0006629	lipid metabolic process	MLOC_76304	HV70903G00010	up	up	Palmitoyl-acyl carrier protein thioesterase, chloroplastic, Acyl-ACP thioesterase
GO:0006629	lipid metabolic process	MLOC_7690	HV139861G00010	up		BAHD acyltransferase DCR, HXXXD-type acyl-transferase family protein LENGTH=484
GO:0006629	lipid metabolic process	MLOC_80586	HV91489G00010		up	Phospholipase A(1) DAD1, chloroplastic
GO:0006629	lipid metabolic process	MLOC_80833	HV93052G00010	up	up	Protein SERAC1
GO:0006629	lipid metabolic process	MLOC_80878	HV93348G00010	down	down	Phospholipase A1-II, Lipase
GO:0006839	mitochondrial transport	MLOC_1517	HV113413G00010		down	Probable rRNA-processing protein EBP2 homolog
GO:0006839	mitochondrial transport	MLOC_21099	HV1593145G00010		up	c-type biogenesis protein CcmE
GO:0006839	mitochondrial transport	MLOC_39495	HV2553641G00010	down		Mitochondrial carnitine/acylcarnitine carrier-like protein
GO:0006839	mitochondrial transport	MLOC_49031	HV334178G00010		down	box ATP-dependent RNA helicase 1
GO:0006839	mitochondrial transport	MLOC_54290	HV39031G00010		down	Ribosome-recycling factor
GO:0006839	mitochondrial transport	MLOC_55585	HV40087G00010		down	Deoxyribose-phosphate aldolase
GO:0006839	mitochondrial transport	MLOC_55695	HV40187G00010		up	Mitochondrial adenine nucleotide transporter ADNT1, Mitochondrial carrier-like protein
GO:0006839	mitochondrial transport	MLOC_58938	HV43129G00010		down	Kidney mitochondrial carrier protein 1
GO:0006839	mitochondrial transport	MLOC_58977	HV43176G00010	down	down	Nucleoporin SEH1, Nucleoporin seh1 (Sec13-like protein)
GO:0006839	mitochondrial transport	MLOC_60570	HV44538G00020		down	membrane protease subunit 2
GO:0006839	mitochondrial transport	MLOC_62913	HV47089G00010		down	processing protein 7 homolog A, Ribosomal RNA-processing protein-like protein
GO:0006839	mitochondrial transport	MLOC_63133	HV47299G00020	up		Probable ADP,ATP carrier protein At5g56450
GO:0006839	mitochondrial transport	MLOC_63506	HV476524G00010	down	down	Cell growth-regulating nucleolar protein, Cell growth-regulating nucleolar protein, putative
GO:0006839	mitochondrial transport	MLOC_64326	HV48651G00010		down	box ATP-dependent RNA helicase 17
GO:0006839	mitochondrial transport	MLOC_65909	HV50861G00010		down	F-box protein At5g06550
GO:0006839	mitochondrial transport	MLOC_6864	HV138219G00010		down	DNA-directed RNA polymerase
GO:0006839	mitochondrial transport	MLOC_69546	HV56598G00010		down	membrane translocase subunit TIM13, Mitochondrial import inner membrane translocase subunit Tim13
GO:0006839	mitochondrial transport	MLOC_75176	HV67290G00010		down	Ribosomal protein L7Ae/L30e/S12e/Gadd45 family protein LENGTH=167
GO:0006839	mitochondrial transport	MLOC_82112	HV99937G00010		down	unknown protein; FUNCTIONS IN: molecular_function unknown; INVOLVED IN: biological_process unknown; LOCATED IN: nucleolus; EXPRESSED IN: 22 plant structures; EXPRESSED DURING: 13 growth stages; Has 40 Blast hits to 40 proteins in 13 species: Archae - 0; Bacteria - 0; Metazoa - 0; Fungi - 0; Plants - 40; Viruses - 0; Other Eukaryotes - 0 (source: NCBI BLink). LENGTH=399
GO:0015672	monovalent inorganic cation transport	MLOC_10854	HV1559935G00010	up		Sodium/pyruvate cotransporter BASS2, chloroplastic, Sodium Bile acid symporter family LENGTH=409
GO:0015672	monovalent inorganic cation transport	MLOC_11570	HV1561365G00010		down	Probable ion channel POLLUX
GO:0015672	monovalent inorganic cation transport	MLOC_19725	HV1586205G00010		down	protein phosphatase 2C 1
GO:0015672	monovalent inorganic cation transport	MLOC_25879	HV17193G00010	down	down	Probable sodium/metabolite cotransporter BASS3, chloroplastic
GO:0015672	monovalent inorganic cation transport	MLOC_33002	HV233663G00010		up	No description available.
GO:0015672	monovalent inorganic cation transport	MLOC_37052	HV2547711G00010	down	down	Photosystem II 10 kDa polypeptide, chloroplastic, Photosystem II 10 kDa polypeptide
GO:0015672	monovalent inorganic cation transport	MLOC_37114	HV2547796G00010		up	Peroxisome biogenesis protein 5
GO:0015672	monovalent inorganic cation transport	MLOC_38362	HV2550265G00010		up	No description available.
GO:0015672	monovalent inorganic cation transport	MLOC_4058	HV134629G00010		up	Uncharacterized transporter C5D6.04
GO:0015672	monovalent inorganic cation transport	MLOC_493	HV103404G00010	up		ATP synthase subunit a, ATP synthase subunit a
GO:0015672	monovalent inorganic cation transport	MLOC_53996	HV38805G00010		up	Vacuolar proton translocating ATPase 100 kDa subunit, V-type proton ATPase 116 kDa subunit a isoform
GO:0015672	monovalent inorganic cation transport	MLOC_55079	HV39636G00010	up	up	synthase subunit O, mitochondrial, F1-ATP synthase delta subunit
GO:0015672	monovalent inorganic cation transport	MLOC_57408	HV41725G00010		down	regulated potassium-efflux system protein, Glutathione-regulated potassium-efflux system protein
GO:0015672	monovalent inorganic cation transport	MLOC_57866	HV42161G00010		up	proton ATPase subunit E3, V-type proton ATPase subunit E1
GO:0015672	monovalent inorganic cation transport	MLOC_58427	HV42655G00010	up	up	Glycine-rich protein
GO:0015672	monovalent inorganic cation transport	MLOC_59546	HV43704G00010		up	V-type proton ATPase catalytic subunit A, V-type ATP synthase alpha chain, V-type ATP synthase alpha chain
GO:0015672	monovalent inorganic cation transport	MLOC_61085	HV45094G00010		up	V-type proton ATPase subunit B 1, V-type ATP synthase beta chain
GO:0015672	monovalent inorganic cation transport	MLOC_63030	HV47212G00010		up	proton ATPase subunit F, V-type proton ATPase subunit F
GO:0015672	monovalent inorganic cation transport	MLOC_70101	HV5744G00010		down	Probable sodium/metabolite cotransporter BASS1, chloroplastic
GO:0015672	monovalent inorganic cation transport	MLOC_70816	HV5860G00010		down	Ribulose bisphosphate carboxylase/oxygenase activase A, chloroplastic, carboxylase/oxygenase activase
GO:0015672	monovalent inorganic cation transport	MLOC_74633	HV66231G00010		up	Tonoplast dicarboxylate transporter, Sodium-dependent dicarboxylate transporter
GO:0015672	monovalent inorganic cation transport	MLOC_74879	HV66703G00010	up	up	repeat, PH and SEC7 domain containing protein secG, Potassium channel
GO:0006740	NADPH regeneration	MLOC_13165	HV1565015G00010	up	up	30S Ribosomal protein S1
GO:0006740	NADPH regeneration	MLOC_15227	HV1570191G00010		down	trans isomerase CYP38, chloroplastic
GO:0006740	NADPH regeneration	MLOC_20070	HV1587854G00010	up	up	Transaldolase 2
GO:0006740	NADPH regeneration	MLOC_25686	HV170679G00010		up	phosphogluconate dehydrogenase, NADP(+)-dependent, decarboxylating
GO:0006740	NADPH regeneration	MLOC_36966	HV2547571G00010		down	Probable 6-phosphogluconolactonase 2
GO:0006740	NADPH regeneration	MLOC_37626	HV2548749G00010		up	CDGSH iron-sulfur domain-containing protein, CDGSH iron-sulfur domain-containing protein 1
GO:0006740	NADPH regeneration	MLOC_52455	HV37540G00010	down		Uncharacterized conserved protein (DUF2358) LENGTH=286
GO:0006740	NADPH regeneration	MLOC_53370	HV38298G00010		down	Chloroplast stem-loop binding protein of 41 kDa a, chloroplastic
GO:0006740	NADPH regeneration	MLOC_55695	HV40187G00010		up	Mitochondrial adenine nucleotide transporter ADNT1, Mitochondrial carrier-like protein
GO:0006740	NADPH regeneration	MLOC_59016	HV43197G00010	up	up	protein L1, 50S ribosomal protein L1
GO:0006740	NADPH regeneration	MLOC_59531	HV43692G00010	up		Pentatricopeptide repeat-containing protein At4g31850, chloroplastic
GO:0006740	NADPH regeneration	MLOC_59546	HV43704G00010		up	V-type proton ATPase catalytic subunit A, V-type ATP synthase alpha chain, V-type ATP synthase alpha chain
GO:0006740	NADPH regeneration	MLOC_61515	HV45585G00020	down	down	No description available.
GO:0006740	NADPH regeneration	MLOC_61961	HV46050G00010		up	Violaxanthin de-epoxidase, chloroplastic
GO:0006740	NADPH regeneration	MLOC_62485	HV46609G00010		up	GUN4, putative
GO:0006740	NADPH regeneration	MLOC_63683	HV47855G00020		up	No description available.
GO:0006740	NADPH regeneration	MLOC_69891	HV57119G00010		down	Extracellular calcium sensing receptor
GO:0006740	NADPH regeneration	MLOC_73766	HV64369G00010		down	No description available.
GO:0034660	ncRNA metabolic process	MLOC_11717	HV1561703G00010	up		Ribonuclease 3
GO:0034660	ncRNA metabolic process	MLOC_13165	HV1565015G00010	up	up	30S Ribosomal protein S1
GO:0034660	ncRNA metabolic process	MLOC_15227	HV1570191G00010		down	trans isomerase CYP38, chloroplastic
GO:0034660	ncRNA metabolic process	MLOC_19725	HV1586205G00010		down	protein phosphatase 2C 1
GO:0034660	ncRNA metabolic process	MLOC_21680	HV159754G00010		up	No description available.
GO:0034660	ncRNA metabolic process	MLOC_37729	HV2548968G00010	up		Trigger factor-like protein TIG, Trigger factor, putative
GO:0034660	ncRNA metabolic process	MLOC_3959	HV134491G00010	up		group IIA intron splicing facilitator CRS1, chloroplastic, Chloroplastic group IIA intron splicing facilitator CRS1
GO:0034660	ncRNA metabolic process	MLOC_43743	HV272435G00010		down	complex component RRP4, Exosome complex exonuclease RRP4
GO:0034660	ncRNA metabolic process	MLOC_48709	HV328333G00010		down	Periodic tryptophan protein 2 homolog, Periodic tryptophan protein 2
GO:0034660	ncRNA metabolic process	MLOC_52455	HV37540G00010	down		Uncharacterized conserved protein (DUF2358) LENGTH=286
GO:0034660	ncRNA metabolic process	MLOC_53370	HV38298G00010		down	Chloroplast stem-loop binding protein of 41 kDa a, chloroplastic
GO:0034660	ncRNA metabolic process	MLOC_54570	HV39217G00010	up	up	Uncharacterized RNA methyltransferase pc1998, 23S rRNA (uracil(747)-C(5))-methyltransferase RlmC
GO:0034660	ncRNA metabolic process	MLOC_55057	HV39611G00010		down	Serine--tRNA ligase, Serine-tRNA ligase
GO:0034660	ncRNA metabolic process	MLOC_58105	HV42352G00010	up	up	factor Ts, Elongation factor Ts
GO:0034660	ncRNA metabolic process	MLOC_58312	HV42549G00010	up	up	protein S20, chloroplastic, 30S ribosomal protein S20
GO:0034660	ncRNA metabolic process	MLOC_59016	HV43197G00010	up	up	protein L1, 50S ribosomal protein L1
GO:0034660	ncRNA metabolic process	MLOC_59047	HV43221G00010		down	TIC 62, chloroplastic, NAD-dependent epimerase/dehydratase
GO:0034660	ncRNA metabolic process	MLOC_5946	HV136899G00010	up		Matrix metalloproteinase, Matrix metalloproteinase-9
GO:0034660	ncRNA metabolic process	MLOC_59531	HV43692G00010	up		Pentatricopeptide repeat-containing protein At4g31850, chloroplastic
GO:0034660	ncRNA metabolic process	MLOC_60122	HV44198G00010	up	up	Rhodanese-like domain-containing protein 4A, chloroplastic, Hydroxyproline-rich glycoprotein-like
GO:0034660	ncRNA metabolic process	MLOC_60701	HV44687G00010	up		RNase P 1, chloroplastic/mitochondrial
GO:0034660	ncRNA metabolic process	MLOC_6117	HV137081G00010	down	down	P protein subunit p29
GO:0034660	ncRNA metabolic process	MLOC_61388	HV45450G00010		down	No description available.
GO:0034660	ncRNA metabolic process	MLOC_61961	HV46050G00010		up	Violaxanthin de-epoxidase, chloroplastic
GO:0034660	ncRNA metabolic process	MLOC_62485	HV46609G00010		up	GUN4, putative
GO:0034660	ncRNA metabolic process	MLOC_65356	HV50075G00010		down	N(2))-dimethyltransferase
GO:0034660	ncRNA metabolic process	MLOC_66937	HV52308G00010	up		Nuclear ribonuclease Z
GO:0034660	ncRNA metabolic process	MLOC_67682	HV53454G00020		down	pseudouridine synthase A, tRNA pseudouridine synthase A
GO:0034660	ncRNA metabolic process	MLOC_68522	HV54908G00010		down	Methionine--tRNA ligase, Methionine--tRNA ligase
GO:0034660	ncRNA metabolic process	MLOC_69891	HV57119G00010		down	Extracellular calcium sensing receptor
GO:0034660	ncRNA metabolic process	MLOC_71601	HV60149G00010		down	associated protein 15 homolog, U3 small nucleolar RNA-associated protein, putative
GO:0034660	ncRNA metabolic process	MLOC_7243	HV138849G00010		up	Ribonuclease II, chloroplastic/mitochondrial
GO:0034660	ncRNA metabolic process	MLOC_72651	HV62052G00010		up	Proline-rich family protein
GO:0034660	ncRNA metabolic process	MLOC_73766	HV64369G00010		down	No description available.
GO:0034660	ncRNA metabolic process	MLOC_76403	HV71263G00010	down	down	tRNA dimethylallyltransferase
GO:0034660	ncRNA metabolic process	MLOC_77609	HV76385G00010	up		Probable dual-specificity RNA methyltransferase RlmN, Ribosomal RNA large subunit methyltransferase N
GO:0034660	ncRNA metabolic process	MLOC_80572	HV91436G00010	up		Valine--tRNA ligase, Valine--tRNA ligase
GO:0006730	one-carbon metabolic process	MLOC_10666	HV1559563G00010	up		protein sorting-associated protein 2 homolog 2
GO:0006730	one-carbon metabolic process	MLOC_11126	HV1560441G00010		down	Probable methyltransferase, S-adenosyl-L-methionine-dependent methyltransferases superfamily protein LENGTH=623
GO:0006730	one-carbon metabolic process	MLOC_11249	HV1560682G00020	down		36 and H4 lysine-20 specific, Histone-lysine N-methyltransferase
GO:0006730	one-carbon metabolic process	MLOC_11572	HV1561367G00010		down	U2 small nuclear ribonucleoprotein A
GO:0006730	one-carbon metabolic process	MLOC_11761	HV1561779G00010	down	down	Folylpolyglutamate synthase
GO:0006730	one-carbon metabolic process	MLOC_1517	HV113413G00010		down	Probable rRNA-processing protein EBP2 homolog
GO:0006730	one-carbon metabolic process	MLOC_1701	HV115255G00010		up	No description available.
GO:0006730	one-carbon metabolic process	MLOC_17064	HV1575457G00010		up	Probable methyltransferase PMT2
GO:0006730	one-carbon metabolic process	MLOC_17300	HV1576243G00010		down	NHL repeat-containing protein 2
GO:0006730	one-carbon metabolic process	MLOC_32877	HV232695G00010		up	Probable methyltransferase
GO:0006730	one-carbon metabolic process	MLOC_36734	HV2547265G00010		down	arginine N-methyltransferase PRMT10, protein arginine methyltransferase 10 LENGTH=383
GO:0006730	one-carbon metabolic process	MLOC_36760	HV2547296G00010		up	phytyl-1,4-hydroquinone methyltransferase 2, chloroplastic
GO:0006730	one-carbon metabolic process	MLOC_36825	HV2547379G00010	up		methyltransferase RlmB, rRNA methyltransferase
GO:0006730	one-carbon metabolic process	MLOC_38535	HV2550672G00010		up	Peptidylprolyl isomerase domain and WD repeat-containing protein 1
GO:0006730	one-carbon metabolic process	MLOC_4290	HV134967G00010	up	up	pectin methyltransferase QUA2
GO:0006730	one-carbon metabolic process	MLOC_43452	HV270439G00010	up		Probable methyltransferase
GO:0006730	one-carbon metabolic process	MLOC_47794	HV312203G00010		down	Centromere/microtubule-binding protein CBF5
GO:0006730	one-carbon metabolic process	MLOC_48709	HV328333G00010		down	Periodic tryptophan protein 2 homolog, Periodic tryptophan protein 2
GO:0006730	one-carbon metabolic process	MLOC_49689	HV346281G00020		down	helicase 2 subunit KU80, ATP-dependent DNA helicase 2 subunit
GO:0006730	one-carbon metabolic process	MLOC_54570	HV39217G00010	up	up	Uncharacterized RNA methyltransferase pc1998, 23S rRNA (uracil(747)-C(5))-methyltransferase RlmC
GO:0006730	one-carbon metabolic process	MLOC_55386	HV39919G00010		down	lysine N-methyltransferase ASHR3, Histone-lysine N-methyltransferase, putative
GO:0006730	one-carbon metabolic process	MLOC_5569	HV136393G00010		down	polymerase 1
GO:0006730	one-carbon metabolic process	MLOC_5580	HV136401G00010		down	Uncharacterized WD repeat-containing protein all2124
GO:0006730	one-carbon metabolic process	MLOC_55801	HV40276G00010	down	down	Methionine S-methyltransferase, Methionine S-methyltransferase, putative
GO:0006730	one-carbon metabolic process	MLOC_5946	HV136899G00010	up		Matrix metalloproteinase, Matrix metalloproteinase-9
GO:0006730	one-carbon metabolic process	MLOC_6077	HV137036G00020		down	protein L11 methyltransferase
GO:0006730	one-carbon metabolic process	MLOC_61720	HV45803G00010		up	S-adenosylmethionine synthase 3, S-adenosylmethionine synthase, S-adenosylmethionine synthase
GO:0006730	one-carbon metabolic process	MLOC_62277	HV46379G00010	up		Diphthine synthase, Diphthine synthase, putative, expressed
GO:0006730	one-carbon metabolic process	MLOC_63544	HV47691G00010		up	lysine-27, H4 lysine-20 and cytosine specific SUVH2
GO:0006730	one-carbon metabolic process	MLOC_64461	HV48859G00010		up	No description available.
GO:0006730	one-carbon metabolic process	MLOC_64490	HV48900G00010	up		Ribulose-1,5 bisphosphate carboxylase/oxygenase large subunit N-methyltransferase
GO:0006730	one-carbon metabolic process	MLOC_65909	HV50861G00010		down	F-box protein At5g06550
GO:0006730	one-carbon metabolic process	MLOC_69499	HV5652G00010		down	Thymidylate synthase, thymidylate synthase 1 LENGTH=519
GO:0006730	one-carbon metabolic process	MLOC_69546	HV56598G00010		down	membrane translocase subunit TIM13, Mitochondrial import inner membrane translocase subunit Tim13
GO:0006730	one-carbon metabolic process	MLOC_70304	HV57750G00010		down	Methyltransferase-like protein 6
GO:0006730	one-carbon metabolic process	MLOC_70309	HV57758G00010	up		Probable methyltransferase
GO:0006730	one-carbon metabolic process	MLOC_71571	HV60089G00010		up	Probable methyltransferase, S-adenosyl-L-methionine-dependent methyltransferases superfamily protein LENGTH=600
GO:0006730	one-carbon metabolic process	MLOC_71885	HV60663G00010		down	Nucleolar complex protein 2 homolog
GO:0006730	one-carbon metabolic process	MLOC_73342	HV63430G00010		up	methylenesterol C-methyltransferase 2
GO:0006730	one-carbon metabolic process	MLOC_74447	HV65881G00010		down	RNA helicase DBP2, ATP-dependent RNA helicase
GO:0006730	one-carbon metabolic process	MLOC_75322	HV67644G00010		down	Carbamoyl-phosphate synthase small chain
GO:0006730	one-carbon metabolic process	MLOC_77105	HV74339G00010		down	protein L21
GO:0006730	one-carbon metabolic process	MLOC_77253	HV7491G00020	down	down	Alpha N-terminal protein methyltransferase 1, Alpha N-terminal protein methyltransferase 1
GO:0006730	one-carbon metabolic process	MLOC_77609	HV76385G00010	up		Probable dual-specificity RNA methyltransferase RlmN, Ribosomal RNA large subunit methyltransferase N
GO:0006730	one-carbon metabolic process	MLOC_82112	HV99937G00010		down	unknown protein; FUNCTIONS IN: molecular_function unknown; INVOLVED IN: biological_process unknown; LOCATED IN: nucleolus; EXPRESSED IN: 22 plant structures; EXPRESSED DURING: 13 growth stages; Has 40 Blast hits to 40 proteins in 13 species: Archae - 0; Bacteria - 0; Metazoa - 0; Fungi - 0; Plants - 40; Viruses - 0; Other Eukaryotes - 0 (source: NCBI BLink). LENGTH=399
GO:0006996	organelle organization	MLOC_10666	HV1559563G00010	up		protein sorting-associated protein 2 homolog 2
GO:0006996	organelle organization	MLOC_11884	HV1562058G00020		down	protein L24
GO:0006996	organelle organization	MLOC_11961	HV1562233G00010	up	up	b binding protein CP24 10A, chloroplastic
GO:0006996	organelle organization	MLOC_12687	HV1563880G00010		down	of chromosomes protein 4
GO:0006996	organelle organization	MLOC_13139	HV1564914G00020		down	homology domain-containing family A member 8, Glycolipid transfer protein-like
GO:0006996	organelle organization	MLOC_13165	HV1565015G00010	up	up	30S Ribosomal protein S1
GO:0006996	organelle organization	MLOC_14183	HV1567463G00010	up	up	POZ and TAZ domain-containing protein
GO:0006996	organelle organization	MLOC_14192	HV1567498G00010		down	Meiotic recombination protein SPO11-2
GO:0006996	organelle organization	MLOC_14349	HV1567865G00010	up		No description available.
GO:0006996	organelle organization	MLOC_1517	HV113413G00010		down	Probable rRNA-processing protein EBP2 homolog
GO:0006996	organelle organization	MLOC_15227	HV1570191G00010		down	trans isomerase CYP38, chloroplastic
GO:0006996	organelle organization	MLOC_1701	HV115255G00010		up	No description available.
GO:0006996	organelle organization	MLOC_17300	HV1576243G00010		down	NHL repeat-containing protein 2
GO:0006996	organelle organization	MLOC_18267	HV1579922G00010		down	No description available.
GO:0006996	organelle organization	MLOC_18610	HV1581212G00010	up	up	LysM domain receptor-like kinase 3, Protein kinase family protein
GO:0006996	organelle organization	MLOC_19725	HV1586205G00010		down	protein phosphatase 2C 1
GO:0006996	organelle organization	MLOC_21099	HV1593145G00010		up	c-type biogenesis protein CcmE
GO:0006996	organelle organization	MLOC_21680	HV159754G00010		up	No description available.
GO:0006996	organelle organization	MLOC_22197	HV160371G00010	up		protein S17
GO:0006996	organelle organization	MLOC_22773	HV161170G00010	down	down	TPX2 (Targeting protein for Xklp2) protein family
GO:0006996	organelle organization	MLOC_2294	HV120396G00010		down	Meiotic recombination protein DMC1 homolog
GO:0006996	organelle organization	MLOC_25435	HV169130G00010		up	No description available.
GO:0006996	organelle organization	MLOC_35155	HV245923G00020		up	Histone H2A, Histone H2A
GO:0006996	organelle organization	MLOC_36299	HV2546559G00010	up		Plant protein of unknown function (DUF641) LENGTH=559
GO:0006996	organelle organization	MLOC_36348	HV2546643G00020	down	up	unknown protein; Has 39 Blast hits to 39 proteins in 15 species: Archae - 0; Bacteria - 0; Metazoa - 0; Fungi - 0; Plants - 39; Viruses - 0; Other Eukaryotes - 0 (source: NCBI BLink). LENGTH=173
GO:0006996	organelle organization	MLOC_36734	HV2547265G00010		down	arginine N-methyltransferase PRMT10, protein arginine methyltransferase 10 LENGTH=383
GO:0006996	organelle organization	MLOC_37114	HV2547796G00010		up	Peroxisome biogenesis protein 5
GO:0006996	organelle organization	MLOC_37729	HV2548968G00010	up		Trigger factor-like protein TIG, Trigger factor, putative
GO:0006996	organelle organization	MLOC_37791	HV2549116G00010	up	up	protein B homolog
GO:0006996	organelle organization	MLOC_38210	HV2549927G00010	down		Actin-depolymerizing factor
GO:0006996	organelle organization	MLOC_38413	HV2550419G00010		up	PsbP domain-containing protein 6, chloroplastic, Thylakoid lumenal 20 kDa protein
GO:0006996	organelle organization	MLOC_38535	HV2550672G00010		up	Peptidylprolyl isomerase domain and WD repeat-containing protein 1
GO:0006996	organelle organization	MLOC_3959	HV134491G00010	up		group IIA intron splicing facilitator CRS1, chloroplastic, Chloroplastic group IIA intron splicing facilitator CRS1
GO:0006996	organelle organization	MLOC_43537	HV271159G00010	down	down	Probable transcription factor GLK1, Response regulator 9
GO:0006996	organelle organization	MLOC_4644	HV135350G00010	up		Mitotic chromosome and X-chromosome-associated protein mix-1
GO:0006996	organelle organization	MLOC_49031	HV334178G00010		down	box ATP-dependent RNA helicase 1
GO:0006996	organelle organization	MLOC_49558	HV343864G00010	up		U-box domain-containing protein 12
GO:0006996	organelle organization	MLOC_49689	HV346281G00020		down	helicase 2 subunit KU80, ATP-dependent DNA helicase 2 subunit
GO:0006996	organelle organization	MLOC_51649	HV370071G00010		up	protein translocase protein TATB, chloroplastic
GO:0006996	organelle organization	MLOC_52455	HV37540G00010	down		Uncharacterized conserved protein (DUF2358) LENGTH=286
GO:0006996	organelle organization	MLOC_53048	HV38018G00010		down	tubulin complex component 4 homolog
GO:0006996	organelle organization	MLOC_53370	HV38298G00010		down	Chloroplast stem-loop binding protein of 41 kDa a, chloroplastic
GO:0006996	organelle organization	MLOC_54074	HV38863G00010		up	SCAR-like protein 1
GO:0006996	organelle organization	MLOC_54143	HV38920G00020		up	pairing protein 2 homolog, Homologous-pairing protein-like protein
GO:0006996	organelle organization	MLOC_54290	HV39031G00010		down	Ribosome-recycling factor
GO:0006996	organelle organization	MLOC_54490	HV39171G00010		up	Formin-like protein 12
GO:0006996	organelle organization	MLOC_54532	HV39196G00010	up	up	POZ and TAZ domain-containing protein
GO:0006996	organelle organization	MLOC_55386	HV39919G00010		down	lysine N-methyltransferase ASHR3, Histone-lysine N-methyltransferase, putative
GO:0006996	organelle organization	MLOC_55585	HV40087G00010		down	Deoxyribose-phosphate aldolase
GO:0006996	organelle organization	MLOC_5569	HV136393G00010		down	polymerase 1
GO:0006996	organelle organization	MLOC_5580	HV136401G00010		down	Uncharacterized WD repeat-containing protein all2124
GO:0006996	organelle organization	MLOC_5643	HV136498G00020		down	65-kDa microtubule-associated protein, Microtubule-associated protein MAP65-1a
GO:0006996	organelle organization	MLOC_57672	HV41977G00010		down	No description available.
GO:0006996	organelle organization	MLOC_58105	HV42352G00010	up	up	factor Ts, Elongation factor Ts
GO:0006996	organelle organization	MLOC_58427	HV42655G00010	up	up	Glycine-rich protein
GO:0006996	organelle organization	MLOC_58592	HV42806G00010	up		Ceramide kinase, Ceramide kinase
GO:0006996	organelle organization	MLOC_58977	HV43176G00010	down	down	Nucleoporin SEH1, Nucleoporin seh1 (Sec13-like protein)
GO:0006996	organelle organization	MLOC_59016	HV43197G00010	up	up	protein L1, 50S ribosomal protein L1
GO:0006996	organelle organization	MLOC_59531	HV43692G00010	up		Pentatricopeptide repeat-containing protein At4g31850, chloroplastic
GO:0006996	organelle organization	MLOC_59546	HV43704G00010		up	V-type proton ATPase catalytic subunit A, V-type ATP synthase alpha chain, V-type ATP synthase alpha chain
GO:0006996	organelle organization	MLOC_60122	HV44198G00010	up	up	Rhodanese-like domain-containing protein 4A, chloroplastic, Hydroxyproline-rich glycoprotein-like
GO:0006996	organelle organization	MLOC_60419	HV44373G00010		down	Protein RecA
GO:0006996	organelle organization	MLOC_60570	HV44538G00020		down	membrane protease subunit 2
GO:0006996	organelle organization	MLOC_60936	HV44918G00030		down	Probable histone deacetylase 1-B
GO:0006996	organelle organization	MLOC_61340	HV45398G00010		down	Prolycopene isomerase 2, chloroplastic, Carotenoid isomerase, putative, expressed
GO:0006996	organelle organization	MLOC_61388	HV45450G00010		down	No description available.
GO:0006996	organelle organization	MLOC_61603	HV45665G00010		down	zipper protein ATHB-15
GO:0006996	organelle organization	MLOC_61949	HV46037G00010	up	up	NADP-dependent malic enzyme
GO:0006996	organelle organization	MLOC_62913	HV47089G00010		down	processing protein 7 homolog A, Ribosomal RNA-processing protein-like protein
GO:0006996	organelle organization	MLOC_63506	HV476524G00010	down	down	Cell growth-regulating nucleolar protein, Cell growth-regulating nucleolar protein, putative
GO:0006996	organelle organization	MLOC_63544	HV47691G00010		up	lysine-27, H4 lysine-20 and cytosine specific SUVH2
GO:0006996	organelle organization	MLOC_63614	HV47765G00010	up	up	Pentatricopeptide repeat-containing protein, Pentatricopeptide repeat-containing protein, putative
GO:0006996	organelle organization	MLOC_63666	HV47821G00010	down	down	Vegetative incompatibility protein HET-E-1, Transducin/WD40 repeat-like superfamily protein LENGTH=837
GO:0006996	organelle organization	MLOC_63683	HV47855G00020		up	No description available.
GO:0006996	organelle organization	MLOC_63693	HV47868G00010	down	down	No description available.
GO:0006996	organelle organization	MLOC_64326	HV48651G00010		down	box ATP-dependent RNA helicase 17
GO:0006996	organelle organization	MLOC_64804	HV49337G00010		down	Actin-related protein 6
GO:0006996	organelle organization	MLOC_6583	HV137758G00010		up	Probable mitochondrial chaperone BCS1-B, ATP-dependent zinc metalloprotease FtsH 2
GO:0006996	organelle organization	MLOC_65909	HV50861G00010		down	F-box protein At5g06550
GO:0006996	organelle organization	MLOC_66937	HV52308G00010	up		Nuclear ribonuclease Z
GO:0006996	organelle organization	MLOC_67736	HV53532G00010	down	down	65-kDa microtubule-associated protein, Microtubule-associated protein MAP65-1a
GO:0006996	organelle organization	MLOC_6864	HV138219G00010		down	DNA-directed RNA polymerase
GO:0006996	organelle organization	MLOC_69007	HV55748G00010	up	up	DJ-1 homolog C
GO:0006996	organelle organization	MLOC_69130	HV55975G00010		up	associated protein RTF1 homolog
GO:0006996	organelle organization	MLOC_69508	HV5653G00010	down	down	DROOPING LEAF
GO:0006996	organelle organization	MLOC_69546	HV56598G00010		down	membrane translocase subunit TIM13, Mitochondrial import inner membrane translocase subunit Tim13
GO:0006996	organelle organization	MLOC_69891	HV57119G00010		down	Extracellular calcium sensing receptor
GO:0006996	organelle organization	MLOC_70132	HV5749G00010		up	CCCH domain-containing protein 19, Zinc finger CCCH domain-containing protein
GO:0006996	organelle organization	MLOC_71112	HV5918G00010		up	Lon protease
GO:0006996	organelle organization	MLOC_71195	HV59320G00020	up	up	biogenesis protein CCS1, chloroplastic, Cytochrome c biogenesis protein CcsB
GO:0006996	organelle organization	MLOC_71601	HV60149G00010		down	associated protein 15 homolog, U3 small nucleolar RNA-associated protein, putative
GO:0006996	organelle organization	MLOC_7243	HV138849G00010		up	Ribonuclease II, chloroplastic/mitochondrial
GO:0006996	organelle organization	MLOC_72638	HV62020G00010		down	Histone H2A, Histone H2A
GO:0006996	organelle organization	MLOC_72651	HV62052G00010		up	Proline-rich family protein
GO:0006996	organelle organization	MLOC_74447	HV65881G00010		down	RNA helicase DBP2, ATP-dependent RNA helicase
GO:0006996	organelle organization	MLOC_74741	HV66463G00010		up	Vam6/Vps39-like protein, Vacuolar sorting protein 39 LENGTH=1000
GO:0006996	organelle organization	MLOC_75176	HV67290G00010		down	Ribosomal protein L7Ae/L30e/S12e/Gadd45 family protein LENGTH=167
GO:0006996	organelle organization	MLOC_75180	HV67303G00010		down	Endoplasmin homolog, shock protein HSP 90
GO:0006996	organelle organization	MLOC_75428	HV67902G00010		up	Stress responsive A/B Barrel Domain LENGTH=111
GO:0006996	organelle organization	MLOC_77105	HV74339G00010		down	protein L21
GO:0006996	organelle organization	MLOC_77609	HV76385G00010	up		Probable dual-specificity RNA methyltransferase RlmN, Ribosomal RNA large subunit methyltransferase N
GO:0006996	organelle organization	MLOC_77611	HV76393G00010		down	No description available.
GO:0006996	organelle organization	MLOC_77666	HV76640G00010		down	Actin, cytoplasmic
GO:0006996	organelle organization	MLOC_78764	HV81812G00010		up	Neuroblastoma-amplified sequence, Neuroblastoma-amplified sequence
GO:0006996	organelle organization	MLOC_79979	HV8801G00010		down	bicaudal C homolog 1
GO:0006996	organelle organization	MLOC_82112	HV99937G00010		down	unknown protein; FUNCTIONS IN: molecular_function unknown; INVOLVED IN: biological_process unknown; LOCATED IN: nucleolus; EXPRESSED IN: 22 plant structures; EXPRESSED DURING: 13 growth stages; Has 40 Blast hits to 40 proteins in 13 species: Archae - 0; Bacteria - 0; Metazoa - 0; Fungi - 0; Plants - 40; Viruses - 0; Other Eukaryotes - 0 (source: NCBI BLink). LENGTH=399
GO:0006996	organelle organization	MLOC_9975	HV1558168G00010		down	No description available.
GO:0006800	oxygen and reactive oxygen species metabolic process	MLOC_15227	HV1570191G00010		down	trans isomerase CYP38, chloroplastic
GO:0006800	oxygen and reactive oxygen species metabolic process	MLOC_17648	HV1577477G00010		up	MACPF domain-containing protein CAD1
GO:0006800	oxygen and reactive oxygen species metabolic process	MLOC_36735	HV2547265G00020	up	up	dismutase [Fe] 2, chloroplastic
GO:0006800	oxygen and reactive oxygen species metabolic process	MLOC_38468	HV2550537G00010		down	nucleotide-disulfide oxidoreductase domain-containing protein 2
GO:0006800	oxygen and reactive oxygen species metabolic process	MLOC_50960	HV36797G00010	down	down	sulfur cluster insertion protein ErpA, Iron--sulfur cluster insertion protein erpA
GO:0006800	oxygen and reactive oxygen species metabolic process	MLOC_57391	HV41707G00010	up	up	Acidic endochitinase, Acidic endochitinase
GO:0006800	oxygen and reactive oxygen species metabolic process	MLOC_57672	HV41977G00010		down	No description available.
GO:0006800	oxygen and reactive oxygen species metabolic process	MLOC_58105	HV42352G00010	up	up	factor Ts, Elongation factor Ts
GO:0006800	oxygen and reactive oxygen species metabolic process	MLOC_60122	HV44198G00010	up	up	Rhodanese-like domain-containing protein 4A, chloroplastic, Hydroxyproline-rich glycoprotein-like
GO:0006800	oxygen and reactive oxygen species metabolic process	MLOC_61023	HV45012G00020		down	No description available.
GO:0006800	oxygen and reactive oxygen species metabolic process	MLOC_65632	HV50460G00010	up		sulfocysteine synthase, chloroplastic
GO:0006800	oxygen and reactive oxygen species metabolic process	MLOC_66210	HV51242G00010		up	monodehydroascorbate reductase, cytoplasmic isoform 3
GO:0006800	oxygen and reactive oxygen species metabolic process	MLOC_70816	HV5860G00010		down	Ribulose bisphosphate carboxylase/oxygenase activase A, chloroplastic, carboxylase/oxygenase activase
GO:0006800	oxygen and reactive oxygen species metabolic process	MLOC_78764	HV81812G00010		up	Neuroblastoma-amplified sequence, Neuroblastoma-amplified sequence
GO:0042440	pigment metabolic process	MLOC_13165	HV1565015G00010	up	up	30S Ribosomal protein S1
GO:0042440	pigment metabolic process	MLOC_15227	HV1570191G00010		down	trans isomerase CYP38, chloroplastic
GO:0042440	pigment metabolic process	MLOC_16293	HV1572980G00010	up	up	Glutamyl-tRNA reductase
GO:0042440	pigment metabolic process	MLOC_17508	HV1576941G00010	down		protein DnaJ
GO:0042440	pigment metabolic process	MLOC_21909	HV160008G00010	down	down	inactive heme oxygenase 2, chloroplastic
GO:0042440	pigment metabolic process	MLOC_34851	HV244761G00010	down		Abhydrolase domain-containing protein 4
GO:0042440	pigment metabolic process	MLOC_37418	HV2548359G00010		down	aarF domain-containing protein kinase At5g05200, chloroplastic
GO:0042440	pigment metabolic process	MLOC_37729	HV2548968G00010	up		Trigger factor-like protein TIG, Trigger factor, putative
GO:0042440	pigment metabolic process	MLOC_39121	HV2552346G00010	up		binding ATPase YchF
GO:0042440	pigment metabolic process	MLOC_3959	HV134491G00010	up		group IIA intron splicing facilitator CRS1, chloroplastic, Chloroplastic group IIA intron splicing facilitator CRS1
GO:0042440	pigment metabolic process	MLOC_43537	HV271159G00010	down	down	Probable transcription factor GLK1, Response regulator 9
GO:0042440	pigment metabolic process	MLOC_44161	HV274287G00010	up		inactive shikimate kinase like 2, chloroplastic
GO:0042440	pigment metabolic process	MLOC_49445	HV341749G00010		up	Phytoene synthase 2, chloroplastic
GO:0042440	pigment metabolic process	MLOC_52455	HV37540G00010	down		Uncharacterized conserved protein (DUF2358) LENGTH=286
GO:0042440	pigment metabolic process	MLOC_52486	HV37562G00010	down		unknown protein; LOCATED IN: chloroplast; EXPRESSED IN: 23 plant structures; EXPRESSED DURING: 15 growth stages; Has 30 Blast hits to 30 proteins in 13 species: Archae - 0; Bacteria - 0; Metazoa - 0; Fungi - 0; Plants - 30; Viruses - 0; Other Eukaryotes - 0 (source: NCBI BLink). LENGTH=267
GO:0042440	pigment metabolic process	MLOC_5324	HV136140G00010		up	Probable chalcone--flavonone isomerase 3, Chalcone--flavonone isomerase
GO:0042440	pigment metabolic process	MLOC_53370	HV38298G00010		down	Chloroplast stem-loop binding protein of 41 kDa a, chloroplastic
GO:0042440	pigment metabolic process	MLOC_55803	HV40277G00010		down	Phosphoribosylamine--glycine ligase, Phosphoribosylamine--glycine ligase
GO:0042440	pigment metabolic process	MLOC_56005	HV40470G00010		down	3-phosphate acyltransferase, chloroplastic
GO:0042440	pigment metabolic process	MLOC_58105	HV42352G00010	up	up	factor Ts, Elongation factor Ts
GO:0042440	pigment metabolic process	MLOC_58312	HV42549G00010	up	up	protein S20, chloroplastic, 30S ribosomal protein S20
GO:0042440	pigment metabolic process	MLOC_59047	HV43221G00010		down	TIC 62, chloroplastic, NAD-dependent epimerase/dehydratase
GO:0042440	pigment metabolic process	MLOC_59055	HV43229G00010	up	up	Receptor like protein kinase, Kinase, putative
GO:0042440	pigment metabolic process	MLOC_60122	HV44198G00010	up	up	Rhodanese-like domain-containing protein 4A, chloroplastic, Hydroxyproline-rich glycoprotein-like
GO:0042440	pigment metabolic process	MLOC_61340	HV45398G00010		down	Prolycopene isomerase 2, chloroplastic, Carotenoid isomerase, putative, expressed
GO:0042440	pigment metabolic process	MLOC_61617	HV45685G00010	down	down	Phospholipase A1-II 5, Phospholipase A1-II 5
GO:0042440	pigment metabolic process	MLOC_61961	HV46050G00010		up	Violaxanthin de-epoxidase, chloroplastic
GO:0042440	pigment metabolic process	MLOC_62485	HV46609G00010		up	GUN4, putative
GO:0042440	pigment metabolic process	MLOC_64248	HV48553G00010	up	up	Naringenin,2-oxoglutarate 3-dioxygenase, Flavanone 3-hydroxylase
GO:0042440	pigment metabolic process	MLOC_65936	HV50904G00010		up	aarF domain-containing protein kinase At4g31390, chloroplastic
GO:0042440	pigment metabolic process	MLOC_69114	HV55935G00010	down	down	Chlorophyllide a oxygenase, chloroplastic
GO:0042440	pigment metabolic process	MLOC_69508	HV5653G00010	down	down	DROOPING LEAF
GO:0042440	pigment metabolic process	MLOC_69783	HV5695G00010	down	down	No description available.
GO:0042440	pigment metabolic process	MLOC_70738	HV58450G00010	down	up	C-terminal processing peptidase, chloroplastic, Carboxyl-terminal-processing protease
GO:0042440	pigment metabolic process	MLOC_71195	HV59320G00020	up	up	biogenesis protein CCS1, chloroplastic, Cytochrome c biogenesis protein CcsB
GO:0042440	pigment metabolic process	MLOC_71939	HV60738G00010	down	down	b reductase NOL, chloroplastic
GO:0042440	pigment metabolic process	MLOC_72651	HV62052G00010		up	Proline-rich family protein
GO:0042440	pigment metabolic process	MLOC_73766	HV64369G00010		down	No description available.
GO:0042440	pigment metabolic process	MLOC_75428	HV67902G00010		up	Stress responsive A/B Barrel Domain LENGTH=111
GO:0042440	pigment metabolic process	MLOC_75673	HV68567G00010		up	unknown protein; Has 52 Blast hits to 46 proteins in 20 species: Archae - 0; Bacteria - 0; Metazoa - 0; Fungi - 0; Plants - 45; Viruses - 0; Other Eukaryotes - 7 (source: NCBI BLink). LENGTH=158
GO:0009886	post-embryonic morphogenesis	MLOC_10658	HV1559549G00010	down	down	epi-6-deoxocathasterone 23-monooxygenase, Cytochrome P450
GO:0009886	post-embryonic morphogenesis	MLOC_15227	HV1570191G00010		down	trans isomerase CYP38, chloroplastic
GO:0009886	post-embryonic morphogenesis	MLOC_1701	HV115255G00010		up	No description available.
GO:0009886	post-embryonic morphogenesis	MLOC_37729	HV2548968G00010	up		Trigger factor-like protein TIG, Trigger factor, putative
GO:0009886	post-embryonic morphogenesis	MLOC_37791	HV2549116G00010	up	up	protein B homolog
GO:0009886	post-embryonic morphogenesis	MLOC_38535	HV2550672G00010		up	Peptidylprolyl isomerase domain and WD repeat-containing protein 1
GO:0009886	post-embryonic morphogenesis	MLOC_4058	HV134629G00010		up	Uncharacterized transporter C5D6.04
GO:0009886	post-embryonic morphogenesis	MLOC_51649	HV370071G00010		up	protein translocase protein TATB, chloroplastic
GO:0009886	post-embryonic morphogenesis	MLOC_51932	HV37165G00010		down	Auxin response factor, Auxin response factor 30
GO:0009886	post-embryonic morphogenesis	MLOC_53048	HV38018G00010		down	tubulin complex component 4 homolog
GO:0009886	post-embryonic morphogenesis	MLOC_54532	HV39196G00010	up	up	POZ and TAZ domain-containing protein
GO:0009886	post-embryonic morphogenesis	MLOC_55138	HV39692G00010	down	down	cGMP-dependent protein kinase, isozyme 2 forms cD4/T1/T3A, Protein kinase superfamily protein LENGTH=765
GO:0009886	post-embryonic morphogenesis	MLOC_5569	HV136393G00010		down	polymerase 1
GO:0009886	post-embryonic morphogenesis	MLOC_5580	HV136401G00010		down	Uncharacterized WD repeat-containing protein all2124
GO:0009886	post-embryonic morphogenesis	MLOC_59501	HV43666G00020		down	Pentatricopeptide repeat-containing protein
GO:0009886	post-embryonic morphogenesis	MLOC_61388	HV45450G00010		down	No description available.
GO:0009886	post-embryonic morphogenesis	MLOC_61603	HV45665G00010		down	zipper protein ATHB-15
GO:0009886	post-embryonic morphogenesis	MLOC_66827	HV52159G00010		down	chain acyl-CoA synthetase 7, peroxisomal, Long-chain-fatty-acid-CoA ligase
GO:0009886	post-embryonic morphogenesis	MLOC_69508	HV5653G00010	down	down	DROOPING LEAF
GO:0009886	post-embryonic morphogenesis	MLOC_72047	HV60952G00010	up		TIC 62, chloroplastic
GO:0033365	protein localization in organelle	MLOC_1517	HV113413G00010		down	Probable rRNA-processing protein EBP2 homolog
GO:0033365	protein localization in organelle	MLOC_21099	HV1593145G00010		up	c-type biogenesis protein CcmE
GO:0033365	protein localization in organelle	MLOC_38535	HV2550672G00010		up	Peptidylprolyl isomerase domain and WD repeat-containing protein 1
GO:0033365	protein localization in organelle	MLOC_48709	HV328333G00010		down	Periodic tryptophan protein 2 homolog, Periodic tryptophan protein 2
GO:0033365	protein localization in organelle	MLOC_49031	HV334178G00010		down	box ATP-dependent RNA helicase 1
GO:0033365	protein localization in organelle	MLOC_54290	HV39031G00010		down	Ribosome-recycling factor
GO:0033365	protein localization in organelle	MLOC_55585	HV40087G00010		down	Deoxyribose-phosphate aldolase
GO:0033365	protein localization in organelle	MLOC_58573	HV42792G00020		down	Pentatricopeptide repeat-containing protein At4g02820, mitochondrial, Pentatricopeptide repeat-containing protein, putative
GO:0033365	protein localization in organelle	MLOC_58977	HV43176G00010	down	down	Nucleoporin SEH1, Nucleoporin seh1 (Sec13-like protein)
GO:0033365	protein localization in organelle	MLOC_60570	HV44538G00020		down	membrane protease subunit 2
GO:0033365	protein localization in organelle	MLOC_62913	HV47089G00010		down	processing protein 7 homolog A, Ribosomal RNA-processing protein-like protein
GO:0033365	protein localization in organelle	MLOC_63506	HV476524G00010	down	down	Cell growth-regulating nucleolar protein, Cell growth-regulating nucleolar protein, putative
GO:0033365	protein localization in organelle	MLOC_64326	HV48651G00010		down	box ATP-dependent RNA helicase 17
GO:0033365	protein localization in organelle	MLOC_64732	HV49248G00010		up	Transportin-3
GO:0033365	protein localization in organelle	MLOC_65909	HV50861G00010		down	F-box protein At5g06550
GO:0033365	protein localization in organelle	MLOC_6864	HV138219G00010		down	DNA-directed RNA polymerase
GO:0033365	protein localization in organelle	MLOC_69546	HV56598G00010		down	membrane translocase subunit TIM13, Mitochondrial import inner membrane translocase subunit Tim13
GO:0033365	protein localization in organelle	MLOC_69938	HV57185G00010	up		particle 14 kDa protein
GO:0033365	protein localization in organelle	MLOC_75176	HV67290G00010		down	Ribosomal protein L7Ae/L30e/S12e/Gadd45 family protein LENGTH=167
GO:0033365	protein localization in organelle	MLOC_77105	HV74339G00010		down	protein L21
GO:0033365	protein localization in organelle	MLOC_82112	HV99937G00010		down	unknown protein; FUNCTIONS IN: molecular_function unknown; INVOLVED IN: biological_process unknown; LOCATED IN: nucleolus; EXPRESSED IN: 22 plant structures; EXPRESSED DURING: 13 growth stages; Has 40 Blast hits to 40 proteins in 13 species: Archae - 0; Bacteria - 0; Metazoa - 0; Fungi - 0; Plants - 40; Viruses - 0; Other Eukaryotes - 0 (source: NCBI BLink). LENGTH=399
GO:0048610	reproductive cellular process	MLOC_38535	HV2550672G00010		up	Peptidylprolyl isomerase domain and WD repeat-containing protein 1
GO:0048610	reproductive cellular process	MLOC_49031	HV334178G00010		down	box ATP-dependent RNA helicase 1
GO:0048610	reproductive cellular process	MLOC_55585	HV40087G00010		down	Deoxyribose-phosphate aldolase
GO:0048610	reproductive cellular process	MLOC_58573	HV42792G00020		down	Pentatricopeptide repeat-containing protein At4g02820, mitochondrial, Pentatricopeptide repeat-containing protein, putative
GO:0048610	reproductive cellular process	MLOC_59307	HV43458G00010		down	BRASSINOSTEROID INSENSITIVE 1-associated receptor kinase 1
GO:0048610	reproductive cellular process	MLOC_62913	HV47089G00010		down	processing protein 7 homolog A, Ribosomal RNA-processing protein-like protein
GO:0048610	reproductive cellular process	MLOC_64326	HV48651G00010		down	box ATP-dependent RNA helicase 17
GO:0048610	reproductive cellular process	MLOC_67334	HV52910G00010		down	Spermatogenesis-associated protein 5-like protein 1, AAA family ATPase, CDC48 subfamily
GO:0048610	reproductive cellular process	MLOC_69036	HV55799G00010		down	Nup133 nucleoporin family protein, expressed
GO:0048610	reproductive cellular process	MLOC_69508	HV5653G00010	down	down	DROOPING LEAF
GO:0048610	reproductive cellular process	MLOC_71601	HV60149G00010		down	associated protein 15 homolog, U3 small nucleolar RNA-associated protein, putative
GO:0048610	reproductive cellular process	MLOC_73178	HV6310G00010		down	Rop guanine nucleotide exchange factor
GO:0048610	reproductive cellular process	MLOC_74447	HV65881G00010		down	RNA helicase DBP2, ATP-dependent RNA helicase
GO:0048610	reproductive cellular process	MLOC_77105	HV74339G00010		down	protein L21
GO:0010218	response to far red light	MLOC_37052	HV2547711G00010	down	down	Photosystem II 10 kDa polypeptide, chloroplastic, Photosystem II 10 kDa polypeptide
GO:0010218	response to far red light	MLOC_38362	HV2550265G00010		up	No description available.
GO:0010218	response to far red light	MLOC_53370	HV38298G00010		down	Chloroplast stem-loop binding protein of 41 kDa a, chloroplastic
GO:0010218	response to far red light	MLOC_60122	HV44198G00010	up	up	Rhodanese-like domain-containing protein 4A, chloroplastic, Hydroxyproline-rich glycoprotein-like
GO:0010218	response to far red light	MLOC_69891	HV57119G00010		down	Extracellular calcium sensing receptor
GO:0010218	response to far red light	MLOC_70816	HV5860G00010		down	Ribulose bisphosphate carboxylase/oxygenase activase A, chloroplastic, carboxylase/oxygenase activase
GO:0010218	response to far red light	MLOC_81684	HV9764G00010	down	down	Phytochrome A
GO:0009744	response to sucrose stimulus	MLOC_21191	HV159353G00010		down	SNF1-related protein kinase regulatory subunit beta-1
GO:0009744	response to sucrose stimulus	MLOC_25686	HV170679G00010		up	phosphogluconate dehydrogenase, NADP(+)-dependent, decarboxylating
GO:0009744	response to sucrose stimulus	MLOC_37052	HV2547711G00010	down	down	Photosystem II 10 kDa polypeptide, chloroplastic, Photosystem II 10 kDa polypeptide
GO:0009744	response to sucrose stimulus	MLOC_38362	HV2550265G00010		up	No description available.
GO:0009744	response to sucrose stimulus	MLOC_44890	HV275621G00010	up	up	elevated protein 1, AFG1-like ATPase family protein, putative, expressed
GO:0009744	response to sucrose stimulus	MLOC_5324	HV136140G00010		up	Probable chalcone--flavonone isomerase 3, Chalcone--flavonone isomerase
GO:0009744	response to sucrose stimulus	MLOC_55450	HV39979G00010		up	Lipoamide acyltransferase component of branched-chain alpha-keto acid dehydrogenase
GO:0009744	response to sucrose stimulus	MLOC_60122	HV44198G00010	up	up	Rhodanese-like domain-containing protein 4A, chloroplastic, Hydroxyproline-rich glycoprotein-like
GO:0009744	response to sucrose stimulus	MLOC_64248	HV48553G00010	up	up	Naringenin,2-oxoglutarate 3-dioxygenase, Flavanone 3-hydroxylase
GO:0009744	response to sucrose stimulus	MLOC_70816	HV5860G00010		down	Ribulose bisphosphate carboxylase/oxygenase activase A, chloroplastic, carboxylase/oxygenase activase
GO:0009451	RNA modification	MLOC_11572	HV1561367G00010		down	U2 small nuclear ribonucleoprotein A
GO:0009451	RNA modification	MLOC_1517	HV113413G00010		down	Probable rRNA-processing protein EBP2 homolog
GO:0009451	RNA modification	MLOC_18553	HV1580982G00010		up	No description available.
GO:0009451	RNA modification	MLOC_21149	HV1593334G00010	up		No description available.
GO:0009451	RNA modification	MLOC_2136	HV118934G00010		up	Putative tRNA pseudouridine synthase
GO:0009451	RNA modification	MLOC_36825	HV2547379G00010	up		methyltransferase RlmB, rRNA methyltransferase
GO:0009451	RNA modification	MLOC_37626	HV2548749G00010		up	CDGSH iron-sulfur domain-containing protein, CDGSH iron-sulfur domain-containing protein 1
GO:0009451	RNA modification	MLOC_37729	HV2548968G00010	up		Trigger factor-like protein TIG, Trigger factor, putative
GO:0009451	RNA modification	MLOC_43731	HV272388G00010	down	down	Haloalkane dehalogenase, Hydrolase, alpha/beta fold family protein
GO:0009451	RNA modification	MLOC_4430	HV135124G00020		down	RNA pseudouridine synthase 4, mitochondrial
GO:0009451	RNA modification	MLOC_44370	HV274615G00010		down	RNA pseudouridine synthase 7, Pseudouridine synthase family protein
GO:0009451	RNA modification	MLOC_47794	HV312203G00010		down	Centromere/microtubule-binding protein CBF5
GO:0009451	RNA modification	MLOC_48709	HV328333G00010		down	Periodic tryptophan protein 2 homolog, Periodic tryptophan protein 2
GO:0009451	RNA modification	MLOC_54570	HV39217G00010	up	up	Uncharacterized RNA methyltransferase pc1998, 23S rRNA (uracil(747)-C(5))-methyltransferase RlmC
GO:0009451	RNA modification	MLOC_5533	HV136366G00020	up	up	Ribosomal large subunit pseudouridine synthase B
GO:0009451	RNA modification	MLOC_55587	HV40087G00020		up	Pentatricopeptide repeat-containing protein At1g59720, mitochondrial
GO:0009451	RNA modification	MLOC_58603	HV42816G00010	up		Selenocysteine Se-methyltransferase
GO:0009451	RNA modification	MLOC_58835	HV43039G00020	up		Pentatricopeptide repeat-containing protein
GO:0009451	RNA modification	MLOC_5946	HV136899G00010	up		Matrix metalloproteinase, Matrix metalloproteinase-9
GO:0009451	RNA modification	MLOC_63693	HV47868G00010	down	down	No description available.
GO:0009451	RNA modification	MLOC_65356	HV50075G00010		down	N(2))-dimethyltransferase
GO:0009451	RNA modification	MLOC_66937	HV52308G00010	up		Nuclear ribonuclease Z
[truncated: 290 more rows]

## Sheet: Supplementary Table 6
Supplementary Table 6. List of genes putatively involved in drought tolerance in barley
[truncated: 508 more rows]
